# Supplementary material for: Mechanism of enhanced salt tolerance in Saccharomyces cerevisiae by CRZ1 overexpression
Source: Sci Rep. 2024 Oct 2;14:22875. doi: 10.1038/s41598-024-74174-1 (PMC11447063; doi:10.1038/s41598-024-74174-1)
Supplement: Supplementary file 2 — Supplementary Information 2. [file 41598_2024_74174_MOESM2_ESM.xlsx]

## Sheet: Table S1
Table S1 GO enrichment analysis for upregulated DEGs
Category	GOID	Description	GeneRatio	BgRatio	pvalue	padj	geneID	geneName	Count
BP	GO:0065007	biological regulation	66/314	300/2146	0.000135257	0.0170567	856933/853698/854462/856484/854388/856741/855737/854294/855631/850692/853341/855554/850597/851551/854345/854302/852751/854411/850377/855744/855167/852750/852184/851306/850928/850523/856294/856897/852405/852743/852710/850444/856921/852133/850345/855035/854418/851799/852324/850392/854333/855708/851247/852614/853893/853828/851788/852871/850984/852447/854874/854256/851917/854843/850787/855323/853658/…	TOG1/RCN1/MPD1/STE12/SAS5/GPA2/RPC34/RGA1/YPT53/SSK1/GSM1/SKO1/CDC26/GRX6/MED4/BAG7/SCS3/DFR1/SRD1/CSE2/GAT2/SOH1/ROX3/CDC13/ECM22/GAT1/RHO1/PET122/AIM3/PCL10/CUP2/TRX3/GRX4/URC2/BUD3/MAC1/ESA1/UPC2/CSG2/RHB1/YRR1/FAP1/OAF1/HAP2/RQT4/RGT1/UME6/PDR1/YLR278C/TBS1/ARG81/VPS21/YFT2/MND2/CHA4/CAT8/YKL222C/GRX1/RHO2/NUT2/SAC7/HIR1/SKN7/YPT10/DSS4/MEH1	66
BP	GO:0050794	regulation of cellular process	61/314	279/2146	0.000310919	0.0170567	856933/853698/854462/856484/854388/856741/855737/854294/855631/850692/853341/855554/850597/851551/854345/854302/850377/855744/855167/852750/852184/850928/850523/856294/856897/852405/852743/852710/850444/856921/852133/850345/855035/854418/851799/850392/854333/855708/851247/852614/853893/853828/851788/852871/850984/852447/854874/854256/854843/850787/855323/853658/850322/855634/856297/851997/852275/…	TOG1/RCN1/MPD1/STE12/SAS5/GPA2/RPC34/RGA1/YPT53/SSK1/GSM1/SKO1/CDC26/GRX6/MED4/BAG7/SRD1/CSE2/GAT2/SOH1/ROX3/ECM22/GAT1/RHO1/PET122/AIM3/PCL10/CUP2/TRX3/GRX4/URC2/BUD3/MAC1/ESA1/UPC2/RHB1/YRR1/FAP1/OAF1/HAP2/RQT4/RGT1/UME6/PDR1/YLR278C/TBS1/ARG81/VPS21/MND2/CHA4/CAT8/YKL222C/GRX1/RHO2/NUT2/SAC7/HIR1/SKN7/YPT10/DSS4/MEH1	61
BP	GO:0050789	regulation of biological process	61/314	284/2146	0.000522441	0.0170567	856933/853698/854462/856484/854388/856741/855737/854294/855631/850692/853341/855554/850597/851551/854345/854302/850377/855744/855167/852750/852184/850928/850523/856294/856897/852405/852743/852710/850444/856921/852133/850345/855035/854418/851799/850392/854333/855708/851247/852614/853893/853828/851788/852871/850984/852447/854874/854256/854843/850787/855323/853658/850322/855634/856297/851997/852275/…	TOG1/RCN1/MPD1/STE12/SAS5/GPA2/RPC34/RGA1/YPT53/SSK1/GSM1/SKO1/CDC26/GRX6/MED4/BAG7/SRD1/CSE2/GAT2/SOH1/ROX3/ECM22/GAT1/RHO1/PET122/AIM3/PCL10/CUP2/TRX3/GRX4/URC2/BUD3/MAC1/ESA1/UPC2/RHB1/YRR1/FAP1/OAF1/HAP2/RQT4/RGT1/UME6/PDR1/YLR278C/TBS1/ARG81/VPS21/MND2/CHA4/CAT8/YKL222C/GRX1/RHO2/NUT2/SAC7/HIR1/SKN7/YPT10/DSS4/MEH1	61
BP	GO:0006355	regulation of transcription, DNA-templated	36/314	148/2146	0.000830043	0.0170567	856933/856484/854388/855737/853341/855554/854345/850377/855744/855167/852750/852184/850928/850523/852710/852133/855035/854418/851799/854333/855708/851247/852614/853893/853828/851788/852871/850984/852447/854874/850787/855323/853658/856297/852275/856613	TOG1/STE12/SAS5/RPC34/GSM1/SKO1/MED4/SRD1/CSE2/GAT2/SOH1/ROX3/ECM22/GAT1/CUP2/URC2/MAC1/ESA1/UPC2/YRR1/FAP1/OAF1/HAP2/RQT4/RGT1/UME6/PDR1/YLR278C/TBS1/ARG81/CHA4/CAT8/YKL222C/NUT2/HIR1/SKN7	36
BP	GO:1903506	regulation of nucleic acid-templated transcription	36/314	148/2146	0.000830043	0.0170567	856933/856484/854388/855737/853341/855554/854345/850377/855744/855167/852750/852184/850928/850523/852710/852133/855035/854418/851799/854333/855708/851247/852614/853893/853828/851788/852871/850984/852447/854874/850787/855323/853658/856297/852275/856613	TOG1/STE12/SAS5/RPC34/GSM1/SKO1/MED4/SRD1/CSE2/GAT2/SOH1/ROX3/ECM22/GAT1/CUP2/URC2/MAC1/ESA1/UPC2/YRR1/FAP1/OAF1/HAP2/RQT4/RGT1/UME6/PDR1/YLR278C/TBS1/ARG81/CHA4/CAT8/YKL222C/NUT2/HIR1/SKN7	36
BP	GO:2001141	regulation of RNA biosynthetic process	36/314	148/2146	0.000830043	0.0170567	856933/856484/854388/855737/853341/855554/854345/850377/855744/855167/852750/852184/850928/850523/852710/852133/855035/854418/851799/854333/855708/851247/852614/853893/853828/851788/852871/850984/852447/854874/850787/855323/853658/856297/852275/856613	TOG1/STE12/SAS5/RPC34/GSM1/SKO1/MED4/SRD1/CSE2/GAT2/SOH1/ROX3/ECM22/GAT1/CUP2/URC2/MAC1/ESA1/UPC2/YRR1/FAP1/OAF1/HAP2/RQT4/RGT1/UME6/PDR1/YLR278C/TBS1/ARG81/CHA4/CAT8/YKL222C/NUT2/HIR1/SKN7	36
BP	GO:0051252	regulation of RNA metabolic process	36/314	149/2146	0.000949932	0.0170567	856933/856484/854388/855737/853341/855554/854345/850377/855744/855167/852750/852184/850928/850523/852710/852133/855035/854418/851799/854333/855708/851247/852614/853893/853828/851788/852871/850984/852447/854874/850787/855323/853658/856297/852275/856613	TOG1/STE12/SAS5/RPC34/GSM1/SKO1/MED4/SRD1/CSE2/GAT2/SOH1/ROX3/ECM22/GAT1/CUP2/URC2/MAC1/ESA1/UPC2/YRR1/FAP1/OAF1/HAP2/RQT4/RGT1/UME6/PDR1/YLR278C/TBS1/ARG81/CHA4/CAT8/YKL222C/NUT2/HIR1/SKN7	36
BP	GO:0019219	regulation of nucleobase-containing compound metabolic process	36/314	151/2146	0.00123624	0.0193678	856933/856484/854388/855737/853341/855554/854345/850377/855744/855167/852750/852184/850928/850523/852710/852133/855035/854418/851799/854333/855708/851247/852614/853893/853828/851788/852871/850984/852447/854874/850787/855323/853658/856297/852275/856613	TOG1/STE12/SAS5/RPC34/GSM1/SKO1/MED4/SRD1/CSE2/GAT2/SOH1/ROX3/ECM22/GAT1/CUP2/URC2/MAC1/ESA1/UPC2/YRR1/FAP1/OAF1/HAP2/RQT4/RGT1/UME6/PDR1/YLR278C/TBS1/ARG81/CHA4/CAT8/YKL222C/NUT2/HIR1/SKN7	36
MF	GO:0140110	transcription regulator activity	31/386	115/2829	8.5e-05	0.00930966	856933/856484/853341/855554/854345/850377/855744/855167/852750/852184/850928/850523/852710/852133/855035/851799/854333/855708/851247/852614/853828/851788/852871/850984/852447/854874/850787/855323/853658/856297/856613	TOG1/STE12/GSM1/SKO1/MED4/SRD1/CSE2/GAT2/SOH1/ROX3/ECM22/GAT1/CUP2/URC2/MAC1/UPC2/YRR1/FAP1/OAF1/HAP2/RGT1/UME6/PDR1/YLR278C/TBS1/ARG81/CHA4/CAT8/YKL222C/NUT2/SKN7	31
MF	GO:0003700	DNA binding transcription factor activity	26/386	91/2829	0.000113532	0.00930966	856933/856484/853341/855554/850377/855167/850928/850523/852710/852133/855035/851799/854333/855708/851247/852614/853828/851788/852871/850984/852447/854874/850787/855323/853658/856613	TOG1/STE12/GSM1/SKO1/SRD1/GAT2/ECM22/GAT1/CUP2/URC2/MAC1/UPC2/YRR1/FAP1/OAF1/HAP2/RGT1/UME6/PDR1/YLR278C/TBS1/ARG81/CHA4/CAT8/YKL222C/SKN7	26
MF	GO:0000981	RNA polymerase II transcription factor activity, sequence-specific DNA binding	16/386	52/2829	0.00100046	0.041019	856933/853341/850928/852133/851799/854333/851247/853828/851788/852871/850984/852447/854874/850787/855323/853658	TOG1/GSM1/ECM22/URC2/UPC2/YRR1/OAF1/RGT1/UME6/PDR1/YLR278C/TBS1/ARG81/CHA4/CAT8/YKL222C	16
BP	GO:0031323	regulation of cellular metabolic process	39/314	165/2146	0.000919311	0.0170567	856933/856484/854388/855737/853341/855554/854345/850377/855744/855167/852750/852184/850928/850523/856897/852743/852710/852133/855035/854418/851799/854333/855708/851247/852614/853893/853828/851788/852871/850984/852447/854874/850787/855323/853658/856297/852275/856613/853876	TOG1/STE12/SAS5/RPC34/GSM1/SKO1/MED4/SRD1/CSE2/GAT2/SOH1/ROX3/ECM22/GAT1/PET122/PCL10/CUP2/URC2/MAC1/ESA1/UPC2/YRR1/FAP1/OAF1/HAP2/RQT4/RGT1/UME6/PDR1/YLR278C/TBS1/ARG81/CHA4/CAT8/YKL222C/NUT2/HIR1/SKN7/MEH1	39
BP	GO:0051171	regulation of nitrogen compound metabolic process	39/314	165/2146	0.000919311	0.0170567	856933/856484/854388/855737/853341/855554/854345/850377/855744/855167/852750/852184/850928/850523/856897/852743/852710/852133/855035/854418/851799/854333/855708/851247/852614/853893/853828/851788/852871/850984/852447/854874/850787/855323/853658/856297/852275/856613/853876	TOG1/STE12/SAS5/RPC34/GSM1/SKO1/MED4/SRD1/CSE2/GAT2/SOH1/ROX3/ECM22/GAT1/PET122/PCL10/CUP2/URC2/MAC1/ESA1/UPC2/YRR1/FAP1/OAF1/HAP2/RQT4/RGT1/UME6/PDR1/YLR278C/TBS1/ARG81/CHA4/CAT8/YKL222C/NUT2/HIR1/SKN7/MEH1	39
BP	GO:0080090	regulation of primary metabolic process	39/314	165/2146	0.000919311	0.0170567	856933/856484/854388/855737/853341/855554/854345/850377/855744/855167/852750/852184/850928/850523/856897/852743/852710/852133/855035/854418/851799/854333/855708/851247/852614/853893/853828/851788/852871/850984/852447/854874/850787/855323/853658/856297/852275/856613/853876	TOG1/STE12/SAS5/RPC34/GSM1/SKO1/MED4/SRD1/CSE2/GAT2/SOH1/ROX3/ECM22/GAT1/PET122/PCL10/CUP2/URC2/MAC1/ESA1/UPC2/YRR1/FAP1/OAF1/HAP2/RQT4/RGT1/UME6/PDR1/YLR278C/TBS1/ARG81/CHA4/CAT8/YKL222C/NUT2/HIR1/SKN7/MEH1	39
BP	GO:0060255	regulation of macromolecule metabolic process	39/314	169/2146	0.00150631	0.0212389	856933/856484/854388/855737/853341/855554/854345/850377/855744/855167/852750/852184/850928/850523/856897/852743/852710/852133/855035/854418/851799/854333/855708/851247/852614/853893/853828/851788/852871/850984/852447/854874/850787/855323/853658/856297/852275/856613/853876	TOG1/STE12/SAS5/RPC34/GSM1/SKO1/MED4/SRD1/CSE2/GAT2/SOH1/ROX3/ECM22/GAT1/PET122/PCL10/CUP2/URC2/MAC1/ESA1/UPC2/YRR1/FAP1/OAF1/HAP2/RQT4/RGT1/UME6/PDR1/YLR278C/TBS1/ARG81/CHA4/CAT8/YKL222C/NUT2/HIR1/SKN7/MEH1	39
BP	GO:0019222	regulation of metabolic process	39/314	170/2146	0.00169654	0.0227821	856933/856484/854388/855737/853341/855554/854345/850377/855744/855167/852750/852184/850928/850523/856897/852743/852710/852133/855035/854418/851799/854333/855708/851247/852614/853893/853828/851788/852871/850984/852447/854874/850787/855323/853658/856297/852275/856613/853876	TOG1/STE12/SAS5/RPC34/GSM1/SKO1/MED4/SRD1/CSE2/GAT2/SOH1/ROX3/ECM22/GAT1/PET122/PCL10/CUP2/URC2/MAC1/ESA1/UPC2/YRR1/FAP1/OAF1/HAP2/RQT4/RGT1/UME6/PDR1/YLR278C/TBS1/ARG81/CHA4/CAT8/YKL222C/NUT2/HIR1/SKN7/MEH1	39
BP	GO:0009889	regulation of biosynthetic process	37/314	155/2146	0.00102824	0.0170567	856933/856484/854388/855737/853341/855554/854345/850377/855744/855167/852750/852184/850928/850523/856897/852710/852133/855035/854418/851799/854333/855708/851247/852614/853893/853828/851788/852871/850984/852447/854874/850787/855323/853658/856297/852275/856613	TOG1/STE12/SAS5/RPC34/GSM1/SKO1/MED4/SRD1/CSE2/GAT2/SOH1/ROX3/ECM22/GAT1/PET122/CUP2/URC2/MAC1/ESA1/UPC2/YRR1/FAP1/OAF1/HAP2/RQT4/RGT1/UME6/PDR1/YLR278C/TBS1/ARG81/CHA4/CAT8/YKL222C/NUT2/HIR1/SKN7	37
BP	GO:0010556	regulation of macromolecule biosynthetic process	37/314	155/2146	0.00102824	0.0170567	856933/856484/854388/855737/853341/855554/854345/850377/855744/855167/852750/852184/850928/850523/856897/852710/852133/855035/854418/851799/854333/855708/851247/852614/853893/853828/851788/852871/850984/852447/854874/850787/855323/853658/856297/852275/856613	TOG1/STE12/SAS5/RPC34/GSM1/SKO1/MED4/SRD1/CSE2/GAT2/SOH1/ROX3/ECM22/GAT1/PET122/CUP2/URC2/MAC1/ESA1/UPC2/YRR1/FAP1/OAF1/HAP2/RQT4/RGT1/UME6/PDR1/YLR278C/TBS1/ARG81/CHA4/CAT8/YKL222C/NUT2/HIR1/SKN7	37
BP	GO:0031326	regulation of cellular biosynthetic process	37/314	155/2146	0.00102824	0.0170567	856933/856484/854388/855737/853341/855554/854345/850377/855744/855167/852750/852184/850928/850523/856897/852710/852133/855035/854418/851799/854333/855708/851247/852614/853893/853828/851788/852871/850984/852447/854874/850787/855323/853658/856297/852275/856613	TOG1/STE12/SAS5/RPC34/GSM1/SKO1/MED4/SRD1/CSE2/GAT2/SOH1/ROX3/ECM22/GAT1/PET122/CUP2/URC2/MAC1/ESA1/UPC2/YRR1/FAP1/OAF1/HAP2/RQT4/RGT1/UME6/PDR1/YLR278C/TBS1/ARG81/CHA4/CAT8/YKL222C/NUT2/HIR1/SKN7	37
BP	GO:2000112	regulation of cellular macromolecule biosynthetic process	37/314	155/2146	0.00102824	0.0170567	856933/856484/854388/855737/853341/855554/854345/850377/855744/855167/852750/852184/850928/850523/856897/852710/852133/855035/854418/851799/854333/855708/851247/852614/853893/853828/851788/852871/850984/852447/854874/850787/855323/853658/856297/852275/856613	TOG1/STE12/SAS5/RPC34/GSM1/SKO1/MED4/SRD1/CSE2/GAT2/SOH1/ROX3/ECM22/GAT1/PET122/CUP2/URC2/MAC1/ESA1/UPC2/YRR1/FAP1/OAF1/HAP2/RQT4/RGT1/UME6/PDR1/YLR278C/TBS1/ARG81/CHA4/CAT8/YKL222C/NUT2/HIR1/SKN7	37
BP	GO:0010468	regulation of gene expression	37/314	158/2146	0.0015055	0.0212389	856933/856484/854388/855737/853341/855554/854345/850377/855744/855167/852750/852184/850928/850523/856897/852710/852133/855035/854418/851799/854333/855708/851247/852614/853893/853828/851788/852871/850984/852447/854874/850787/855323/853658/856297/852275/856613	TOG1/STE12/SAS5/RPC34/GSM1/SKO1/MED4/SRD1/CSE2/GAT2/SOH1/ROX3/ECM22/GAT1/PET122/CUP2/URC2/MAC1/ESA1/UPC2/YRR1/FAP1/OAF1/HAP2/RQT4/RGT1/UME6/PDR1/YLR278C/TBS1/ARG81/CHA4/CAT8/YKL222C/NUT2/HIR1/SKN7	37
MF	GO:0008270	zinc ion binding	36/386	158/2829	0.000887362	0.041019	856933/851135/855263/853341/854199/850377/855167/853699/850928/856208/850523/850947/852133/851799/854217/853417/854333/852070/855708/851247/853893/851908/853828/852071/856877/851788/852871/850949/850984/852447/854874/851858/850787/855323/851110/853658	TOG1/VPS36/UBP8/GSM1/AKR2/SRD1/GAT2/APE2/ECM22/ASR1/GAT1/ERF2/URC2/UPC2/TMC1/TAD2/YRR1/PFA5/FAP1/OAF1/RQT4/PIB1/RGT1/TFB3/YER137C/UME6/PDR1/IRC20/YLR278C/TBS1/ARG81/PEX10/CHA4/CAT8/CST9/YKL222C	36
BP	GO:0043412	macromolecule modification	54/314	238/2146	0.000271424	0.0170567	854144/855711/853274/853992/853733/853686/855674/856595/850550/855263/852289/854650/850950/855326/855703/850433/852743/852695/852088/853300/855796/855783/855514/852431/851641/853683/850940/850366/856502/856887/850914/854266/856835/854383/853688/852696/853389/850641/856054/852094/855963/855946/851396/851733/854533/854724/852908/853302/856482/851834/852817/856167/853876/855595	CMK2/ARK1/HAL5/YGK3/YPK1/KKQ8/MSG5/GPI16/DEG1/UBP8/GPI18/UBP7/RCK2/RIT1/KTR5/CPR4/PCL10/ATG1/SNF1/YAK1/MNT4/FPK1/RIO2/HSL7/DOA4/NNK1/LIP2/SAT4/KIC1/UBP5/CPR6/KTR1/UBP9/PTP2/TPK3/TOS3/IKS1/KNS1/KTR6/KRE2/MKK2/TGS1/STE7/CPR1/MEK1/KTR7/THG1/YUR1/KSP1/VHS1/PUS2/SMK1/MEH1/TEP1	54
BP	GO:0006464	cellular protein modification process	50/314	218/2146	0.000359075	0.0170567	854144/855711/853274/853992/853733/853686/855674/856595/855263/852289/854650/850950/855326/855703/850433/852743/852695/852088/853300/855796/855783/855514/852431/851641/853683/850940/850366/856502/856887/850914/854266/856835/854383/853688/852696/853389/850641/856054/852094/855963/851396/851733/854533/854724/853302/856482/851834/856167/853876/855595	CMK2/ARK1/HAL5/YGK3/YPK1/KKQ8/MSG5/GPI16/UBP8/GPI18/UBP7/RCK2/RIT1/KTR5/CPR4/PCL10/ATG1/SNF1/YAK1/MNT4/FPK1/RIO2/HSL7/DOA4/NNK1/LIP2/SAT4/KIC1/UBP5/CPR6/KTR1/UBP9/PTP2/TPK3/TOS3/IKS1/KNS1/KTR6/KRE2/MKK2/STE7/CPR1/MEK1/KTR7/YUR1/KSP1/VHS1/SMK1/MEH1/TEP1	50
BP	GO:0036211	protein modification process	50/314	218/2146	0.000359075	0.0170567	854144/855711/853274/853992/853733/853686/855674/856595/855263/852289/854650/850950/855326/855703/850433/852743/852695/852088/853300/855796/855783/855514/852431/851641/853683/850940/850366/856502/856887/850914/854266/856835/854383/853688/852696/853389/850641/856054/852094/855963/851396/851733/854533/854724/853302/856482/851834/856167/853876/855595	CMK2/ARK1/HAL5/YGK3/YPK1/KKQ8/MSG5/GPI16/UBP8/GPI18/UBP7/RCK2/RIT1/KTR5/CPR4/PCL10/ATG1/SNF1/YAK1/MNT4/FPK1/RIO2/HSL7/DOA4/NNK1/LIP2/SAT4/KIC1/UBP5/CPR6/KTR1/UBP9/PTP2/TPK3/TOS3/IKS1/KNS1/KTR6/KRE2/MKK2/STE7/CPR1/MEK1/KTR7/YUR1/KSP1/VHS1/SMK1/MEH1/TEP1	50
CC	GO:0016021	integral component of membrane	54/164	255/1144	0.000450534	0.0175708	854506/853663/856934/854007/853351/851321/856595/855056/850368/852293/852953/854686/850829/856898/853026/851434/851064/850735/853276/855956/852596/853570/856018/852590/856884/853647/852506/851992/852324/852956/852545/850354/853127/854505/850770/851506/855629/853241/3799974/853290/850888/855093/851203/855736/855877/855023/852566/855446/854447/850671/856761/850536/853236/854594	PDR10/JEN1/PUG1/ENB1/KHA1/YDL206W/GPI16/YET2/ADY2/FLR1/COX18/QDR1/NHA1/OXA1/YGR125W/SNA4/ORM2/YLR046C/YJL163C/PXA1/VBA2/ECM27/YDC1/YBR287W/COX15/PXA2/FTH1/ATO3/CSG2/VHT1/ALG7/RER1/RTA1/SNC2/GAL2/MCH1/YNL095C/PHO90/YIL102C-A/SNA3/PEX13/TVP18/SNC1/ATO2/MMT2/HXT2/MIC12/BOR1/TPO4/YCT1/HVG1/HXT10/HXT9/AI2	54
CC	GO:0031224	intrinsic component of membrane	54/164	255/1144	0.000450534	0.0175708	854506/853663/856934/854007/853351/851321/856595/855056/850368/852293/852953/854686/850829/856898/853026/851434/851064/850735/853276/855956/852596/853570/856018/852590/856884/853647/852506/851992/852324/852956/852545/850354/853127/854505/850770/851506/855629/853241/3799974/853290/850888/855093/851203/855736/855877/855023/852566/855446/854447/850671/856761/850536/853236/854594	PDR10/JEN1/PUG1/ENB1/KHA1/YDL206W/GPI16/YET2/ADY2/FLR1/COX18/QDR1/NHA1/OXA1/YGR125W/SNA4/ORM2/YLR046C/YJL163C/PXA1/VBA2/ECM27/YDC1/YBR287W/COX15/PXA2/FTH1/ATO3/CSG2/VHT1/ALG7/RER1/RTA1/SNC2/GAL2/MCH1/YNL095C/PHO90/YIL102C-A/SNA3/PEX13/TVP18/SNC1/ATO2/MMT2/HXT2/MIC12/BOR1/TPO4/YCT1/HVG1/HXT10/HXT9/AI2	54

## Sheet: Table S2
Table S2 TFs in enriched GO terms
upregulated DEGs	gene_id	S_KCR3_1	S_KCR3_2	S_KCR3_3	S_KF7_1	S_KF7_2	S_KF7_3	KCR3	KF7	log2FoldChange	pvalue	padj	gene_name	gene_chr	gene_start	gene_end	gene_strand	gene_length	gene_biotype	gene_description	tf_family
	855704	34945.8	34258.8	29131.1	1926.84	1968.59	1623.23	32778.6	1839.55	4.15569	0	0	CRZ1	NC_001146.8	579580	581616	+	2037	protein_coding	DNA-binding transcription factor CRZ1 && P53968.1 RecName: Full=Transcriptional regulator CRZ1 && PF00096:Zinc finger, C2H2 type	zf-C2H2
	856933	13646.8	13193.6	13558.7	814.327	856.942	655.629	13466.3	775.633	4.11893	0	0	TOG1	NC_001137.3	556296	558680	-	2385	protein_coding	Tog1p && P39961.1 RecName: Full=Uncharacterized transcriptional regulatory protein YER184C && PF04082:Fungal specific transcription factor domain|PF00172:Fungal Zn(2)-Cys(6) binuclear cluster domain	Fungal_trans
	856484	5877.05	5972.39	5805.26	780.713	845.07	728.917	5884.9	784.9	2.9071	1.59339e-249	6.27934e-248	STE12	NC_001140.6	274174	276240	+	2067	protein_coding	homeodomain family transcription factor STE12 && P13574.1 RecName: Full=Protein STE12 && PF02200:STE like transcription factor	STE
	855554	11733	11243.2	10669.8	1686.12	1806.7	1358.8	11215.3	1617.21	2.79442	7.53432e-151	1.32241e-149	SKO1	NC_001146.8	319416	321359	-	1944	protein_coding	Sko1p && Q02100.1 RecName: Full=CRE-binding bZIP protein SKO1 && PF00170:bZIP transcription factor	bZIP_1
	852710	6866.96	7145.47	9818.18	1087.58	1020.99	1390.49	7943.53	1166.35	2.76727	2.76904e-80	2.46811e-79	CUP2	NC_001139.9	191129	191806	+	678	protein_coding	Cup2p && P15315.1 RecName: Full=Transcriptional activator protein CUP2; AltName: Full=Copper-fist transcription factor && PF00649:Copper fist DNA binding domain	Copper-fist
	854706	6988.98	7656.74	7747.53	1424.8	1408.45	1172.61	7464.41	1335.29	2.48341	1.85699e-142	2.95327e-141	XBP1	NC_001141.2	175307	177250	-	1944	protein_coding	Xbp1p && P40489.1 RecName: Full=Transcriptional repressor XBP1; AltName: Full=XhoI site-binding protein 1 && -	-
	852480	8453.19	8755.96	8092.47	2178.41	2159.62	1944.11	8433.88	2094.05	2.01022	1.31351e-132	1.91853e-131	SMP1	NC_001134.8	593506	594864	-	1359	protein_coding	Smp1p && P38128.1 RecName: Full=Transcription factor SMP1 && PF00319:SRF-type transcription factor (DNA-binding and dimerisation domain)	SRF-TF
	856908	5899.99	6661.65	7197.77	1686.12	1634.02	1961.94	6586.47	1760.69	1.90296	1.56338e-73	1.29067e-72	SPT2	NC_001137.3	499347	500348	-	1002	protein_coding	Spt2p && P06843.1 RecName: Full=Protein SPT2; AltName: Full=Negative regulator of Ty transcription && PF08243:SPT2 chromatin protein	-
	850928	3644.95	3533.44	3818.89	1134.2	1020.99	1094.37	3665.76	1083.19	1.75874	1.45513e-92	1.49718e-91	ECM22	NC_001144.5	600019	602463	-	2445	protein_coding	Ecm22p && Q05958.1 RecName: Full=Sterol regulatory element-binding protein ECM22; AltName: Full=Extracellular mutant protein 22 && PF00172:Fungal Zn(2)-Cys(6) binuclear cluster domain|PF11951:Fungal specific transcription factor domain	Zn_clus
	852226	4885.31	5248.09	4804.72	1625.4	1481.84	1316.21	4979.37	1474.48	1.75623	3.8457e-73	3.16651e-72	TOD6	NC_001134.8	117589	119166	+	1578	protein_coding	Tod6p && P34219.1 RecName: Full=Transcriptional regulatory protein TOD6; AltName: Full=PAC-binding factor 1; AltName: Full=Twin of DOT6 && PF00249:Myb-like DNA-binding domain	Myb_DNA-binding
	851670	7961.45	8066.7	7431.98	2698.88	2649.61	1842.1	7820.04	2396.86	1.70639	4.60292e-40	2.30735e-39	GIS1	NC_001136.10	637139	639823	+	2685	protein_coding	histone demethylase GIS1 && Q03833.1 RecName: Full=Transcriptional activator/repressor GIS1 && PF02375:jmjN domain|PF02373:JmjC domain, hydroxylase	JmjC
	856358	16461.4	18169	18130.2	5716.55	5358.59	5298.52	17586.9	5457.88	1.68812	2.00191e-104	2.29323e-103	RIM101	NC_001140.6	51111	52988	+	1878	protein_coding	alkaline-responsive transcriptional regulator RIM101 && P33400.2 RecName: Full=pH-response transcription factor pacC/RIM101; AltName: Full=Regulator of IME2 protein 1; AltName: Full=pH-response regulator protein RIM101 && -	-
	854894	7126.59	7348.08	7308.51	2545.99	2609.68	2033.24	7261.06	2396.3	1.59973	1.3271e-55	8.60829e-55	TDA9	NC_001145.3	104777	108532	+	3756	protein_coding	Tda9p && Q04545.1 RecName: Full=Probable transcription factor TDA9; AltName: Full=Topoisomerase I damage affected protein 9 && -	-
	850523	5658.7	5997	5533.81	1971.3	1926.5	1807.44	5729.84	1901.75	1.59142	3.13153e-87	3.02811e-86	GAT1	NC_001138.5	95966	97498	+	1533	protein_coding	Gat1p && P43574.1 RecName: Full=Transcriptional regulatory protein GAT1 && PF08550:Fungal protein of unknown function (DUF1752)|PF00320:GATA zinc finger	GATA
	851802	13893.5	13550.5	11852.6	5106.08	4858.88	3187.03	13098.9	4384	1.57932	1.8425e-27	6.90496e-27	ADR1	NC_001136.10	895035	899006	+	3972	protein_coding	DNA-binding transcription factor ADR1 && P07248.2 RecName: Full=Regulatory protein ADR1 && -	-
	851799	2549.54	2751.39	2634.12	889.145	1006.96	839.839	2645.01	911.982	1.53667	1.40237e-55	9.08712e-55	UPC2	NC_001136.10	889751	892492	+	2742	protein_coding	Upc2p && Q12151.1 RecName: Full=Sterol uptake control protein 2; AltName: Full=Mannoprotein regulation by oxygen protein 4 && PF00172:Fungal Zn(2)-Cys(6) binuclear cluster domain|PF11951:Fungal specific transcription factor domain	Zn_clus
	855323	3111	3066.67	2727.22	1255.65	1094.38	786.359	2968.3	1045.46	1.50623	1.48661e-25	5.28666e-25	CAT8	NC_001145.3	827028	831329	-	4302	protein_coding	DNA-binding transcription factor CAT8 && P39113.2 RecName: Full=Regulatory protein CAT8 && PF00172:Fungal Zn(2)-Cys(6) binuclear cluster domain|PF04082:Fungal specific transcription factor domain	Fungal_trans
	853828	7745.85	7628.33	7447.66	2917.91	2956.13	2170.91	7607.28	2681.65	1.5046	1.03698e-39	5.14876e-39	RGT1	NC_001143.9	365605	369117	+	3513	protein_coding	Rgt1p && P32862.1 RecName: Full=Glucose transport transcription regulator RGT1; AltName: Full=Restores glucose transport protein 1 >B3LR49.1 RecName: Full=Glucose transport transcription regulator RGT1; AltName: Full=Restores glucose transport protein 1 && PF00172:Fungal Zn(2)-Cys(6) binuclear cluster domain	Zn_clus
	853390	2388.07	2571.5	2271.54	992.156	894.716	692.273	2410.37	859.715	1.48819	1.974e-31	8.1752e-31	ZAP1	NC_001142.9	330431	333073	-	2643	protein_coding	Zap1p && P47043.1 RecName: Full=Zinc-responsive transcriptional regulator ZAP1 && -	-
	853836	7413.75	8018.41	7566.24	3110.92	3016.57	2234.29	7666.13	2787.26	1.45996	4.3258e-35	1.9599e-34	IXR1	NC_001143.9	380065	381858	-	1794	protein_coding	DNA-binding transcription repressor IXR1 && P33417.2 RecName: Full=Intrastrand cross-link recognition protein; AltName: Full=Structure-specific recognition protein; Short=SSRP && PF00505:HMG (high mobility group) box	HMG_box
	852447	3231.19	3463.38	3019.24	1288.18	1342.61	961.656	3237.94	1197.48	1.43573	1.14476e-30	4.65181e-30	TBS1	NC_001134.8	541209	544493	-	3285	protein_coding	Tbs1p && P38114.1 RecName: Full=Uncharacterized transcriptional regulatory protein TBS1; AltName: Full=Thiabendazole sensitive protein 1 && PF00172:Fungal Zn(2)-Cys(6) binuclear cluster domain|PF04082:Fungal specific transcription factor domain	Fungal_trans
	851788	4224.76	4278.57	3747.35	1699.13	1596.24	1320.17	4083.56	1538.52	1.40881	4.16631e-38	1.99283e-37	UME6	NC_001136.10	865012	867522	-	2511	protein_coding	DNA-binding transcriptional regulator UME6 && P39001.2 RecName: Full=Transcriptional regulatory protein UME6; AltName: Full=Negative transcriptional regulator of IME2; AltName: Full=Regulator of inducer of meiosis protein 16; AltName: Full=Unscheduled meiotic gene expression protein 6 && PF00172:Fungal Zn(2)-Cys(6) binuclear cluster domain	Zn_clus
	855092	1970.64	2137.86	2344.05	892.398	921.698	703.167	2150.85	839.088	1.35866	4.80734e-29	1.87098e-28	MOT3	NC_001145.3	409154	410626	+	1473	protein_coding	Mot3p && P54785.1 RecName: Full=Transcriptional activator/repressor MOT3; AltName: Full=Hypoxic gene repressor protein 7; AltName: Full=Modulator of transcription protein 3 && -	-
	850984	6478.88	6405.07	6162.94	2820.32	2582.7	2077.81	6348.97	2493.61	1.34864	7.81012e-35	3.49808e-34	YLR278C	NC_001144.5	699999	704024	-	4026	protein_coding	uncharacterized protein && Q05854.1 RecName: Full=Uncharacterized transcriptional regulatory protein YLR278C && PF00172:Fungal Zn(2)-Cys(6) binuclear cluster domain|PF04082:Fungal specific transcription factor domain	Fungal_trans
	855208	3333.94	3370.59	3280.89	1331.55	1357.72	1266.69	3328.47	1318.65	1.33608	1.05675e-62	7.5075e-62	HOT1	NC_001145.3	605981	608140	+	2160	protein_coding	Hot1p && Q03213.1 RecName: Full=High-osmolarity-induced transcription protein 1 && PF12550:Transcriptional activator of glycolytic enzymes	-
	851247	6560.54	6666.39	6403.03	2737.92	2963.68	2382.85	6543.32	2694.81	1.28013	1.85234e-42	9.64016e-42	OAF1	NC_001133.9	48564	51707	+	3144	protein_coding	oleate-activated transcription factor OAF1 && P39720.3 RecName: Full=Oleate-activated transcription factor 1 && PF00172:Fungal Zn(2)-Cys(6) binuclear cluster domain	Zn_clus
	852871	5512.83	5560.53	4896.84	2369.25	2285.9	1955	5323.4	2203.38	1.27299	8.88785e-38	4.24476e-37	PDR1	NC_001139.9	469092	472298	-	3207	protein_coding	drug-responsive transcription factor PDR1 && P12383.2 RecName: Full=Transcription factor PDR1; AltName: Full=Pleiotropic drug resistance protein 1 && PF04082:Fungal specific transcription factor domain|PF00172:Fungal Zn(2)-Cys(6) binuclear cluster domain	Fungal_trans
	851613	8035.76	8079.95	7475.1	3147.79	3495.76	3214.76	7863.61	3286.1	1.2589	1.90458e-55	1.22905e-54	NRG1	NC_001136.10	542674	543369	-	696	protein_coding	transcriptional regulator NRG1 && Q03125.1 RecName: Full=Transcriptional regulator NRG1; AltName: Full=Zinc finger protein MSS1 && -	-
	850787	2236.69	2180.47	1812.92	955.289	892.558	762.59	2076.69	870.146	1.2557	1.03982e-25	3.72528e-25	CHA4	NC_001144.5	337527	339473	-	1947	protein_coding	Cha4p && P43634.1 RecName: Full=Activatory protein CHA4 && PF00172:Fungal Zn(2)-Cys(6) binuclear cluster domain|PF04082:Fungal specific transcription factor domain	Fungal_trans
	854333	4554.12	4429.11	4154.03	1938.77	1980.46	1756.93	4379.09	1892.05	1.21104	9.62412e-45	5.2576e-44	YRR1	NC_001147.6	639560	641992	-	2433	protein_coding	Yrr1p && Q12172.1 RecName: Full=Zinc finger transcription factor YRR1; AltName: Full=Pleiotropic drug-resistance protein 2 && PF00172:Fungal Zn(2)-Cys(6) binuclear cluster domain	Zn_clus
	856822	22723.8	22515.7	22342	10713.1	10181.9	8325.11	22527.2	9740.02	1.20977	4.83049e-35	2.18225e-34	DOT6	NC_001137.3	333176	335188	-	2013	protein_coding	Dot6p && P40059.1 RecName: Full=Transcriptional regulatory protein DOT6; AltName: Full=Disrupter of telomere silencing protein 6; AltName: Full=PAC-binding factor 2 && PF00249:Myb-like DNA-binding domain	Myb_DNA-binding
	852614	2588.07	2400.13	2496.93	1088.66	1144.03	1035.93	2495.04	1089.54	1.19571	6.17592e-42	3.1903e-41	HAP2	NC_001139.9	52731	53528	-	798	protein_coding	transcription activator HAP2 && P06774.1 RecName: Full=Transcriptional activator HAP2 && PF02045:CCAAT-binding transcription factor (CBF-B/NF-YA) subunit B	CBFB_NFYA
	850744	2283.48	2685.11	2819.33	1201.43	1139.71	1068.62	2595.98	1136.59	1.1917	2.02804e-29	7.98723e-29	SPT8	NC_001144.5	251272	253080	-	1809	protein_coding	SAGA complex subunit SPT8 && P38915.1 RecName: Full=Transcription factor SPT8 && -	-
	853658	1669.72	1455.22	1578.71	742.761	759.807	617.995	1567.88	706.855	1.1502	3.03324e-24	1.03633e-23	YKL222C	NC_001143.9	3503	5620	-	2118	protein_coding	uncharacterized protein && P35995.1 RecName: Full=Uncharacterized transcriptional regulatory protein YKL222C && PF04082:Fungal specific transcription factor domain|PF00172:Fungal Zn(2)-Cys(6) binuclear cluster domain	Fungal_trans
	856916	8432.09	8480.45	8085.61	4080.31	3912.36	3380.16	8332.72	3790.94	1.13646	4.93102e-37	2.30925e-36	RPH1	NC_001137.3	523369	525759	+	2391	protein_coding	Rph1p && P39956.1 RecName: Full=DNA damage-responsive transcriptional repressor RPH1 && PF02373:JmjC domain, hydroxylase|PF02375:jmjN domain	JmjC
	856613	4889.9	4858.01	4437.24	2627.32	2487.72	1928.26	4728.38	2347.77	1.01044	2.05526e-18	5.8778e-18	SKN7	NC_001140.6	512732	514600	+	1869	protein_coding	kinase-regulated stress-responsive transcription factor SKN7 && P38889.1 RecName: Full=Transcription factor SKN7; AltName: Full=Peroxide sensitivity protein 9 && PF00447:HSF-type DNA-binding|PF00072:Response regulator receiver domain	HSF_DNA-bind
	854874	6219.25	6221.39	5952.25	3284.41	3165.5	2748.3	6130.97	3066.07	1	2.55102e-29	1.00092e-28	ARG81	NC_001145.3	74398	77040	-	2643	protein_coding	Arg81p && P05085.3 RecName: Full=Arginine metabolism regulation protein II; AltName: Full=Arginine-requiring protein 81 && PF00172:Fungal Zn(2)-Cys(6) binuclear cluster domain|PF11951:Fungal specific transcription factor domain	Zn_clus
downregulated DEGs	gene_id	S_KCR3_1	S_KCR3_2	S_KCR3_3	S_KF7_1	S_KF7_2	S_KF7_3	KCR3	KF7	log2FoldChange	pvalue	padj	gene_name	gene_chr	gene_start	gene_end	gene_strand	gene_length	gene_biotype	gene_description	tf_family
	853650	556.879	592.694	497.817	3254.05	3258.32	2976.08	549.13	3162.82	-2.52547	8.35477e-143	1.33548e-141	ASH1	NC_001143.9	94499	96265	+	1767	protein_coding	DNA-binding transcription repressor ASH1 && P34233.1 RecName: Full=Transcriptional regulatory protein ASH1; AltName: Full=Daughter cells HO repressor protein && PF00320:GATA zinc finger	GATA
	856709	10426.6	9406.41	8041.52	47142	47513.9	44983.9	9291.5	46546.6	-2.32463	1.27743e-124	1.73255e-123	GCN4	NC_001137.3	138918	139763	-	846	protein_coding	amino acid starvation-responsive transcription factor GCN4 && P03069.1 RecName: Full=General control protein GCN4; AltName: Full=Amino acid biosynthesis regulatory protein && PF07716:Basic region leucine zipper	bZIP_2
	856326	233.027	279.305	300.846	1089.74	998.327	1027.02	271.059	1038.36	-1.93866	5.66593e-53	3.55382e-52	YPR196W	NC_001148.4	931376	932788	+	1413	protein_coding	putative maltose-responsive transcription factor && Q06595.1 RecName: Full=Maltose fermentation regulatory protein YPR196W && PF00172:Fungal Zn(2)-Cys(6) binuclear cluster domain	Zn_clus
	852726	444.953	477.185	504.677	1528.9	1517.46	1248.86	475.605	1431.74	-1.58989	4.35841e-41	2.22755e-40	NUT1	NC_001139.9	217524	220922	+	3399	protein_coding	Nut1p && P53114.1 RecName: Full=Mediator of RNA polymerase II transcription subunit 5; AltName: Full=Mediator complex subunit 5; AltName: Full=Negative regulator of URS2 protein 1 && PF08689:Mediator complex subunit Med5	-
	853526	446.788	447.834	404.722	1079.99	1208.78	1092.39	433.115	1127.05	-1.37923	5.79493e-36	2.6621e-35	RPA12	NC_001142.9	555195	555572	+	378	protein_coding	DNA-directed RNA polymerase I core subunit RPA12 && P32529.1 RecName: Full=DNA-directed RNA polymerase I subunit RPA12; AltName: Full=A12; AltName: Full=A12.2; AltName: Full=DNA-directed RNA polymerase I 13.7 kDa polypeptide && PF01096:Transcription factor S-II (TFIIS)|PF02150:RNA polymerases M/15 Kd subunit	-
	853060	517.43	415.643	428.241	1171.07	1215.26	1094.37	453.771	1160.23	-1.35357	9.68786e-30	3.85423e-29	PTI1	NC_001139.9	800546	801823	+	1278	protein_coding	cleavage polyadenylation factor subunit PTI1 && P39927.2 RecName: Full=Protein PTI1 && PF14327:Hinge domain of cleavage stimulation factor subunit 2|PF14304:Transcription termination and cleavage factor C-terminal	-
	852996	314.678	298.241	285.167	658.184	702.606	683.36	299.362	681.383	-1.18617	5.75628e-23	1.89537e-22	SRB5	NC_001139.9	697445	698368	-	924	protein_coding	Srb5p && P32585.1 RecName: Full=Mediator of RNA polymerase II transcription subunit 18; AltName: Full=Mediator complex subunit 18; AltName: Full=Suppressor of RNA polymerase B 5 && PF09637:Med18 protein	-
	856769	1185.32	997.922	922.138	2569.85	2564.35	2053.05	1035.13	2395.75	-1.21011	3.06501e-22	9.88947e-22	ACA1	NC_001137.3	240032	241501	-	1470	protein_coding	Aca1p && P39970.1 RecName: Full=ATF/CREB activator 1 && PF00170:bZIP transcription factor	bZIP_1
	852541	590.824	505.589	471.359	1223.12	1060.92	974.531	522.591	1086.19	-1.05464	5.08385e-16	1.34981e-15	ERT1	NC_001134.8	698354	699943	-	1590	protein_coding	Ert1p && P38140.1 RecName: Full=Transcription activator of gluconeogenesis ERT1; AltName: Full=Ethanol regulator of translation 1 && PF00172:Fungal Zn(2)-Cys(6) binuclear cluster domain|PF00989:PAS fold	PAS
	856117	2579.81	2539.31	2137.28	5558.24	5481.62	3909.02	2418.8	4982.96	-1.04247	5.13731e-15	1.31068e-14	HAA1	NC_001148.4	573018	575102	+	2085	protein_coding	Haa1p && Q12753.1 RecName: Full=Transcriptional activator HAA1 && PF00649:Copper fist DNA binding domain	Copper-fist
	851615	240.366	136.339	198.931	377.344	444.66	443.689	191.879	421.898	-1.13638	6.28155e-09	1.24518e-08	RPC11	NC_001136.10	547978	548310	-	333	protein_coding	DNA-directed RNA polymerase III core subunit RPC11 && Q04307.1 RecName: Full=DNA-directed RNA polymerase III subunit RPC10; Short=RNA polymerase III subunit C10; AltName: Full=DNA-directed RNA polymerases III 12.5 kDa polypeptide; AltName: Full=RNA polymerase III subunit C11 && PF01096:Transcription factor S-II (TFIIS)|PF02150:RNA polymerases M/15 Kd subunit	-
all DEGs	gene_id	S_KCR3_1	S_KCR3_2	S_KCR3_3	S_KF7_1	S_KF7_2	S_KF7_3	KCR3	KF7	log2FoldChange	pvalue	padj	gene_name	gene_chr	gene_start	gene_end	gene_strand	gene_length	gene_biotype	gene_description	tf_family
	855704	34945.8	34258.8	29131.1	1926.84	1968.59	1623.23	32778.6	1839.55	4.15569	0	0	CRZ1	NC_001146.8	579580	581616	+	2037	protein_coding	DNA-binding transcription factor CRZ1 && P53968.1 RecName: Full=Transcriptional regulator CRZ1 && PF00096:Zinc finger, C2H2 type	zf-C2H2
	856933	13646.8	13193.6	13558.7	814.327	856.942	655.629	13466.3	775.633	4.11893	0	0	TOG1	NC_001137.3	556296	558680	-	2385	protein_coding	Tog1p && P39961.1 RecName: Full=Uncharacterized transcriptional regulatory protein YER184C && PF04082:Fungal specific transcription factor domain|PF00172:Fungal Zn(2)-Cys(6) binuclear cluster domain	Fungal_trans
	856484	5877.05	5972.39	5805.26	780.713	845.07	728.917	5884.9	784.9	2.9071	1.59339e-249	6.27934e-248	STE12	NC_001140.6	274174	276240	+	2067	protein_coding	homeodomain family transcription factor STE12 && P13574.1 RecName: Full=Protein STE12 && PF02200:STE like transcription factor	STE
	855554	11733	11243.2	10669.8	1686.12	1806.7	1358.8	11215.3	1617.21	2.79442	7.53432e-151	1.32241e-149	SKO1	NC_001146.8	319416	321359	-	1944	protein_coding	Sko1p && Q02100.1 RecName: Full=CRE-binding bZIP protein SKO1 && PF00170:bZIP transcription factor	bZIP_1
	853650	556.879	592.694	497.817	3254.05	3258.32	2976.08	549.13	3162.82	-2.52547	8.35477e-143	1.33548e-141	ASH1	NC_001143.9	94499	96265	+	1767	protein_coding	DNA-binding transcription repressor ASH1 && P34233.1 RecName: Full=Transcriptional regulatory protein ASH1; AltName: Full=Daughter cells HO repressor protein && PF00320:GATA zinc finger	GATA
	854706	6988.98	7656.74	7747.53	1424.8	1408.45	1172.61	7464.41	1335.29	2.48341	1.85699e-142	2.95327e-141	XBP1	NC_001141.2	175307	177250	-	1944	protein_coding	Xbp1p && P40489.1 RecName: Full=Transcriptional repressor XBP1; AltName: Full=XhoI site-binding protein 1 && -	-
	852480	8453.19	8755.96	8092.47	2178.41	2159.62	1944.11	8433.88	2094.05	2.01022	1.31351e-132	1.91853e-131	SMP1	NC_001134.8	593506	594864	-	1359	protein_coding	Smp1p && P38128.1 RecName: Full=Transcription factor SMP1 && PF00319:SRF-type transcription factor (DNA-binding and dimerisation domain)	SRF-TF
	856709	10426.6	9406.41	8041.52	47142	47513.9	44983.9	9291.5	46546.6	-2.32463	1.27743e-124	1.73255e-123	GCN4	NC_001137.3	138918	139763	-	846	protein_coding	amino acid starvation-responsive transcription factor GCN4 && P03069.1 RecName: Full=General control protein GCN4; AltName: Full=Amino acid biosynthesis regulatory protein && PF07716:Basic region leucine zipper	bZIP_2
	856358	16461.4	18169	18130.2	5716.55	5358.59	5298.52	17586.9	5457.88	1.68812	2.00191e-104	2.29323e-103	RIM101	NC_001140.6	51111	52988	+	1878	protein_coding	alkaline-responsive transcriptional regulator RIM101 && P33400.2 RecName: Full=pH-response transcription factor pacC/RIM101; AltName: Full=Regulator of IME2 protein 1; AltName: Full=pH-response regulator protein RIM101 && -	-
	850928	3644.95	3533.44	3818.89	1134.2	1020.99	1094.37	3665.76	1083.19	1.75874	1.45513e-92	1.49718e-91	ECM22	NC_001144.5	600019	602463	-	2445	protein_coding	Ecm22p && Q05958.1 RecName: Full=Sterol regulatory element-binding protein ECM22; AltName: Full=Extracellular mutant protein 22 && PF00172:Fungal Zn(2)-Cys(6) binuclear cluster domain|PF11951:Fungal specific transcription factor domain	Zn_clus
	850523	5658.7	5997	5533.81	1971.3	1926.5	1807.44	5729.84	1901.75	1.59142	3.13153e-87	3.02811e-86	GAT1	NC_001138.5	95966	97498	+	1533	protein_coding	Gat1p && P43574.1 RecName: Full=Transcriptional regulatory protein GAT1 && PF08550:Fungal protein of unknown function (DUF1752)|PF00320:GATA zinc finger	GATA
	852710	6866.96	7145.47	9818.18	1087.58	1020.99	1390.49	7943.53	1166.35	2.76727	2.76904e-80	2.46811e-79	CUP2	NC_001139.9	191129	191806	+	678	protein_coding	Cup2p && P15315.1 RecName: Full=Transcriptional activator protein CUP2; AltName: Full=Copper-fist transcription factor && PF00649:Copper fist DNA binding domain	Copper-fist
	856908	5899.99	6661.65	7197.77	1686.12	1634.02	1961.94	6586.47	1760.69	1.90296	1.56338e-73	1.29067e-72	SPT2	NC_001137.3	499347	500348	-	1002	protein_coding	Spt2p && P06843.1 RecName: Full=Protein SPT2; AltName: Full=Negative regulator of Ty transcription && PF08243:SPT2 chromatin protein	-
	852226	4885.31	5248.09	4804.72	1625.4	1481.84	1316.21	4979.37	1474.48	1.75623	3.8457e-73	3.16651e-72	TOD6	NC_001134.8	117589	119166	+	1578	protein_coding	Tod6p && P34219.1 RecName: Full=Transcriptional regulatory protein TOD6; AltName: Full=PAC-binding factor 1; AltName: Full=Twin of DOT6 && PF00249:Myb-like DNA-binding domain	Myb_DNA-binding
	855208	3333.94	3370.59	3280.89	1331.55	1357.72	1266.69	3328.47	1318.65	1.33608	1.05675e-62	7.5075e-62	HOT1	NC_001145.3	605981	608140	+	2160	protein_coding	Hot1p && Q03213.1 RecName: Full=High-osmolarity-induced transcription protein 1 && PF12550:Transcriptional activator of glycolytic enzymes	-
	854894	7126.59	7348.08	7308.51	2545.99	2609.68	2033.24	7261.06	2396.3	1.59973	1.3271e-55	8.60829e-55	TDA9	NC_001145.3	104777	108532	+	3756	protein_coding	Tda9p && Q04545.1 RecName: Full=Probable transcription factor TDA9; AltName: Full=Topoisomerase I damage affected protein 9 && -	-
	851799	2549.54	2751.39	2634.12	889.145	1006.96	839.839	2645.01	911.982	1.53667	1.40237e-55	9.08712e-55	UPC2	NC_001136.10	889751	892492	+	2742	protein_coding	Upc2p && Q12151.1 RecName: Full=Sterol uptake control protein 2; AltName: Full=Mannoprotein regulation by oxygen protein 4 && PF00172:Fungal Zn(2)-Cys(6) binuclear cluster domain|PF11951:Fungal specific transcription factor domain	Zn_clus
	851613	8035.76	8079.95	7475.1	3147.79	3495.76	3214.76	7863.61	3286.1	1.2589	1.90458e-55	1.22905e-54	NRG1	NC_001136.10	542674	543369	-	696	protein_coding	transcriptional regulator NRG1 && Q03125.1 RecName: Full=Transcriptional regulator NRG1; AltName: Full=Zinc finger protein MSS1 && -	-
	856326	233.027	279.305	300.846	1089.74	998.327	1027.02	271.059	1038.36	-1.93866	5.66593e-53	3.55382e-52	YPR196W	NC_001148.4	931376	932788	+	1413	protein_coding	putative maltose-responsive transcription factor && Q06595.1 RecName: Full=Maltose fermentation regulatory protein YPR196W && PF00172:Fungal Zn(2)-Cys(6) binuclear cluster domain	Zn_clus
	854333	4554.12	4429.11	4154.03	1938.77	1980.46	1756.93	4379.09	1892.05	1.21104	9.62412e-45	5.2576e-44	YRR1	NC_001147.6	639560	641992	-	2433	protein_coding	Yrr1p && Q12172.1 RecName: Full=Zinc finger transcription factor YRR1; AltName: Full=Pleiotropic drug-resistance protein 2 && PF00172:Fungal Zn(2)-Cys(6) binuclear cluster domain	Zn_clus
	851247	6560.54	6666.39	6403.03	2737.92	2963.68	2382.85	6543.32	2694.81	1.28013	1.85234e-42	9.64016e-42	OAF1	NC_001133.9	48564	51707	+	3144	protein_coding	oleate-activated transcription factor OAF1 && P39720.3 RecName: Full=Oleate-activated transcription factor 1 && PF00172:Fungal Zn(2)-Cys(6) binuclear cluster domain	Zn_clus
	852614	2588.07	2400.13	2496.93	1088.66	1144.03	1035.93	2495.04	1089.54	1.19571	6.17592e-42	3.1903e-41	HAP2	NC_001139.9	52731	53528	-	798	protein_coding	transcription activator HAP2 && P06774.1 RecName: Full=Transcriptional activator HAP2 && PF02045:CCAAT-binding transcription factor (CBF-B/NF-YA) subunit B	CBFB_NFYA
	852726	444.953	477.185	504.677	1528.9	1517.46	1248.86	475.605	1431.74	-1.58989	4.35841e-41	2.22755e-40	NUT1	NC_001139.9	217524	220922	+	3399	protein_coding	Nut1p && P53114.1 RecName: Full=Mediator of RNA polymerase II transcription subunit 5; AltName: Full=Mediator complex subunit 5; AltName: Full=Negative regulator of URS2 protein 1 && PF08689:Mediator complex subunit Med5	-
	851670	7961.45	8066.7	7431.98	2698.88	2649.61	1842.1	7820.04	2396.86	1.70639	4.60292e-40	2.30735e-39	GIS1	NC_001136.10	637139	639823	+	2685	protein_coding	histone demethylase GIS1 && Q03833.1 RecName: Full=Transcriptional activator/repressor GIS1 && PF02375:jmjN domain|PF02373:JmjC domain, hydroxylase	JmjC
	853828	7745.85	7628.33	7447.66	2917.91	2956.13	2170.91	7607.28	2681.65	1.5046	1.03698e-39	5.14876e-39	RGT1	NC_001143.9	365605	369117	+	3513	protein_coding	Rgt1p && P32862.1 RecName: Full=Glucose transport transcription regulator RGT1; AltName: Full=Restores glucose transport protein 1 >B3LR49.1 RecName: Full=Glucose transport transcription regulator RGT1; AltName: Full=Restores glucose transport protein 1 && PF00172:Fungal Zn(2)-Cys(6) binuclear cluster domain	Zn_clus
	851788	4224.76	4278.57	3747.35	1699.13	1596.24	1320.17	4083.56	1538.52	1.40881	4.16631e-38	1.99283e-37	UME6	NC_001136.10	865012	867522	-	2511	protein_coding	DNA-binding transcriptional regulator UME6 && P39001.2 RecName: Full=Transcriptional regulatory protein UME6; AltName: Full=Negative transcriptional regulator of IME2; AltName: Full=Regulator of inducer of meiosis protein 16; AltName: Full=Unscheduled meiotic gene expression protein 6 && PF00172:Fungal Zn(2)-Cys(6) binuclear cluster domain	Zn_clus
	852871	5512.83	5560.53	4896.84	2369.25	2285.9	1955	5323.4	2203.38	1.27299	8.88785e-38	4.24476e-37	PDR1	NC_001139.9	469092	472298	-	3207	protein_coding	drug-responsive transcription factor PDR1 && P12383.2 RecName: Full=Transcription factor PDR1; AltName: Full=Pleiotropic drug resistance protein 1 && PF04082:Fungal specific transcription factor domain|PF00172:Fungal Zn(2)-Cys(6) binuclear cluster domain	Fungal_trans
	856916	8432.09	8480.45	8085.61	4080.31	3912.36	3380.16	8332.72	3790.94	1.13646	4.93102e-37	2.30925e-36	RPH1	NC_001137.3	523369	525759	+	2391	protein_coding	Rph1p && P39956.1 RecName: Full=DNA damage-responsive transcriptional repressor RPH1 && PF02373:JmjC domain, hydroxylase|PF02375:jmjN domain	JmjC
	853526	446.788	447.834	404.722	1079.99	1208.78	1092.39	433.115	1127.05	-1.37923	5.79493e-36	2.6621e-35	RPA12	NC_001142.9	555195	555572	+	378	protein_coding	DNA-directed RNA polymerase I core subunit RPA12 && P32529.1 RecName: Full=DNA-directed RNA polymerase I subunit RPA12; AltName: Full=A12; AltName: Full=A12.2; AltName: Full=DNA-directed RNA polymerase I 13.7 kDa polypeptide && PF01096:Transcription factor S-II (TFIIS)|PF02150:RNA polymerases M/15 Kd subunit	-
	853836	7413.75	8018.41	7566.24	3110.92	3016.57	2234.29	7666.13	2787.26	1.45996	4.3258e-35	1.9599e-34	IXR1	NC_001143.9	380065	381858	-	1794	protein_coding	DNA-binding transcription repressor IXR1 && P33417.2 RecName: Full=Intrastrand cross-link recognition protein; AltName: Full=Structure-specific recognition protein; Short=SSRP && PF00505:HMG (high mobility group) box	HMG_box
	856822	22723.8	22515.7	22342	10713.1	10181.9	8325.11	22527.2	9740.02	1.20977	4.83049e-35	2.18225e-34	DOT6	NC_001137.3	333176	335188	-	2013	protein_coding	Dot6p && P40059.1 RecName: Full=Transcriptional regulatory protein DOT6; AltName: Full=Disrupter of telomere silencing protein 6; AltName: Full=PAC-binding factor 2 && PF00249:Myb-like DNA-binding domain	Myb_DNA-binding
	850984	6478.88	6405.07	6162.94	2820.32	2582.7	2077.81	6348.97	2493.61	1.34864	7.81012e-35	3.49808e-34	YLR278C	NC_001144.5	699999	704024	-	4026	protein_coding	uncharacterized protein && Q05854.1 RecName: Full=Uncharacterized transcriptional regulatory protein YLR278C && PF00172:Fungal Zn(2)-Cys(6) binuclear cluster domain|PF04082:Fungal specific transcription factor domain	Fungal_trans
	853390	2388.07	2571.5	2271.54	992.156	894.716	692.273	2410.37	859.715	1.48819	1.974e-31	8.1752e-31	ZAP1	NC_001142.9	330431	333073	-	2643	protein_coding	Zap1p && P47043.1 RecName: Full=Zinc-responsive transcriptional regulator ZAP1 && -	-
	852447	3231.19	3463.38	3019.24	1288.18	1342.61	961.656	3237.94	1197.48	1.43573	1.14476e-30	4.65181e-30	TBS1	NC_001134.8	541209	544493	-	3285	protein_coding	Tbs1p && P38114.1 RecName: Full=Uncharacterized transcriptional regulatory protein TBS1; AltName: Full=Thiabendazole sensitive protein 1 && PF00172:Fungal Zn(2)-Cys(6) binuclear cluster domain|PF04082:Fungal specific transcription factor domain	Fungal_trans
	853060	517.43	415.643	428.241	1171.07	1215.26	1094.37	453.771	1160.23	-1.35357	9.68786e-30	3.85423e-29	PTI1	NC_001139.9	800546	801823	+	1278	protein_coding	cleavage polyadenylation factor subunit PTI1 && P39927.2 RecName: Full=Protein PTI1 && PF14327:Hinge domain of cleavage stimulation factor subunit 2|PF14304:Transcription termination and cleavage factor C-terminal	-
	850744	2283.48	2685.11	2819.33	1201.43	1139.71	1068.62	2595.98	1136.59	1.1917	2.02804e-29	7.98723e-29	SPT8	NC_001144.5	251272	253080	-	1809	protein_coding	SAGA complex subunit SPT8 && P38915.1 RecName: Full=Transcription factor SPT8 && -	-
	854874	6219.25	6221.39	5952.25	3284.41	3165.5	2748.3	6130.97	3066.07	1	2.55102e-29	1.00092e-28	ARG81	NC_001145.3	74398	77040	-	2643	protein_coding	Arg81p && P05085.3 RecName: Full=Arginine metabolism regulation protein II; AltName: Full=Arginine-requiring protein 81 && PF00172:Fungal Zn(2)-Cys(6) binuclear cluster domain|PF11951:Fungal specific transcription factor domain	Zn_clus
	855092	1970.64	2137.86	2344.05	892.398	921.698	703.167	2150.85	839.088	1.35866	4.80734e-29	1.87098e-28	MOT3	NC_001145.3	409154	410626	+	1473	protein_coding	Mot3p && P54785.1 RecName: Full=Transcriptional activator/repressor MOT3; AltName: Full=Hypoxic gene repressor protein 7; AltName: Full=Modulator of transcription protein 3 && -	-
	851802	13893.5	13550.5	11852.6	5106.08	4858.88	3187.03	13098.9	4384	1.57932	1.8425e-27	6.90496e-27	ADR1	NC_001136.10	895035	899006	+	3972	protein_coding	DNA-binding transcription factor ADR1 && P07248.2 RecName: Full=Regulatory protein ADR1 && -	-
	850787	2236.69	2180.47	1812.92	955.289	892.558	762.59	2076.69	870.146	1.2557	1.03982e-25	3.72528e-25	CHA4	NC_001144.5	337527	339473	-	1947	protein_coding	Cha4p && P43634.1 RecName: Full=Activatory protein CHA4 && PF00172:Fungal Zn(2)-Cys(6) binuclear cluster domain|PF04082:Fungal specific transcription factor domain	Fungal_trans
	855323	3111	3066.67	2727.22	1255.65	1094.38	786.359	2968.3	1045.46	1.50623	1.48661e-25	5.28666e-25	CAT8	NC_001145.3	827028	831329	-	4302	protein_coding	DNA-binding transcription factor CAT8 && P39113.2 RecName: Full=Regulatory protein CAT8 && PF00172:Fungal Zn(2)-Cys(6) binuclear cluster domain|PF04082:Fungal specific transcription factor domain	Fungal_trans
	853658	1669.72	1455.22	1578.71	742.761	759.807	617.995	1567.88	706.855	1.1502	3.03324e-24	1.03633e-23	YKL222C	NC_001143.9	3503	5620	-	2118	protein_coding	uncharacterized protein && P35995.1 RecName: Full=Uncharacterized transcriptional regulatory protein YKL222C && PF04082:Fungal specific transcription factor domain|PF00172:Fungal Zn(2)-Cys(6) binuclear cluster domain	Fungal_trans
	852996	314.678	298.241	285.167	658.184	702.606	683.36	299.362	681.383	-1.18617	5.75628e-23	1.89537e-22	SRB5	NC_001139.9	697445	698368	-	924	protein_coding	Srb5p && P32585.1 RecName: Full=Mediator of RNA polymerase II transcription subunit 18; AltName: Full=Mediator complex subunit 18; AltName: Full=Suppressor of RNA polymerase B 5 && PF09637:Med18 protein	-
	856769	1185.32	997.922	922.138	2569.85	2564.35	2053.05	1035.13	2395.75	-1.21011	3.06501e-22	9.88947e-22	ACA1	NC_001137.3	240032	241501	-	1470	protein_coding	Aca1p && P39970.1 RecName: Full=ATF/CREB activator 1 && PF00170:bZIP transcription factor	bZIP_1
	856613	4889.9	4858.01	4437.24	2627.32	2487.72	1928.26	4728.38	2347.77	1.01044	2.05526e-18	5.8778e-18	SKN7	NC_001140.6	512732	514600	+	1869	protein_coding	kinase-regulated stress-responsive transcription factor SKN7 && P38889.1 RecName: Full=Transcription factor SKN7; AltName: Full=Peroxide sensitivity protein 9 && PF00447:HSF-type DNA-binding|PF00072:Response regulator receiver domain	HSF_DNA-bind
	852541	590.824	505.589	471.359	1223.12	1060.92	974.531	522.591	1086.19	-1.05464	5.08385e-16	1.34981e-15	ERT1	NC_001134.8	698354	699943	-	1590	protein_coding	Ert1p && P38140.1 RecName: Full=Transcription activator of gluconeogenesis ERT1; AltName: Full=Ethanol regulator of translation 1 && PF00172:Fungal Zn(2)-Cys(6) binuclear cluster domain|PF00989:PAS fold	PAS
	856117	2579.81	2539.31	2137.28	5558.24	5481.62	3909.02	2418.8	4982.96	-1.04247	5.13731e-15	1.31068e-14	HAA1	NC_001148.4	573018	575102	+	2085	protein_coding	Haa1p && Q12753.1 RecName: Full=Transcriptional activator HAA1 && PF00649:Copper fist DNA binding domain	Copper-fist
	851615	240.366	136.339	198.931	377.344	444.66	443.689	191.879	421.898	-1.13638	6.28155e-09	1.24518e-08	RPC11	NC_001136.10	547978	548310	-	333	protein_coding	DNA-directed RNA polymerase III core subunit RPC11 && Q04307.1 RecName: Full=DNA-directed RNA polymerase III subunit RPC10; Short=RNA polymerase III subunit C10; AltName: Full=DNA-directed RNA polymerases III 12.5 kDa polypeptide; AltName: Full=RNA polymerase III subunit C11 && PF01096:Transcription factor S-II (TFIIS)|PF02150:RNA polymerases M/15 Kd subunit	-

## Sheet: Table S3
Table S3 GO enrichment analysis for downregulated DEGs
Category	GOID	Description	GeneRatio	BgRatio	pvalue	padj	geneID	geneName	Count
BP	GO:0043043	peptide biosynthetic process	125/560	196/2146	1.29e-31	2.69e-29	854229/850764/855972/852754/851162/854939/850716/855655/855173/850737/850590/854489/855658/851477/856026/850750/850749/851169/852730/853249/852058/854741/850509/856656/851122/853781/855174/851476/854263/854794/852319/853128/852337/856868/854117/850864/854028/851636/854673/851498/853097/852922/853305/852379/852026/853557/850969/856015/851484/851587/855283/853674/855414/853969/852254/851607/856401/…	RPL3/RPL10/RPL5/RPS2/RPS1A/RPS1B/RPL15A/RPL16B/RPL13B/RPS0B/RPL2A/RPL20B/RPL9B/RPL13A/RPL21B/RPL22A/FRS1/RPL6B/RPL9A/RPS22A/RPS17B/RPS24B/RPL22B/RPL12A/RPL31B/TEF4/RPS16A/RPS16B/RPS7A/RPL2B/RPL4A/RPS0A/RPS11B/RPS26B/RPS15/RPS31/RPS19A/RPS13/RPL16A/RPS29B/TYS1/RPL26B/RPS21B/RPL19A/RPL12B/RPL43B/RPS28B/RPS6A/RPL31A/SES1/RPL20A/RPL17A/RPS19B/RPL40B/RPL19B/KRS1/RPL27A/HYP2/RPL33A/RPL6A/RPL40A/RPL42A/…	125
BP	GO:0006412	translation	124/560	194/2146	1.72e-31	2.69e-29	854229/850764/855972/852754/851162/854939/850716/855655/855173/850737/850590/854489/855658/851477/856026/850750/850749/851169/852730/853249/852058/854741/850509/856656/851122/853781/855174/851476/854263/854794/852319/853128/852337/856868/854117/850864/854028/851636/854673/851498/853097/852922/853305/852379/852026/853557/850969/856015/851484/851587/855283/853674/855414/853969/852254/851607/856401/…	RPL3/RPL10/RPL5/RPS2/RPS1A/RPS1B/RPL15A/RPL16B/RPL13B/RPS0B/RPL2A/RPL20B/RPL9B/RPL13A/RPL21B/RPL22A/FRS1/RPL6B/RPL9A/RPS22A/RPS17B/RPS24B/RPL22B/RPL12A/RPL31B/TEF4/RPS16A/RPS16B/RPS7A/RPL2B/RPL4A/RPS0A/RPS11B/RPS26B/RPS15/RPS31/RPS19A/RPS13/RPL16A/RPS29B/TYS1/RPL26B/RPS21B/RPL19A/RPL12B/RPL43B/RPS28B/RPS6A/RPL31A/SES1/RPL20A/RPL17A/RPS19B/RPL40B/RPL19B/KRS1/RPL27A/HYP2/RPL33A/RPL6A/RPL40A/RPL42A/…	124
BP	GO:0043604	amide biosynthetic process	128/560	205/2146	4.87e-31	5.07e-29	854229/850764/855972/852754/851162/854939/850716/855655/855173/850737/850590/854489/855658/851477/856026/850750/850749/851169/856268/852730/853249/852058/854741/850509/856656/851122/853781/855174/851476/854263/854794/852319/853128/852337/856868/854117/850864/854028/851636/854673/851498/853097/852922/853305/852379/852026/853557/850969/856015/851484/851587/855283/853674/855414/853969/852254/851607/…	RPL3/RPL10/RPL5/RPS2/RPS1A/RPS1B/RPL15A/RPL16B/RPL13B/RPS0B/RPL2A/RPL20B/RPL9B/RPL13A/RPL21B/RPL22A/FRS1/RPL6B/ASN1/RPL9A/RPS22A/RPS17B/RPS24B/RPL22B/RPL12A/RPL31B/TEF4/RPS16A/RPS16B/RPS7A/RPL2B/RPL4A/RPS0A/RPS11B/RPS26B/RPS15/RPS31/RPS19A/RPS13/RPL16A/RPS29B/TYS1/RPL26B/RPS21B/RPL19A/RPL12B/RPL43B/RPS28B/RPS6A/RPL31A/SES1/RPL20A/RPL17A/RPS19B/RPL40B/RPL19B/KRS1/RPL27A/HYP2/RPL33A/RPL6A/RPL40A/RP…	128
BP	GO:0006518	peptide metabolic process	125/560	200/2146	2.52e-30	1.97e-28	854229/850764/855972/852754/851162/854939/850716/855655/855173/850737/850590/854489/855658/851477/856026/850750/850749/851169/852730/853249/852058/854741/850509/856656/851122/853781/855174/851476/854263/854794/852319/853128/852337/856868/854117/850864/854028/851636/854673/851498/853097/852922/853305/852379/852026/853557/850969/856015/851484/851587/855283/853674/855414/853969/852254/851607/856401/…	RPL3/RPL10/RPL5/RPS2/RPS1A/RPS1B/RPL15A/RPL16B/RPL13B/RPS0B/RPL2A/RPL20B/RPL9B/RPL13A/RPL21B/RPL22A/FRS1/RPL6B/RPL9A/RPS22A/RPS17B/RPS24B/RPL22B/RPL12A/RPL31B/TEF4/RPS16A/RPS16B/RPS7A/RPL2B/RPL4A/RPS0A/RPS11B/RPS26B/RPS15/RPS31/RPS19A/RPS13/RPL16A/RPS29B/TYS1/RPL26B/RPS21B/RPL19A/RPL12B/RPL43B/RPS28B/RPS6A/RPL31A/SES1/RPL20A/RPL17A/RPS19B/RPL40B/RPL19B/KRS1/RPL27A/HYP2/RPL33A/RPL6A/RPL40A/RPL42A/…	125
BP	GO:0043603	cellular amide metabolic process	129/560	213/2146	2.39e-29	1.49e-27	854229/850764/855972/852754/851162/854939/850716/855655/855173/850737/850590/854489/855658/851477/856026/850750/850749/851169/856268/852730/853249/852058/854741/850509/856656/851122/853781/855174/851476/854263/854794/852319/853128/852337/856868/854117/850864/854028/851636/854673/851498/853097/852922/853305/852379/852026/853557/850969/856015/851484/851587/855283/853674/855414/853969/852254/851607/…	RPL3/RPL10/RPL5/RPS2/RPS1A/RPS1B/RPL15A/RPL16B/RPL13B/RPS0B/RPL2A/RPL20B/RPL9B/RPL13A/RPL21B/RPL22A/FRS1/RPL6B/ASN1/RPL9A/RPS22A/RPS17B/RPS24B/RPL22B/RPL12A/RPL31B/TEF4/RPS16A/RPS16B/RPS7A/RPL2B/RPL4A/RPS0A/RPS11B/RPS26B/RPS15/RPS31/RPS19A/RPS13/RPL16A/RPS29B/TYS1/RPL26B/RPS21B/RPL19A/RPL12B/RPL43B/RPS28B/RPS6A/RPL31A/SES1/RPL20A/RPL17A/RPS19B/RPL40B/RPL19B/KRS1/RPL27A/HYP2/RPL33A/RPL6A/RPL40A/RP…	129
BP	GO:1901566	organonitrogen compound biosynthetic process	170/560	330/2146	2.31e-27	1.2e-25	851193/856579/854229/850764/855972/852754/851162/854939/850716/855655/855173/850737/850590/854489/855658/851477/856026/854096/850750/850749/851169/856268/852730/853249/855501/851736/852058/856825/854741/856782/850509/852550/856656/851122/853781/855174/851476/854263/854794/850370/852319/853128/850327/855149/852337/856868/854117/850864/854028/851636/854673/851498/853097/852922/853305/852379/852026/…	CDC19/ENO2/RPL3/RPL10/RPL5/RPS2/RPS1A/RPS1B/RPL15A/RPL16B/RPL13B/RPS0B/RPL2A/RPL20B/RPL9B/RPL13A/RPL21B/ARG1/RPL22A/FRS1/RPL6B/ASN1/RPL9A/RPS22A/ADE12/HOM2/RPS17B/MET6/RPS24B/HIS1/RPL22B/HIS7/RPL12A/RPL31B/TEF4/RPS16A/RPS16B/RPS7A/RPL2B/PGK1/RPL4A/RPS0A/HIS4/ADE17/RPS11B/RPS26B/RPS15/RPS31/RPS19A/RPS13/RPL16A/RPS29B/TYS1/RPL26B/RPS21B/RPL19A/RPL12B/RPL43B/RPS28B/RPS6A/ENO1/RPL31A/SES1/ADE2/RPL20A…	170
BP	GO:0015074	DNA integration	34/560	46/2146	9.51e-12	4.24e-10	855672/852280/852175/855062/854523/851599/854365/853068/852299/850927/851793/852913/850340/851794/856906/853330/852928/855433/850548/856284/854313/855070/853486/851852/851128/856623/853484/851851/856380/854963/850853/856879/851674/856283	YNL054W-B/YBL005W-B/YBL100W-B/YMR045C/YOR343W-B/YDR034C-D/YOR192C-B/YGR161C-D/YBR012W-B/YLR227W-B/YDR210W-B/YGR027W-B/YCL019W/YDR210C-D/YER160C/YJL113W/YGR038C-B/YNL284C-B/YFL002W-A/YPR158C-D/YOR142W-B/YMR050C/YJR029W/YDR261C-D/YLR410W-B/YHR214C-B/YJR027W/YDR261W-B/YHL009W-B/YML045W/YLR157C-B/YER138C/YDR098C-B/YPR158W-B	34
BP	GO:0006082	organic acid metabolic process	57/560	111/2146	4.59e-09	1.43e-07	851193/856579/854557/854096/850749/856268/851736/856825/856782/852550/850370/850327/853097/853169/851587/856147/854275/851607/852858/855474/851942/852378/856665/854339/850643/851069/854732/856412/852495/853311/855291/855245/853155/852606/853181/855943/854056/852202/855084/855227/855465/855682/855373/852418/856173/852729/850745/850522/851888/855400/854529/853081/856196/851920/856160/855848/854575	CDC19/ENO2/GDH1/ARG1/FRS1/ASN1/HOM2/MET6/HIS1/HIS7/PGK1/HIS4/TYS1/ENO1/SES1/GLN1/LEU9/KRS1/TRP5/CRS1/YDR341C/MIS1/GLY1/GLN4/DPS1/ILV5/THS1/DED81/PGI1/URA2/GAD1/PFK2/PFK1/GUS1/MES1/CDC60/WRS1/ILS1/ARG7/GCV2/FOL1/LAP2/ERR3/GRS1/ARO7/ARO2/ERG3/FRS2/DPL1/PHA2/PYK2/MSM1/GRS2/ASP1/MSF1/ERR2/ERR1	57
BP	GO:0019752	carboxylic acid metabolic process	57/560	111/2146	4.59e-09	1.43e-07	851193/856579/854557/854096/850749/856268/851736/856825/856782/852550/850370/850327/853097/853169/851587/856147/854275/851607/852858/855474/851942/852378/856665/854339/850643/851069/854732/856412/852495/853311/855291/855245/853155/852606/853181/855943/854056/852202/855084/855227/855465/855682/855373/852418/856173/852729/850745/850522/851888/855400/854529/853081/856196/851920/856160/855848/854575	CDC19/ENO2/GDH1/ARG1/FRS1/ASN1/HOM2/MET6/HIS1/HIS7/PGK1/HIS4/TYS1/ENO1/SES1/GLN1/LEU9/KRS1/TRP5/CRS1/YDR341C/MIS1/GLY1/GLN4/DPS1/ILV5/THS1/DED81/PGI1/URA2/GAD1/PFK2/PFK1/GUS1/MES1/CDC60/WRS1/ILS1/ARG7/GCV2/FOL1/LAP2/ERR3/GRS1/ARO7/ARO2/ERG3/FRS2/DPL1/PHA2/PYK2/MSM1/GRS2/ASP1/MSF1/ERR2/ERR1	57
BP	GO:0043436	oxoacid metabolic process	57/560	111/2146	4.59e-09	1.43e-07	851193/856579/854557/854096/850749/856268/851736/856825/856782/852550/850370/850327/853097/853169/851587/856147/854275/851607/852858/855474/851942/852378/856665/854339/850643/851069/854732/856412/852495/853311/855291/855245/853155/852606/853181/855943/854056/852202/855084/855227/855465/855682/855373/852418/856173/852729/850745/850522/851888/855400/854529/853081/856196/851920/856160/855848/854575	CDC19/ENO2/GDH1/ARG1/FRS1/ASN1/HOM2/MET6/HIS1/HIS7/PGK1/HIS4/TYS1/ENO1/SES1/GLN1/LEU9/KRS1/TRP5/CRS1/YDR341C/MIS1/GLY1/GLN4/DPS1/ILV5/THS1/DED81/PGI1/URA2/GAD1/PFK2/PFK1/GUS1/MES1/CDC60/WRS1/ILS1/ARG7/GCV2/FOL1/LAP2/ERR3/GRS1/ARO7/ARO2/ERG3/FRS2/DPL1/PHA2/PYK2/MSM1/GRS2/ASP1/MSF1/ERR2/ERR1	57
BP	GO:0044271	cellular nitrogen compound biosynthetic process	175/560	480/2146	6.96e-09	1.98e-07	851193/856579/854229/850764/855972/852754/851162/854939/850716/855655/855173/850737/850590/854489/855658/851477/856026/850750/850749/851169/856268/852730/853249/855501/852058/854741/850509/856656/851122/853781/855174/851476/854263/854794/850370/852319/853128/855149/852337/856868/854117/850864/854028/851636/854673/851498/853097/852922/853305/852379/852026/853557/850969/856015/853169/851484/851587/…	CDC19/ENO2/RPL3/RPL10/RPL5/RPS2/RPS1A/RPS1B/RPL15A/RPL16B/RPL13B/RPS0B/RPL2A/RPL20B/RPL9B/RPL13A/RPL21B/RPL22A/FRS1/RPL6B/ASN1/RPL9A/RPS22A/ADE12/RPS17B/RPS24B/RPL22B/RPL12A/RPL31B/TEF4/RPS16A/RPS16B/RPS7A/RPL2B/PGK1/RPL4A/RPS0A/ADE17/RPS11B/RPS26B/RPS15/RPS31/RPS19A/RPS13/RPL16A/RPS29B/TYS1/RPL26B/RPS21B/RPL19A/RPL12B/RPL43B/RPS28B/RPS6A/ENO1/RPL31A/SES1/ADE2/RPL20A/RPL17A/RPS19B/RPL40B/RPL19B/K…	175
BP	GO:0006090	pyruvate metabolic process	11/560	11/2146	3.55e-07	5.83e-06	851193/856579/850370/853169/852495/855245/853155/855373/854529/855848/854575	CDC19/ENO2/PGK1/ENO1/PGI1/PFK2/PFK1/ERR3/PYK2/ERR2/ERR1	11
BP	GO:0006096	glycolytic process	11/560	11/2146	3.55e-07	5.83e-06	851193/856579/850370/853169/852495/855245/853155/855373/854529/855848/854575	CDC19/ENO2/PGK1/ENO1/PGI1/PFK2/PFK1/ERR3/PYK2/ERR2/ERR1	11
BP	GO:0006757	ATP generation from ADP	11/560	11/2146	3.55e-07	5.83e-06	851193/856579/850370/853169/852495/855245/853155/855373/854529/855848/854575	CDC19/ENO2/PGK1/ENO1/PGI1/PFK2/PFK1/ERR3/PYK2/ERR2/ERR1	11
BP	GO:0009135	purine nucleoside diphosphate metabolic process	11/560	11/2146	3.55e-07	5.83e-06	851193/856579/850370/853169/852495/855245/853155/855373/854529/855848/854575	CDC19/ENO2/PGK1/ENO1/PGI1/PFK2/PFK1/ERR3/PYK2/ERR2/ERR1	11
BP	GO:0009179	purine ribonucleoside diphosphate metabolic process	11/560	11/2146	3.55e-07	5.83e-06	851193/856579/850370/853169/852495/855245/853155/855373/854529/855848/854575	CDC19/ENO2/PGK1/ENO1/PGI1/PFK2/PFK1/ERR3/PYK2/ERR2/ERR1	11
BP	GO:0009185	ribonucleoside diphosphate metabolic process	11/560	11/2146	3.55e-07	5.83e-06	851193/856579/850370/853169/852495/855245/853155/855373/854529/855848/854575	CDC19/ENO2/PGK1/ENO1/PGI1/PFK2/PFK1/ERR3/PYK2/ERR2/ERR1	11
BP	GO:0042866	pyruvate biosynthetic process	11/560	11/2146	3.55e-07	5.83e-06	851193/856579/850370/853169/852495/855245/853155/855373/854529/855848/854575	CDC19/ENO2/PGK1/ENO1/PGI1/PFK2/PFK1/ERR3/PYK2/ERR2/ERR1	11
BP	GO:0046031	ADP metabolic process	11/560	11/2146	3.55e-07	5.83e-06	851193/856579/850370/853169/852495/855245/853155/855373/854529/855848/854575	CDC19/ENO2/PGK1/ENO1/PGI1/PFK2/PFK1/ERR3/PYK2/ERR2/ERR1	11
BP	GO:0016053	organic acid biosynthetic process	28/560	46/2146	5.26e-07	7.81e-06	851193/856579/854096/856268/851736/856825/856782/852550/850370/850327/853169/856147/854275/852378/851069/852495/855245/853155/855084/855465/855682/855373/852729/850745/855400/854529/855848/854575	CDC19/ENO2/ARG1/ASN1/HOM2/MET6/HIS1/HIS7/PGK1/HIS4/ENO1/GLN1/LEU9/MIS1/ILV5/PGI1/PFK2/PFK1/ARG7/FOL1/LAP2/ERR3/ARO2/ERG3/PHA2/PYK2/ERR2/ERR1	28
BP	GO:0046394	carboxylic acid biosynthetic process	28/560	46/2146	5.26e-07	7.81e-06	851193/856579/854096/856268/851736/856825/856782/852550/850370/850327/853169/856147/854275/852378/851069/852495/855245/853155/855084/855465/855682/855373/852729/850745/855400/854529/855848/854575	CDC19/ENO2/ARG1/ASN1/HOM2/MET6/HIS1/HIS7/PGK1/HIS4/ENO1/GLN1/LEU9/MIS1/ILV5/PGI1/PFK2/PFK1/ARG7/FOL1/LAP2/ERR3/ARO2/ERG3/PHA2/PYK2/ERR2/ERR1	28
BP	GO:0044281	small molecule metabolic process	84/560	204/2146	5.53e-07	7.84e-06	851193/856579/854557/854096/850749/856268/855501/851736/856825/850491/856782/852550/850370/850327/855149/853097/853169/851587/854932/854295/856147/854275/851607/852858/852241/855474/851942/852378/853585/856665/854339/850643/851069/854732/856412/852495/855257/853311/855291/855245/853155/851342/854865/852606/853427/853181/852008/855943/854056/850499/852202/855084/855227/852617/853853/855465/855682/…	CDC19/ENO2/GDH1/ARG1/FRS1/ASN1/ADE12/HOM2/MET6/DAK2/HIS1/HIS7/PGK1/HIS4/ADE17/TYS1/ENO1/SES1/DAK1/ADE2/GLN1/LEU9/KRS1/TRP5/URA7/CRS1/YDR341C/MIS1/ATP2/GLY1/GLN4/DPS1/ILV5/THS1/DED81/PGI1/GUA1/URA2/GAD1/PFK2/PFK1/VMA1/URA5/GUS1/RNR2/MES1/HPT1/CDC60/WRS1/SEC53/ILS1/ARG7/GCV2/ADE5%2C7/ATP7/FOL1/LAP2/ERR3/GRS1/CAB1/GND2/ARO7/ARO2/ERG3/ADE4/FRS2/ATP5/THI6/DPL1/APT2/SAH1/VMA2/PHA2/PYK2/MSM1/GRS2/ASP1/M…	84
BP	GO:0006165	nucleoside diphosphate phosphorylation	11/560	12/2146	3.26e-06	4.23e-05	851193/856579/850370/853169/852495/855245/853155/855373/854529/855848/854575	CDC19/ENO2/PGK1/ENO1/PGI1/PFK2/PFK1/ERR3/PYK2/ERR2/ERR1	11
BP	GO:0046939	nucleotide phosphorylation	11/560	12/2146	3.26e-06	4.23e-05	851193/856579/850370/853169/852495/855245/853155/855373/854529/855848/854575	CDC19/ENO2/PGK1/ENO1/PGI1/PFK2/PFK1/ERR3/PYK2/ERR2/ERR1	11
BP	GO:0006520	cellular amino acid metabolic process	39/560	78/2146	3.54e-06	4.42e-05	854557/854096/850749/856268/851736/856825/856782/852550/850327/853097/851587/856147/854275/851607/852858/855474/851942/856665/854339/850643/851069/854732/856412/853311/852606/853181/855943/854056/852202/855084/855227/852418/852729/850522/855400/853081/856196/851920/856160	GDH1/ARG1/FRS1/ASN1/HOM2/MET6/HIS1/HIS7/HIS4/TYS1/SES1/GLN1/LEU9/KRS1/TRP5/CRS1/YDR341C/GLY1/GLN4/DPS1/ILV5/THS1/DED81/URA2/GUS1/MES1/CDC60/WRS1/ILS1/ARG7/GCV2/GRS1/ARO2/FRS2/PHA2/MSM1/GRS2/ASP1/MSF1	39
BP	GO:0009132	nucleoside diphosphate metabolic process	12/560	14/2146	4.84e-06	5.81e-05	851193/856579/850370/853169/852495/855245/853155/853427/855373/854529/855848/854575	CDC19/ENO2/PGK1/ENO1/PGI1/PFK2/PFK1/RNR2/ERR3/PYK2/ERR2/ERR1	12
BP	GO:0019359	nicotinamide nucleotide biosynthetic process	13/560	16/2146	5.81e-06	6.48e-05	851193/856579/850370/853169/852495/855245/853155/855373/854529/856670/855848/850608/854575	CDC19/ENO2/PGK1/ENO1/PGI1/PFK2/PFK1/ERR3/PYK2/YEF1/ERR2/BNA6/ERR1	13
BP	GO:0019363	pyridine nucleotide biosynthetic process	13/560	16/2146	5.81e-06	6.48e-05	851193/856579/850370/853169/852495/855245/853155/855373/854529/856670/855848/850608/854575	CDC19/ENO2/PGK1/ENO1/PGI1/PFK2/PFK1/ERR3/PYK2/YEF1/ERR2/BNA6/ERR1	13
BP	GO:0009166	nucleotide catabolic process	11/560	13/2146	1.62e-05	0.000162929	851193/856579/850370/853169/852495/855245/853155/855373/854529/855848/854575	CDC19/ENO2/PGK1/ENO1/PGI1/PFK2/PFK1/ERR3/PYK2/ERR2/ERR1	11
BP	GO:0016052	carbohydrate catabolic process	11/560	13/2146	1.62e-05	0.000162929	851193/856579/850370/853169/852495/855245/853155/855373/854529/855848/854575	CDC19/ENO2/PGK1/ENO1/PGI1/PFK2/PFK1/ERR3/PYK2/ERR2/ERR1	11
BP	GO:1901292	nucleoside phosphate catabolic process	11/560	13/2146	1.62e-05	0.000162929	851193/856579/850370/853169/852495/855245/853155/855373/854529/855848/854575	CDC19/ENO2/PGK1/ENO1/PGI1/PFK2/PFK1/ERR3/PYK2/ERR2/ERR1	11
BP	GO:0019362	pyridine nucleotide metabolic process	14/560	19/2146	1.79e-05	0.000169247	851193/856579/850370/853169/852495/855245/853155/855373/853172/854529/856670/855848/850608/854575	CDC19/ENO2/PGK1/ENO1/PGI1/PFK2/PFK1/ERR3/GND2/PYK2/YEF1/ERR2/BNA6/ERR1	14
BP	GO:0046496	nicotinamide nucleotide metabolic process	14/560	19/2146	1.79e-05	0.000169247	851193/856579/850370/853169/852495/855245/853155/855373/853172/854529/856670/855848/850608/854575	CDC19/ENO2/PGK1/ENO1/PGI1/PFK2/PFK1/ERR3/GND2/PYK2/YEF1/ERR2/BNA6/ERR1	14
BP	GO:0034404	nucleobase-containing small molecule biosynthetic process	12/560	16/2146	5.65e-05	0.000518186	851193/856579/850370/853169/852495/855257/855245/853155/855373/854529/855848/854575	CDC19/ENO2/PGK1/ENO1/PGI1/GUA1/PFK2/PFK1/ERR3/PYK2/ERR2/ERR1	12
BP	GO:0009126	purine nucleoside monophosphate metabolic process	18/560	30/2146	8.17e-05	0.00068858	851193/856579/850370/853169/854295/853585/852495/855257/855245/853155/851342/853853/855373/851892/852424/854529/855848/854575	CDC19/ENO2/PGK1/ENO1/ADE2/ATP2/PGI1/GUA1/PFK2/PFK1/VMA1/ATP7/ERR3/ATP5/VMA2/PYK2/ERR2/ERR1	18
BP	GO:0009161	ribonucleoside monophosphate metabolic process	18/560	30/2146	8.17e-05	0.00068858	851193/856579/850370/853169/854295/853585/852495/855257/855245/853155/851342/853853/855373/851892/852424/854529/855848/854575	CDC19/ENO2/PGK1/ENO1/ADE2/ATP2/PGI1/GUA1/PFK2/PFK1/VMA1/ATP7/ERR3/ATP5/VMA2/PYK2/ERR2/ERR1	18
BP	GO:0009167	purine ribonucleoside monophosphate metabolic process	18/560	30/2146	8.17e-05	0.00068858	851193/856579/850370/853169/854295/853585/852495/855257/855245/853155/851342/853853/855373/851892/852424/854529/855848/854575	CDC19/ENO2/PGK1/ENO1/ADE2/ATP2/PGI1/GUA1/PFK2/PFK1/VMA1/ATP7/ERR3/ATP5/VMA2/PYK2/ERR2/ERR1	18
BP	GO:0009059	macromolecule biosynthetic process	157/560	476/2146	8.52e-05	0.000699802	854229/850764/855972/852754/851162/854939/850716/855655/855173/850737/850590/854489/855658/851477/856026/850750/850749/851169/852730/853249/852058/854741/850509/856656/851122/853781/855174/851476/854263/854794/852319/853128/852337/856868/854117/850864/854028/851636/854673/851498/853097/852922/853305/852379/852026/853557/850969/856015/851484/851587/855283/853674/855414/853969/852254/856801/851607/…	RPL3/RPL10/RPL5/RPS2/RPS1A/RPS1B/RPL15A/RPL16B/RPL13B/RPS0B/RPL2A/RPL20B/RPL9B/RPL13A/RPL21B/RPL22A/FRS1/RPL6B/RPL9A/RPS22A/RPS17B/RPS24B/RPL22B/RPL12A/RPL31B/TEF4/RPS16A/RPS16B/RPS7A/RPL2B/RPL4A/RPS0A/RPS11B/RPS26B/RPS15/RPS31/RPS19A/RPS13/RPL16A/RPS29B/TYS1/RPL26B/RPS21B/RPL19A/RPL12B/RPL43B/RPS28B/RPS6A/RPL31A/SES1/RPL20A/RPL17A/RPS19B/RPL40B/RPL19B/RNR1/KRS1/RPL27A/HYP2/RPL33A/RPL6A/RPL40A/RP…	157
BP	GO:0034645	cellular macromolecule biosynthetic process	156/560	474/2146	0.00010378	0.000811623	854229/850764/855972/852754/851162/854939/850716/855655/855173/850737/850590/854489/855658/851477/856026/850750/850749/851169/852730/853249/852058/854741/850509/856656/851122/853781/855174/851476/854263/854794/852319/853128/852337/856868/854117/850864/854028/851636/854673/851498/853097/852922/853305/852379/852026/853557/850969/856015/851484/851587/855283/853674/855414/853969/852254/856801/851607/…	RPL3/RPL10/RPL5/RPS2/RPS1A/RPS1B/RPL15A/RPL16B/RPL13B/RPS0B/RPL2A/RPL20B/RPL9B/RPL13A/RPL21B/RPL22A/FRS1/RPL6B/RPL9A/RPS22A/RPS17B/RPS24B/RPL22B/RPL12A/RPL31B/TEF4/RPS16A/RPS16B/RPS7A/RPL2B/RPL4A/RPS0A/RPS11B/RPS26B/RPS15/RPS31/RPS19A/RPS13/RPL16A/RPS29B/TYS1/RPL26B/RPS21B/RPL19A/RPL12B/RPL43B/RPS28B/RPS6A/RPL31A/SES1/RPL20A/RPL17A/RPS19B/RPL40B/RPL19B/RNR1/KRS1/RPL27A/HYP2/RPL33A/RPL6A/RPL40A/RP…	156
BP	GO:0006733	oxidoreduction coenzyme metabolic process	14/560	21/2146	0.000104054	0.000811623	851193/856579/850370/853169/852495/855245/853155/855373/853172/854529/856670/855848/850608/854575	CDC19/ENO2/PGK1/ENO1/PGI1/PFK2/PFK1/ERR3/GND2/PYK2/YEF1/ERR2/BNA6/ERR1	14
BP	GO:0006418	tRNA aminoacylation for protein translation	19/560	33/2146	0.000112862	0.000838406	850749/853097/851587/851607/855474/851942/854339/850643/854732/856412/852606/853181/855943/854056/852202/852418/853081/856196/856160	FRS1/TYS1/SES1/KRS1/CRS1/YDR341C/GLN4/DPS1/THS1/DED81/GUS1/MES1/CDC60/WRS1/ILS1/GRS1/MSM1/GRS2/MSF1	19
BP	GO:0072522	purine-containing compound biosynthetic process	19/560	33/2146	0.000112862	0.000838406	851193/856579/855501/850370/855149/853169/854295/852495/855257/855245/853155/852617/853853/855373/852144/851892/854529/855848/854575	CDC19/ENO2/ADE12/PGK1/ADE17/ENO1/ADE2/PGI1/GUA1/PFK2/PFK1/ADE5%2C7/ATP7/ERR3/CAB1/ATP5/PYK2/ERR2/ERR1	19
BP	GO:0046434	organophosphate catabolic process	13/560	19/2146	0.000125159	0.000908128	851193/856579/850370/853169/851539/852495/855245/853155/855373/854529/854095/855848/854575	CDC19/ENO2/PGK1/ENO1/GPD1/PGI1/PFK2/PFK1/ERR3/PYK2/GPD2/ERR2/ERR1	13
BP	GO:0044267	cellular protein metabolic process	146/560	441/2146	0.000136987	0.000962554	854229/850764/855972/852754/851162/854939/850716/855655/855173/850737/850590/854489/855658/851477/856026/850750/850749/851169/852730/853249/852058/854741/850509/856656/851122/853781/855174/851476/854263/854794/852319/853128/852337/856868/854117/850864/854028/851636/854673/851498/853097/852922/853305/852379/852026/853557/850969/856015/851484/851587/855283/853674/855414/853969/852254/851607/856401/…	RPL3/RPL10/RPL5/RPS2/RPS1A/RPS1B/RPL15A/RPL16B/RPL13B/RPS0B/RPL2A/RPL20B/RPL9B/RPL13A/RPL21B/RPL22A/FRS1/RPL6B/RPL9A/RPS22A/RPS17B/RPS24B/RPL22B/RPL12A/RPL31B/TEF4/RPS16A/RPS16B/RPS7A/RPL2B/RPL4A/RPS0A/RPS11B/RPS26B/RPS15/RPS31/RPS19A/RPS13/RPL16A/RPS29B/TYS1/RPL26B/RPS21B/RPL19A/RPL12B/RPL43B/RPS28B/RPS6A/RPL31A/SES1/RPL20A/RPL17A/RPS19B/RPL40B/RPL19B/KRS1/RPL27A/HYP2/RPL33A/RPL6A/RPL40A/RPL42A/…	146
BP	GO:0043038	amino acid activation	20/560	36/2146	0.000146741	0.000962554	850749/853097/851587/851607/855474/851942/854339/850643/854732/856412/852606/853181/855943/854056/852202/852418/850522/853081/856196/856160	FRS1/TYS1/SES1/KRS1/CRS1/YDR341C/GLN4/DPS1/THS1/DED81/GUS1/MES1/CDC60/WRS1/ILS1/GRS1/FRS2/MSM1/GRS2/MSF1	20
BP	GO:0043039	tRNA aminoacylation	20/560	36/2146	0.000146741	0.000962554	850749/853097/851587/851607/855474/851942/854339/850643/854732/856412/852606/853181/855943/854056/852202/852418/850522/853081/856196/856160	FRS1/TYS1/SES1/KRS1/CRS1/YDR341C/GLN4/DPS1/THS1/DED81/GUS1/MES1/CDC60/WRS1/ILS1/GRS1/FRS2/MSM1/GRS2/MSF1	20
BP	GO:0006164	purine nucleotide biosynthetic process	18/560	31/2146	0.000148085	0.000962554	851193/856579/855501/850370/855149/853169/854295/852495/855257/855245/853155/853853/855373/852144/851892/854529/855848/854575	CDC19/ENO2/ADE12/PGK1/ADE17/ENO1/ADE2/PGI1/GUA1/PFK2/PFK1/ATP7/ERR3/CAB1/ATP5/PYK2/ERR2/ERR1	18
BP	GO:0009123	nucleoside monophosphate metabolic process	18/560	31/2146	0.000148085	0.000962554	851193/856579/850370/853169/854295/853585/852495/855257/855245/853155/851342/853853/855373/851892/852424/854529/855848/854575	CDC19/ENO2/PGK1/ENO1/ADE2/ATP2/PGI1/GUA1/PFK2/PFK1/VMA1/ATP7/ERR3/ATP5/VMA2/PYK2/ERR2/ERR1	18
BP	GO:0009127	purine nucleoside monophosphate biosynthetic process	15/560	24/2146	0.000172582	0.00105579	851193/856579/850370/853169/854295/852495/855257/855245/853155/853853/855373/851892/854529/855848/854575	CDC19/ENO2/PGK1/ENO1/ADE2/PGI1/GUA1/PFK2/PFK1/ATP7/ERR3/ATP5/PYK2/ERR2/ERR1	15
BP	GO:0009156	ribonucleoside monophosphate biosynthetic process	15/560	24/2146	0.000172582	0.00105579	851193/856579/850370/853169/854295/852495/855257/855245/853155/853853/855373/851892/854529/855848/854575	CDC19/ENO2/PGK1/ENO1/ADE2/PGI1/GUA1/PFK2/PFK1/ATP7/ERR3/ATP5/PYK2/ERR2/ERR1	15
BP	GO:0009168	purine ribonucleoside monophosphate biosynthetic process	15/560	24/2146	0.000172582	0.00105579	851193/856579/850370/853169/854295/852495/855257/855245/853155/853853/855373/851892/854529/855848/854575	CDC19/ENO2/PGK1/ENO1/ADE2/PGI1/GUA1/PFK2/PFK1/ATP7/ERR3/ATP5/PYK2/ERR2/ERR1	15
BP	GO:0072521	purine-containing compound metabolic process	22/560	42/2146	0.000217693	0.00130616	851193/856579/855501/850370/855149/853169/854295/853585/852495/855257/855245/853155/851342/852617/853853/855373/852144/851892/852424/854529/855848/854575	CDC19/ENO2/ADE12/PGK1/ADE17/ENO1/ADE2/ATP2/PGI1/GUA1/PFK2/PFK1/VMA1/ADE5%2C7/ATP7/ERR3/CAB1/ATP5/VMA2/PYK2/ERR2/ERR1	22
BP	GO:0010467	gene expression	157/560	484/2146	0.000232319	0.00136761	854229/850764/855972/852754/851162/854939/850716/855655/855173/850737/850590/854489/855658/851477/856026/850750/850749/851169/852730/853249/852058/854741/850509/856656/851122/853781/855174/851476/854263/854794/852319/853128/852337/856868/854117/850864/854028/851636/854673/851498/853097/852922/853305/852379/852026/853557/850969/856015/851484/851587/855283/853674/855414/853969/852254/851607/856401/…	RPL3/RPL10/RPL5/RPS2/RPS1A/RPS1B/RPL15A/RPL16B/RPL13B/RPS0B/RPL2A/RPL20B/RPL9B/RPL13A/RPL21B/RPL22A/FRS1/RPL6B/RPL9A/RPS22A/RPS17B/RPS24B/RPL22B/RPL12A/RPL31B/TEF4/RPS16A/RPS16B/RPS7A/RPL2B/RPL4A/RPS0A/RPS11B/RPS26B/RPS15/RPS31/RPS19A/RPS13/RPL16A/RPS29B/TYS1/RPL26B/RPS21B/RPL19A/RPL12B/RPL43B/RPS28B/RPS6A/RPL31A/SES1/RPL20A/RPL17A/RPS19B/RPL40B/RPL19B/KRS1/RPL27A/HYP2/RPL33A/RPL6A/RPL40A/RPL42A/…	157
BP	GO:0044283	small molecule biosynthetic process	31/560	67/2146	0.000236818	0.00136828	851193/856579/854096/856268/851736/856825/856782/852550/850370/850327/853169/856147/854275/852378/851069/852495/855257/855245/853155/855084/855465/855682/855373/852729/850745/855887/855400/854529/855848/854022/854575	CDC19/ENO2/ARG1/ASN1/HOM2/MET6/HIS1/HIS7/PGK1/HIS4/ENO1/GLN1/LEU9/MIS1/ILV5/PGI1/GUA1/PFK2/PFK1/ARG7/FOL1/LAP2/ERR3/ARO2/ERG3/THI6/PHA2/PYK2/ERR2/RIB4/ERR1	31
BP	GO:0006163	purine nucleotide metabolic process	21/560	40/2146	0.000291152	0.00165162	851193/856579/855501/850370/855149/853169/854295/853585/852495/855257/855245/853155/851342/853853/855373/852144/851892/852424/854529/855848/854575	CDC19/ENO2/ADE12/PGK1/ADE17/ENO1/ADE2/ATP2/PGI1/GUA1/PFK2/PFK1/VMA1/ATP7/ERR3/CAB1/ATP5/VMA2/PYK2/ERR2/ERR1	21
BP	GO:0009124	nucleoside monophosphate biosynthetic process	15/560	25/2146	0.000328932	0.00183262	851193/856579/850370/853169/854295/852495/855257/855245/853155/853853/855373/851892/854529/855848/854575	CDC19/ENO2/PGK1/ENO1/ADE2/PGI1/GUA1/PFK2/PFK1/ATP7/ERR3/ATP5/PYK2/ERR2/ERR1	15
BP	GO:0009141	nucleoside triphosphate metabolic process	17/560	30/2146	0.000340515	0.00186387	851193/856579/850370/853169/853585/852495/855245/853155/851342/853853/855373/851892/852424/854529/852554/855848/854575	CDC19/ENO2/PGK1/ENO1/ATP2/PGI1/PFK2/PFK1/VMA1/ATP7/ERR3/ATP5/VMA2/PYK2/DUT1/ERR2/ERR1	17
BP	GO:0055086	nucleobase-containing small molecule metabolic process	33/560	74/2146	0.00035261	0.0018968	851193/856579/855501/850370/855149/853169/854295/852241/853585/852495/855257/855245/853155/851342/854865/853427/852008/850499/852617/853853/855373/852144/853172/855346/851892/852051/852424/854529/856670/852554/855848/850608/854575	CDC19/ENO2/ADE12/PGK1/ADE17/ENO1/ADE2/URA7/ATP2/PGI1/GUA1/PFK2/PFK1/VMA1/URA5/RNR2/HPT1/SEC53/ADE5%2C7/ATP7/ERR3/CAB1/GND2/ADE4/ATP5/APT2/VMA2/PYK2/YEF1/DUT1/ERR2/BNA6/ERR1	33
BP	GO:0005975	carbohydrate metabolic process	41/560	98/2146	0.000375333	0.00198481	851193/856579/851007/853196/850491/850370/851848/853805/850614/856289/852934/853169/854932/853209/852639/853102/851539/852495/853108/855245/853155/853163/851055/855808/855373/852602/856568/850962/854824/855131/852530/850992/853777/856720/854529/850569/854095/855848/851167/851016/854575	CDC19/ENO2/EXG1/SCW4/DAK2/PGK1/EXG2/FBA1/HXK1/GPH1/NQM1/ENO1/DAK1/MAL12/HXK2/CRH1/GPD1/PGI1/XKS1/PFK2/PFK1/SOL4/FKS1/YNR071C/ERR3/MAL32/SOL3/GSY2/EGH1/PGM2/ROT2/CTS1/MDH1/PMI40/PYK2/GSY1/GPD2/ERR2/YLR446W/CDA1/ERR1	41
BP	GO:0009152	purine ribonucleotide biosynthetic process	16/560	28/2146	0.00044972	0.00222718	851193/856579/850370/853169/854295/852495/855257/855245/853155/853853/855373/852144/851892/854529/855848/854575	CDC19/ENO2/PGK1/ENO1/ADE2/PGI1/GUA1/PFK2/PFK1/ATP7/ERR3/CAB1/ATP5/PYK2/ERR2/ERR1	16
BP	GO:0009260	ribonucleotide biosynthetic process	16/560	28/2146	0.00044972	0.00222718	851193/856579/850370/853169/854295/852495/855257/855245/853155/853853/855373/852144/851892/854529/855848/854575	CDC19/ENO2/PGK1/ENO1/ADE2/PGI1/GUA1/PFK2/PFK1/ATP7/ERR3/CAB1/ATP5/PYK2/ERR2/ERR1	16
BP	GO:0046034	ATP metabolic process	16/560	28/2146	0.00044972	0.00222718	851193/856579/850370/853169/853585/852495/855245/853155/851342/853853/855373/851892/852424/854529/855848/854575	CDC19/ENO2/PGK1/ENO1/ATP2/PGI1/PFK2/PFK1/VMA1/ATP7/ERR3/ATP5/VMA2/PYK2/ERR2/ERR1	16
BP	GO:0046390	ribose phosphate biosynthetic process	16/560	28/2146	0.00044972	0.00222718	851193/856579/850370/853169/854295/852495/855257/855245/853155/853853/855373/852144/851892/854529/855848/854575	CDC19/ENO2/PGK1/ENO1/ADE2/PGI1/GUA1/PFK2/PFK1/ATP7/ERR3/CAB1/ATP5/PYK2/ERR2/ERR1	16
BP	GO:0017144	drug metabolic process	25/560	52/2146	0.000465065	0.00226719	851193/856579/850370/853169/850877/853585/852495/855245/853155/851342/852326/855227/853853/855373/851892/855887/852424/850992/855400/854529/852113/855848/854022/854850/854575	CDC19/ENO2/PGK1/ENO1/SAM1/ATP2/PGI1/PFK2/PFK1/VMA1/CHS2/GCV2/ATP7/ERR3/ATP5/THI6/VMA2/CTS1/PHA2/PYK2/SAM2/ERR2/RIB4/DAL3/ERR1	25
BP	GO:0009108	coenzyme biosynthetic process	19/560	36/2146	0.000520991	0.00250076	851193/856579/850370/853169/850877/852378/852495/854314/855245/853155/855465/855373/852144/854529/852113/856670/855848/850608/854575	CDC19/ENO2/PGK1/ENO1/SAM1/MIS1/PGI1/THI80/PFK2/PFK1/FOL1/ERR3/CAB1/PYK2/SAM2/YEF1/ERR2/BNA6/ERR1	19
BP	GO:0019538	protein metabolic process	151/560	472/2146	0.000688429	0.00325439	854229/850764/855972/852754/851162/854939/850716/855655/855173/850737/850590/854489/855658/851477/856026/850750/850749/851169/852730/853249/852058/854741/850509/856656/851122/853781/855174/851476/854263/854794/852319/853128/852337/856868/854117/850864/854028/851636/854673/851498/853097/852922/853305/852379/852026/853557/850969/856015/851484/851587/855283/850301/853674/855414/853969/852254/851607/…	RPL3/RPL10/RPL5/RPS2/RPS1A/RPS1B/RPL15A/RPL16B/RPL13B/RPS0B/RPL2A/RPL20B/RPL9B/RPL13A/RPL21B/RPL22A/FRS1/RPL6B/RPL9A/RPS22A/RPS17B/RPS24B/RPL22B/RPL12A/RPL31B/TEF4/RPS16A/RPS16B/RPS7A/RPL2B/RPL4A/RPS0A/RPS11B/RPS26B/RPS15/RPS31/RPS19A/RPS13/RPL16A/RPS29B/TYS1/RPL26B/RPS21B/RPL19A/RPL12B/RPL43B/RPS28B/RPS6A/RPL31A/SES1/RPL20A/PRD1/RPL17A/RPS19B/RPL40B/RPL19B/KRS1/RPL27A/APE1/HYP2/RPL33A/RPL6A/RPL4…	151
BP	GO:0009144	purine nucleoside triphosphate metabolic process	16/560	29/2146	0.000764661	0.0034576	851193/856579/850370/853169/853585/852495/855245/853155/851342/853853/855373/851892/852424/854529/855848/854575	CDC19/ENO2/PGK1/ENO1/ATP2/PGI1/PFK2/PFK1/VMA1/ATP7/ERR3/ATP5/VMA2/PYK2/ERR2/ERR1	16
BP	GO:0009199	ribonucleoside triphosphate metabolic process	16/560	29/2146	0.000764661	0.0034576	851193/856579/850370/853169/853585/852495/855245/853155/851342/853853/855373/851892/852424/854529/855848/854575	CDC19/ENO2/PGK1/ENO1/ATP2/PGI1/PFK2/PFK1/VMA1/ATP7/ERR3/ATP5/VMA2/PYK2/ERR2/ERR1	16
BP	GO:0009205	purine ribonucleoside triphosphate metabolic process	16/560	29/2146	0.000764661	0.0034576	851193/856579/850370/853169/853585/852495/855245/853155/851342/853853/855373/851892/852424/854529/855848/854575	CDC19/ENO2/PGK1/ENO1/ATP2/PGI1/PFK2/PFK1/VMA1/ATP7/ERR3/ATP5/VMA2/PYK2/ERR2/ERR1	16
BP	GO:0009150	purine ribonucleotide metabolic process	19/560	37/2146	0.000814746	0.00358029	851193/856579/850370/853169/854295/853585/852495/855257/855245/853155/851342/853853/855373/852144/851892/852424/854529/855848/854575	CDC19/ENO2/PGK1/ENO1/ADE2/ATP2/PGI1/GUA1/PFK2/PFK1/VMA1/ATP7/ERR3/CAB1/ATP5/VMA2/PYK2/ERR2/ERR1	19
BP	GO:0009259	ribonucleotide metabolic process	19/560	37/2146	0.000814746	0.00358029	851193/856579/850370/853169/854295/853585/852495/855257/855245/853155/851342/853853/855373/852144/851892/852424/854529/855848/854575	CDC19/ENO2/PGK1/ENO1/ADE2/ATP2/PGI1/GUA1/PFK2/PFK1/VMA1/ATP7/ERR3/CAB1/ATP5/VMA2/PYK2/ERR2/ERR1	19
BP	GO:0019693	ribose phosphate metabolic process	20/560	40/2146	0.000924332	0.00400544	851193/856579/850370/853169/854295/853585/852495/855257/855245/853155/851342/853853/855373/852144/853172/851892/852424/854529/855848/854575	CDC19/ENO2/PGK1/ENO1/ADE2/ATP2/PGI1/GUA1/PFK2/PFK1/VMA1/ATP7/ERR3/CAB1/GND2/ATP5/VMA2/PYK2/ERR2/ERR1	20
BP	GO:0006754	ATP biosynthetic process	13/560	22/2146	0.00102391	0.00420341	851193/856579/850370/853169/852495/855245/853155/853853/855373/851892/854529/855848/854575	CDC19/ENO2/PGK1/ENO1/PGI1/PFK2/PFK1/ATP7/ERR3/ATP5/PYK2/ERR2/ERR1	13
BP	GO:0008652	cellular amino acid biosynthetic process	13/560	22/2146	0.00102391	0.00420341	854096/856268/851736/856825/856782/852550/850327/856147/854275/851069/855084/852729/855400	ARG1/ASN1/HOM2/MET6/HIS1/HIS7/HIS4/GLN1/LEU9/ILV5/ARG7/ARO2/PHA2	13
BP	GO:0072330	monocarboxylic acid biosynthetic process	13/560	22/2146	0.00102391	0.00420341	851193/856579/856268/850370/853169/852495/855245/853155/855373/850745/854529/855848/854575	CDC19/ENO2/ASN1/PGK1/ENO1/PGI1/PFK2/PFK1/ERR3/ERG3/PYK2/ERR2/ERR1	13
BP	GO:0072525	pyridine-containing compound biosynthetic process	13/560	22/2146	0.00102391	0.00420341	851193/856579/850370/853169/852495/855245/853155/855373/854529/856670/855848/850608/854575	CDC19/ENO2/PGK1/ENO1/PGI1/PFK2/PFK1/ERR3/PYK2/YEF1/ERR2/BNA6/ERR1	13
BP	GO:0072524	pyridine-containing compound metabolic process	14/560	25/2146	0.00135461	0.0054888	851193/856579/850370/853169/852495/855245/853155/855373/853172/854529/856670/855848/850608/854575	CDC19/ENO2/PGK1/ENO1/PGI1/PFK2/PFK1/ERR3/GND2/PYK2/YEF1/ERR2/BNA6/ERR1	14
BP	GO:0009142	nucleoside triphosphate biosynthetic process	13/560	23/2146	0.00180149	0.00693908	851193/856579/850370/853169/852495/855245/853155/853853/855373/851892/854529/855848/854575	CDC19/ENO2/PGK1/ENO1/PGI1/PFK2/PFK1/ATP7/ERR3/ATP5/PYK2/ERR2/ERR1	13
BP	GO:0009145	purine nucleoside triphosphate biosynthetic process	13/560	23/2146	0.00180149	0.00693908	851193/856579/850370/853169/852495/855245/853155/853853/855373/851892/854529/855848/854575	CDC19/ENO2/PGK1/ENO1/PGI1/PFK2/PFK1/ATP7/ERR3/ATP5/PYK2/ERR2/ERR1	13
BP	GO:0009201	ribonucleoside triphosphate biosynthetic process	13/560	23/2146	0.00180149	0.00693908	851193/856579/850370/853169/852495/855245/853155/853853/855373/851892/854529/855848/854575	CDC19/ENO2/PGK1/ENO1/PGI1/PFK2/PFK1/ATP7/ERR3/ATP5/PYK2/ERR2/ERR1	13
BP	GO:0009206	purine ribonucleoside triphosphate biosynthetic process	13/560	23/2146	0.00180149	0.00693908	851193/856579/850370/853169/852495/855245/853155/853853/855373/851892/854529/855848/854575	CDC19/ENO2/PGK1/ENO1/PGI1/PFK2/PFK1/ATP7/ERR3/ATP5/PYK2/ERR2/ERR1	13
BP	GO:0006753	nucleoside phosphate metabolic process	27/560	62/2146	0.00187694	0.00714153	851193/856579/855501/850370/855149/853169/854295/852241/853585/852495/855257/855245/853155/851342/853427/853853/855373/852144/853172/851892/852424/854529/856670/852554/855848/850608/854575	CDC19/ENO2/ADE12/PGK1/ADE17/ENO1/ADE2/URA7/ATP2/PGI1/GUA1/PFK2/PFK1/VMA1/RNR2/ATP7/ERR3/CAB1/GND2/ATP5/VMA2/PYK2/YEF1/DUT1/ERR2/BNA6/ERR1	27
BP	GO:0006732	coenzyme metabolic process	20/560	42/2146	0.00199403	0.00749563	851193/856579/850370/853169/850877/852378/852495/854314/855245/853155/855465/855373/852144/853172/854529/852113/856670/855848/850608/854575	CDC19/ENO2/PGK1/ENO1/SAM1/MIS1/PGI1/THI80/PFK2/PFK1/FOL1/ERR3/CAB1/GND2/PYK2/SAM2/YEF1/ERR2/BNA6/ERR1	20
BP	GO:0009165	nucleotide biosynthetic process	21/560	45/2146	0.00212446	0.00779803	851193/856579/855501/850370/855149/853169/854295/852241/852495/855257/855245/853155/853853/855373/852144/851892/854529/856670/855848/850608/854575	CDC19/ENO2/ADE12/PGK1/ADE17/ENO1/ADE2/URA7/PGI1/GUA1/PFK2/PFK1/ATP7/ERR3/CAB1/ATP5/PYK2/YEF1/ERR2/BNA6/ERR1	21
BP	GO:1901293	nucleoside phosphate biosynthetic process	21/560	45/2146	0.00212446	0.00779803	851193/856579/855501/850370/855149/853169/854295/852241/852495/855257/855245/853155/853853/855373/852144/851892/854529/856670/855848/850608/854575	CDC19/ENO2/ADE12/PGK1/ADE17/ENO1/ADE2/URA7/PGI1/GUA1/PFK2/PFK1/ATP7/ERR3/CAB1/ATP5/PYK2/YEF1/ERR2/BNA6/ERR1	21
BP	GO:0009117	nucleotide metabolic process	26/560	60/2146	0.00247327	0.0089728	851193/856579/855501/850370/855149/853169/854295/852241/853585/852495/855257/855245/853155/851342/853853/855373/852144/853172/851892/852424/854529/856670/852554/855848/850608/854575	CDC19/ENO2/ADE12/PGK1/ADE17/ENO1/ADE2/URA7/ATP2/PGI1/GUA1/PFK2/PFK1/VMA1/ATP7/ERR3/CAB1/GND2/ATP5/VMA2/PYK2/YEF1/DUT1/ERR2/BNA6/ERR1	26
BP	GO:0051188	cofactor biosynthetic process	20/560	43/2146	0.00283738	0.0101754	851193/856579/850370/853169/850877/852378/852495/854314/855245/854108/853155/855465/855373/852144/854529/852113/856670/855848/850608/854575	CDC19/ENO2/PGK1/ENO1/SAM1/MIS1/PGI1/THI80/PFK2/GSH2/PFK1/FOL1/ERR3/CAB1/PYK2/SAM2/YEF1/ERR2/BNA6/ERR1	20
BP	GO:0034655	nucleobase-containing compound catabolic process	11/560	19/2146	0.00317719	0.0112646	851193/856579/850370/853169/852495/855245/853155/855373/854529/855848/854575	CDC19/ENO2/PGK1/ENO1/PGI1/PFK2/PFK1/ERR3/PYK2/ERR2/ERR1	11
BP	GO:0044270	cellular nitrogen compound catabolic process	12/560	22/2146	0.00403775	0.0138437	851193/856579/850370/853169/852495/855245/853155/855373/854529/855848/854850/854575	CDC19/ENO2/PGK1/ENO1/PGI1/PFK2/PFK1/ERR3/PYK2/ERR2/DAL3/ERR1	12
BP	GO:0046700	heterocycle catabolic process	12/560	22/2146	0.00403775	0.0138437	851193/856579/850370/853169/852495/855245/853155/855373/854529/855848/854850/854575	CDC19/ENO2/PGK1/ENO1/PGI1/PFK2/PFK1/ERR3/PYK2/ERR2/DAL3/ERR1	12
BP	GO:1901361	organic cyclic compound catabolic process	12/560	22/2146	0.00403775	0.0138437	851193/856579/850370/853169/852495/855245/853155/855373/854529/855848/854850/854575	CDC19/ENO2/PGK1/ENO1/PGI1/PFK2/PFK1/ERR3/PYK2/ERR2/DAL3/ERR1	12
BP	GO:0032787	monocarboxylic acid metabolic process	13/560	25/2146	0.00480009	0.0162786	851193/856579/856268/850370/853169/852495/855245/853155/855373/850745/854529/855848/854575	CDC19/ENO2/ASN1/PGK1/ENO1/PGI1/PFK2/PFK1/ERR3/ERG3/PYK2/ERR2/ERR1	13
BP	GO:0019439	aromatic compound catabolic process	11/560	20/2146	0.00542386	0.0181962	851193/856579/850370/853169/852495/855245/853155/855373/854529/855848/854575	CDC19/ENO2/PGK1/ENO1/PGI1/PFK2/PFK1/ERR3/PYK2/ERR2/ERR1	11
BP	GO:1901607	alpha-amino acid biosynthetic process	10/560	18/2146	0.0072928	0.0242059	854096/856268/856825/856782/852550/850327/856147/854275/855084/855400	ARG1/ASN1/MET6/HIS1/HIS7/HIS4/GLN1/LEU9/ARG7/PHA2	10
BP	GO:0006091	generation of precursor metabolites and energy	14/560	29/2146	0.00806874	0.0264994	851193/856579/850370/853169/856797/852495/855245/853155/855373/850962/854529/850569/855848/854575	CDC19/ENO2/PGK1/ENO1/RGI1/PGI1/PFK2/PFK1/ERR3/GSY2/PYK2/GSY1/ERR2/ERR1	14
BP	GO:1901605	alpha-amino acid metabolic process	12/560	24/2146	0.00994618	0.0323251	854096/856268/856825/856782/852550/850327/856147/854275/852858/855084/855227/855400	ARG1/ASN1/MET6/HIS1/HIS7/HIS4/GLN1/LEU9/TRP5/ARG7/GCV2/PHA2	12
BP	GO:0034660	ncRNA metabolic process	29/560	75/2146	0.0102679	0.0330265	850749/853097/851587/851607/855474/851942/854339/850643/854732/856412/852606/853181/855943/851117/850919/854056/850304/852202/855663/852418/850522/855500/851125/853081/856196/851660/856160/854461/856459	FRS1/TYS1/SES1/KRS1/CRS1/YDR341C/GLN4/DPS1/THS1/DED81/GUS1/MES1/CDC60/DUS3/UTP13/WRS1/SPB1/ILS1/GCD10/GRS1/FRS2/POP1/UTP21/MSM1/GRS2/RRP1/MSF1/RRP36/RPP1	29
CC	GO:0005840	ribosome	99/306	142/1144	8.71e-31	7.4e-29	854229/850764/855972/852754/851162/854939/850716/855655/855173/850737/850590/854489/855658/851477/856026/850750/851169/852730/853249/852058/854741/850509/856656/851122/855174/851476/854263/854794/852319/853128/852337/856868/854117/850864/854028/851636/854673/851498/852922/853305/852379/852026/853557/850969/856015/851484/855283/853674/855414/853969/852254/856401/855960/854902/854658/855560/852191/…	RPL3/RPL10/RPL5/RPS2/RPS1A/RPS1B/RPL15A/RPL16B/RPL13B/RPS0B/RPL2A/RPL20B/RPL9B/RPL13A/RPL21B/RPL22A/RPL6B/RPL9A/RPS22A/RPS17B/RPS24B/RPL22B/RPL12A/RPL31B/RPS16A/RPS16B/RPS7A/RPL2B/RPL4A/RPS0A/RPS11B/RPS26B/RPS15/RPS31/RPS19A/RPS13/RPL16A/RPS29B/RPL26B/RPS21B/RPL19A/RPL12B/RPL43B/RPS28B/RPS6A/RPL31A/RPL20A/RPL17A/RPS19B/RPL40B/RPL19B/RPL27A/RPL33A/RPL6A/RPL40A/RPL42A/RPL23A/RPL42B/RPL37A/RPL4B/RPS…	99
CC	GO:1990904	ribonucleoprotein complex	104/306	165/1144	1.17e-26	4.96e-25	854229/850764/855972/852754/851162/854939/850716/855655/855173/850737/850590/854489/855658/851477/856026/850750/851169/852730/853249/852058/854741/850509/856656/851122/855174/851476/854263/854794/852319/853128/852337/856868/854117/850864/854028/851636/854673/851498/852922/853305/852379/852026/853557/850969/856015/851484/855283/853674/855414/853969/852254/856401/855960/854902/854658/855560/852191/…	RPL3/RPL10/RPL5/RPS2/RPS1A/RPS1B/RPL15A/RPL16B/RPL13B/RPS0B/RPL2A/RPL20B/RPL9B/RPL13A/RPL21B/RPL22A/RPL6B/RPL9A/RPS22A/RPS17B/RPS24B/RPL22B/RPL12A/RPL31B/RPS16A/RPS16B/RPS7A/RPL2B/RPL4A/RPS0A/RPS11B/RPS26B/RPS15/RPS31/RPS19A/RPS13/RPL16A/RPS29B/RPL26B/RPS21B/RPL19A/RPL12B/RPL43B/RPS28B/RPS6A/RPL31A/RPL20A/RPL17A/RPS19B/RPL40B/RPL19B/RPL27A/RPL33A/RPL6A/RPL40A/RPL42A/RPL23A/RPL42B/RPL37A/RPL4B/RPS…	104
CC	GO:0043228	non-membrane-bounded organelle	104/306	204/1144	1.77e-16	3.76e-15	854229/850764/855972/852754/851162/854939/850716/855655/855173/850737/850590/854489/855658/851477/856026/850750/851169/852730/853249/852058/854741/850509/856656/851122/855174/851476/854263/854794/852319/853128/852337/856868/854117/850864/854028/851636/854673/851498/852922/853305/852379/852026/853557/850969/856015/851484/855283/853674/855414/853969/852254/856401/855960/854902/854658/855560/852191/…	RPL3/RPL10/RPL5/RPS2/RPS1A/RPS1B/RPL15A/RPL16B/RPL13B/RPS0B/RPL2A/RPL20B/RPL9B/RPL13A/RPL21B/RPL22A/RPL6B/RPL9A/RPS22A/RPS17B/RPS24B/RPL22B/RPL12A/RPL31B/RPS16A/RPS16B/RPS7A/RPL2B/RPL4A/RPS0A/RPS11B/RPS26B/RPS15/RPS31/RPS19A/RPS13/RPL16A/RPS29B/RPL26B/RPS21B/RPL19A/RPL12B/RPL43B/RPS28B/RPS6A/RPL31A/RPL20A/RPL17A/RPS19B/RPL40B/RPL19B/RPL27A/RPL33A/RPL6A/RPL40A/RPL42A/RPL23A/RPL42B/RPL37A/RPL4B/RPS…	104
CC	GO:0043232	intracellular non-membrane-bounded organelle	104/306	204/1144	1.77e-16	3.76e-15	854229/850764/855972/852754/851162/854939/850716/855655/855173/850737/850590/854489/855658/851477/856026/850750/851169/852730/853249/852058/854741/850509/856656/851122/855174/851476/854263/854794/852319/853128/852337/856868/854117/850864/854028/851636/854673/851498/852922/853305/852379/852026/853557/850969/856015/851484/855283/853674/855414/853969/852254/856401/855960/854902/854658/855560/852191/…	RPL3/RPL10/RPL5/RPS2/RPS1A/RPS1B/RPL15A/RPL16B/RPL13B/RPS0B/RPL2A/RPL20B/RPL9B/RPL13A/RPL21B/RPL22A/RPL6B/RPL9A/RPS22A/RPS17B/RPS24B/RPL22B/RPL12A/RPL31B/RPS16A/RPS16B/RPS7A/RPL2B/RPL4A/RPS0A/RPS11B/RPS26B/RPS15/RPS31/RPS19A/RPS13/RPL16A/RPS29B/RPL26B/RPS21B/RPL19A/RPL12B/RPL43B/RPS28B/RPS6A/RPL31A/RPL20A/RPL17A/RPS19B/RPL40B/RPL19B/RPL27A/RPL33A/RPL6A/RPL40A/RPL42A/RPL23A/RPL42B/RPL37A/RPL4B/RPS…	104
CC	GO:0005737	cytoplasm	169/306	412/1144	5.89e-16	1e-14	856579/854229/850764/855972/852754/851162/854939/850716/855655/855173/850737/850590/854489/855658/851477/856026/850750/851169/852730/853249/851736/852058/854741/856782/850509/856656/851122/855174/851476/854263/854794/852319/853128/852337/856868/854117/850864/854028/851636/854673/851498/852922/853305/852379/852026/853557/850969/856015/853169/851484/855283/853674/855414/853969/852254/856148/856401/…	ENO2/RPL3/RPL10/RPL5/RPS2/RPS1A/RPS1B/RPL15A/RPL16B/RPL13B/RPS0B/RPL2A/RPL20B/RPL9B/RPL13A/RPL21B/RPL22A/RPL6B/RPL9A/RPS22A/HOM2/RPS17B/RPS24B/HIS1/RPL22B/RPL12A/RPL31B/RPS16A/RPS16B/RPS7A/RPL2B/RPL4A/RPS0A/RPS11B/RPS26B/RPS15/RPS31/RPS19A/RPS13/RPL16A/RPS29B/RPL26B/RPS21B/RPL19A/RPL12B/RPL43B/RPS28B/RPS6A/ENO1/RPL31A/RPL20A/RPL17A/RPS19B/RPL40B/RPL19B/VMA13/RPL27A/RPL33A/RPL6A/RPL40A/RPL42A/YDR3…	169
CC	GO:0044444	cytoplasmic part	125/306	291/1144	1.73e-12	2.45e-11	856579/854229/850764/855972/852754/851162/854939/850716/855655/855173/850737/850590/854489/855658/851477/856026/850750/851169/852730/853249/852058/854741/850509/856656/851122/855174/851476/854263/854794/852319/853128/852337/856868/854117/850864/854028/851636/854673/851498/852922/853305/852379/852026/853557/850969/856015/853169/851484/855283/853674/855414/853969/852254/856148/856401/855960/854902/…	ENO2/RPL3/RPL10/RPL5/RPS2/RPS1A/RPS1B/RPL15A/RPL16B/RPL13B/RPS0B/RPL2A/RPL20B/RPL9B/RPL13A/RPL21B/RPL22A/RPL6B/RPL9A/RPS22A/RPS17B/RPS24B/RPL22B/RPL12A/RPL31B/RPS16A/RPS16B/RPS7A/RPL2B/RPL4A/RPS0A/RPS11B/RPS26B/RPS15/RPS31/RPS19A/RPS13/RPL16A/RPS29B/RPL26B/RPS21B/RPL19A/RPL12B/RPL43B/RPS28B/RPS6A/ENO1/RPL31A/RPL20A/RPL17A/RPS19B/RPL40B/RPL19B/VMA13/RPL27A/RPL33A/RPL6A/RPL40A/RPL42A/RPL23A/RPL42B/…	125
CC	GO:0032991	protein-containing complex	145/306	377/1144	5.03e-10	6.11e-09	856579/854229/850764/855972/852754/851162/854939/850716/855655/855173/850737/850590/854489/855658/851477/856026/850750/851169/852730/853249/852058/854741/850509/856656/851122/855174/851476/854263/854794/852319/853128/852337/856868/854117/850864/854028/851636/854673/851498/852922/853305/852379/852026/853557/850969/856015/853169/851484/855283/853674/855414/853969/852254/856148/856401/855960/853782/…	ENO2/RPL3/RPL10/RPL5/RPS2/RPS1A/RPS1B/RPL15A/RPL16B/RPL13B/RPS0B/RPL2A/RPL20B/RPL9B/RPL13A/RPL21B/RPL22A/RPL6B/RPL9A/RPS22A/RPS17B/RPS24B/RPL22B/RPL12A/RPL31B/RPS16A/RPS16B/RPS7A/RPL2B/RPL4A/RPS0A/RPS11B/RPS26B/RPS15/RPS31/RPS19A/RPS13/RPL16A/RPS29B/RPL26B/RPS21B/RPL19A/RPL12B/RPL43B/RPS28B/RPS6A/ENO1/RPL31A/RPL20A/RPL17A/RPS19B/RPL40B/RPL19B/VMA13/RPL27A/RPL33A/VMA5/RPL6A/RPL40A/RPL42A/ATP2/RPL2…	145
CC	GO:0005618	cell wall	7/306	10/1144	0.00511807	0.0483373	853765/853281/853282/853693/853766/856729/856527	CWP2/HSP150/CIS3/PIR3/CWP1/TIR1/ANS1	7
CC	GO:0030312	external encapsulating structure	7/306	10/1144	0.00511807	0.0483373	853765/853281/853282/853693/853766/856729/856527	CWP2/HSP150/CIS3/PIR3/CWP1/TIR1/ANS1	7
MF	GO:0005198	structural molecule activity	110/651	161/2829	1.2e-36	2.03e-34	854229/850764/855972/853765/852754/851162/854939/850716/855655/855173/850737/850590/854489/855658/851477/856026/850750/851169/852730/853249/852058/854741/850509/856656/851122/855174/851476/854263/854794/852319/853128/852337/856868/854117/850864/854028/851636/854673/851498/853281/852922/853305/852379/852026/853557/850969/856015/853282/851484/855283/853674/855414/853969/852254/856401/855960/854902/…	RPL3/RPL10/RPL5/CWP2/RPS2/RPS1A/RPS1B/RPL15A/RPL16B/RPL13B/RPS0B/RPL2A/RPL20B/RPL9B/RPL13A/RPL21B/RPL22A/RPL6B/RPL9A/RPS22A/RPS17B/RPS24B/RPL22B/RPL12A/RPL31B/RPS16A/RPS16B/RPS7A/RPL2B/RPL4A/RPS0A/RPS11B/RPS26B/RPS15/RPS31/RPS19A/RPS13/RPL16A/RPS29B/HSP150/RPL26B/RPS21B/RPL19A/RPL12B/RPL43B/RPS28B/RPS6A/CIS3/RPL31A/RPL20A/RPL17A/RPS19B/RPL40B/RPL19B/RPL27A/RPL33A/RPL6A/RPL40A/RPL42A/RPL23A/RPL42B…	110
MF	GO:0003735	structural constituent of ribosome	99/651	142/2829	4.45e-34	3.76e-32	854229/850764/855972/852754/851162/854939/850716/855655/855173/850737/850590/854489/855658/851477/856026/850750/851169/852730/853249/852058/854741/850509/856656/851122/855174/851476/854263/854794/852319/853128/852337/856868/854117/850864/854028/851636/854673/851498/852922/853305/852379/852026/853557/850969/856015/851484/855283/853674/855414/853969/852254/856401/855960/854902/854658/855560/852191/…	RPL3/RPL10/RPL5/RPS2/RPS1A/RPS1B/RPL15A/RPL16B/RPL13B/RPS0B/RPL2A/RPL20B/RPL9B/RPL13A/RPL21B/RPL22A/RPL6B/RPL9A/RPS22A/RPS17B/RPS24B/RPL22B/RPL12A/RPL31B/RPS16A/RPS16B/RPS7A/RPL2B/RPL4A/RPS0A/RPS11B/RPS26B/RPS15/RPS31/RPS19A/RPS13/RPL16A/RPS29B/RPL26B/RPS21B/RPL19A/RPL12B/RPL43B/RPS28B/RPS6A/RPL31A/RPL20A/RPL17A/RPS19B/RPL40B/RPL19B/RPL27A/RPL33A/RPL6A/RPL40A/RPL42A/RPL23A/RPL42B/RPL37A/RPL4B/RPS…	99
MF	GO:0004812	aminoacyl-tRNA ligase activity	20/651	34/2829	6.67e-06	0.00028168	850749/853097/851587/851607/855474/851942/854339/850643/854732/856412/852606/853181/855943/854056/852202/852418/850522/853081/856196/856160	FRS1/TYS1/SES1/KRS1/CRS1/YDR341C/GLN4/DPS1/THS1/DED81/GUS1/MES1/CDC60/WRS1/ILS1/GRS1/FRS2/MSM1/GRS2/MSF1	20
MF	GO:0016875	ligase activity, forming carbon-oxygen bonds	20/651	34/2829	6.67e-06	0.00028168	850749/853097/851587/851607/855474/851942/854339/850643/854732/856412/852606/853181/855943/854056/852202/852418/850522/853081/856196/856160	FRS1/TYS1/SES1/KRS1/CRS1/YDR341C/GLN4/DPS1/THS1/DED81/GUS1/MES1/CDC60/WRS1/ILS1/GRS1/FRS2/MSM1/GRS2/MSF1	20
MF	GO:0016874	ligase activity	32/651	68/2829	8.85e-06	0.000298996	854096/850749/856268/855501/853097/851587/856147/851607/852241/855474/851942/852378/854339/850643/854732/856412/855257/854108/852606/853181/855943/853670/854056/852202/852617/852418/853841/850522/853081/856196/856160/856392	ARG1/FRS1/ASN1/ADE12/TYS1/SES1/GLN1/KRS1/URA7/CRS1/YDR341C/MIS1/GLN4/DPS1/THS1/DED81/GUA1/GSH2/GUS1/MES1/CDC60/UBA1/WRS1/ILS1/ADE5%2C7/GRS1/TCD2/FRS2/MSM1/GRS2/MSF1/TCD1	32
MF	GO:0003723	RNA binding	66/651	185/2829	3.67e-05	0.00103456	852754/856610/852487/855658/850749/852730/853781/856677/852773/852061/855672/854982/850872/853610/855833/855889/856912/855891/855605/852280/852175/856428/855062/854523/850522/852619/855155/854417/850889/856725/855543/853463/851599/856160/855357/853365/854365/853068/852299/850927/851793/852913/852533/855302/850340/851794/856906/853471/853506/852928/855433/850548/856284/854313/855070/853486/851852/…	RPS2/RPS4B/RPS9B/RPL9B/FRS1/RPL9A/TEF4/HYP2/ARC1/RPS18A/YNL054W-B/RPS18B/CBF5/RPS4A/SRP68/PUS1/PAB1/SRP72/DCP2/YBL005W-B/YBL100W-B/YHR033W/YMR045C/YOR343W-B/FRS2/TAN1/STO1/PUS7/HCR1/TMA20/RPS3/SUI2/YDR034C-D/MSF1/NIP1/SCP160/YOR192C-B/YGR161C-D/YBR012W-B/YLR227W-B/YDR210W-B/YGR027W-B/PBP2/TIF11/YCL019W/YDR210C-D/YER160C/TMA22/ANB1/YGR038C-B/YNL284C-B/YFL002W-A/YPR158C-D/YOR142W-B/YMR050C/YJR029W/…	66
MF	GO:0016614	oxidoreductase activity, acting on CH-OH group of donors	18/651	35/2829	0.000213476	0.00511969	854714/850327/855447/851705/856814/853839/851493/851069/851539/854014/854303/854736/853172/856638/854888/853777/856460/854095	LYS12/HIS4/GOR1/ARO1/SER3/MAE1/IDP1/ILV5/GPD1/GRE2/IDH2/SER33/GND2/DLD3/ALO1/MDH1/PAN5/GPD2	18
MF	GO:0016829	lyase activity	20/651	41/2829	0.000242352	0.00511969	856579/853805/856824/851705/853169/852858/856665/855291/855465/855373/852729/853669/852152/851888/853706/855400/855848/853080/854850/854575	ENO2/FBA1/TRP2/ARO1/ENO1/TRP5/GLY1/GAD1/FOL1/ERR3/ARO2/TRP3/FDC1/DPL1/NNR2/PHA2/ERR2/PSD2/DAL3/ERR1	20
MF	GO:0000287	magnesium ion binding	16/651	30/2829	0.000279952	0.00525688	851193/856579/850825/850749/856782/853169/852978/850733/855373/851987/855845/855309/854529/856160/855848/854575	CDC19/ENO2/PDC5/FRS1/HIS1/ENO1/PDC6/PDC1/ERR3/ARO10/FAS2/PPA2/PYK2/MSF1/ERR2/ERR1	16
MF	GO:0016616	oxidoreductase activity, acting on the CH-OH group of donors, NAD or NADP as acceptor	16/651	31/2829	0.00045703	0.00772381	854714/850327/855447/851705/856814/853839/851493/851069/851539/854014/854303/854736/853172/853777/856460/854095	LYS12/HIS4/GOR1/ARO1/SER3/MAE1/IDP1/ILV5/GPD1/GRE2/IDH2/SER33/GND2/MDH1/PAN5/GPD2	16
MF	GO:0140101	catalytic activity, acting on a tRNA	22/651	49/2829	0.000527933	0.00811097	850749/853097/851587/851607/855474/851942/854339/850643/854732/856412/852606/853181/855943/851117/854056/852202/852418/850522/855500/853081/856196/856160	FRS1/TYS1/SES1/KRS1/CRS1/YDR341C/GLN4/DPS1/THS1/DED81/GUS1/MES1/CDC60/DUS3/WRS1/ILS1/GRS1/FRS2/POP1/MSM1/GRS2/MSF1	22
MF	GO:0016835	carbon-oxygen lyase activity	10/651	16/2829	0.000793713	0.0111781	856579/851705/853169/852858/855373/852729/853706/855400/855848/854575	ENO2/ARO1/ENO1/TRP5/ERR3/ARO2/NNR2/PHA2/ERR2/ERR1	10
MF	GO:0050662	coenzyme binding	36/651	99/2829	0.00155163	0.0201712	850825/851010/851736/854690/856584/855932/850327/853602/855447/852672/852720/852978/850733/856814/852844/853839/851539/855291/856512/856539/851158/851117/856775/854736/851987/856638/856014/854888/852152/851888/854190/852179/856460/854095/856639/855810	PDC5/MET17/HOM2/HIS5/OYE2/OYE3/HIS4/MET5/GOR1/ARO8/ARI1/PDC6/PDC1/SER3/YGL039W/MAE1/GPD1/GAD1/YHR112C/ARO9/CAR2/DUS3/TPA1/SER33/ARO10/DLD3/GLR1/ALO1/FDC1/DPL1/HST3/BNA4/PAN5/GPD2/DSF1/MAN2	36
MF	GO:0005199	structural constituent of cell wall	7/651	10/2829	0.00205581	0.0248165	853765/853281/853282/853693/853766/856729/856527	CWP2/HSP150/CIS3/PIR3/CWP1/TIR1/ANS1	7
MF	GO:0016836	hydro-lyase activity	9/651	15/2829	0.00221295	0.0249325	856579/851705/853169/852858/855373/853706/855400/855848/854575	ENO2/ARO1/ENO1/TRP5/ERR3/NNR2/PHA2/ERR2/ERR1	9

## Sheet: Table S4
Table S4 GO enrichment analysis for all DEGs
Category	GOID	Description	GeneRatio	BgRatio	pvalue	padj	geneID	geneName	Count
BP	GO:0043043	peptide biosynthetic process	141/874	196/2146	1.67e-20	5.33e-18	854229/850764/855972/852754/851162/854939/850716/855655/855173/850737/850590/854489/855658/851477/856026/850750/850749/851169/852730/853249/852058/854741/850509/856656/851122/853781/855174/851476/854263/854794/852319/853128/852337/856868/854117/850864/854028/851636/854673/851498/853097/852922/853305/852379/852026/853557/850969/856015/851484/851587/855283/853674/855414/853969/852254/855651/851607/…	RPL3/RPL10/RPL5/RPS2/RPS1A/RPS1B/RPL15A/RPL16B/RPL13B/RPS0B/RPL2A/RPL20B/RPL9B/RPL13A/RPL21B/RPL22A/FRS1/RPL6B/RPL9A/RPS22A/RPS17B/RPS24B/RPL22B/RPL12A/RPL31B/TEF4/RPS16A/RPS16B/RPS7A/RPL2B/RPL4A/RPS0A/RPS11B/RPS26B/RPS15/RPS31/RPS19A/RPS13/RPL16A/RPS29B/TYS1/RPL26B/RPS21B/RPL19A/RPL12B/RPL43B/RPS28B/RPS6A/RPL31A/SES1/RPL20A/RPL17A/RPS19B/RPL40B/RPL19B/MSK1/KRS1/RPL27A/HYP2/RPL33A/RPL6A/RPL40A/RP…	141
BP	GO:0006412	translation	139/874	194/2146	6.14e-20	6.59e-18	854229/850764/855972/852754/851162/854939/850716/855655/855173/850737/850590/854489/855658/851477/856026/850750/850749/851169/852730/853249/852058/854741/850509/856656/851122/853781/855174/851476/854263/854794/852319/853128/852337/856868/854117/850864/854028/851636/854673/851498/853097/852922/853305/852379/852026/853557/850969/856015/851484/851587/855283/853674/855414/853969/852254/855651/851607/…	RPL3/RPL10/RPL5/RPS2/RPS1A/RPS1B/RPL15A/RPL16B/RPL13B/RPS0B/RPL2A/RPL20B/RPL9B/RPL13A/RPL21B/RPL22A/FRS1/RPL6B/RPL9A/RPS22A/RPS17B/RPS24B/RPL22B/RPL12A/RPL31B/TEF4/RPS16A/RPS16B/RPS7A/RPL2B/RPL4A/RPS0A/RPS11B/RPS26B/RPS15/RPS31/RPS19A/RPS13/RPL16A/RPS29B/TYS1/RPL26B/RPS21B/RPL19A/RPL12B/RPL43B/RPS28B/RPS6A/RPL31A/SES1/RPL20A/RPL17A/RPS19B/RPL40B/RPL19B/MSK1/KRS1/RPL27A/HYP2/RPL33A/RPL6A/RPL40A/RP…	139
BP	GO:0043604	amide biosynthetic process	145/874	205/2146	6.22e-20	6.59e-18	854229/850764/855972/852754/851162/854939/850716/855655/855173/850737/850590/854489/855658/851477/856026/850750/850749/851169/856268/852730/853249/852058/854741/850509/856656/851122/853781/855174/851476/854263/854794/852319/853128/852337/856868/854117/850864/854028/851636/854673/851498/853097/852922/853305/852379/852026/853557/850969/856015/851484/851587/855283/853674/855414/853969/852254/855651/…	RPL3/RPL10/RPL5/RPS2/RPS1A/RPS1B/RPL15A/RPL16B/RPL13B/RPS0B/RPL2A/RPL20B/RPL9B/RPL13A/RPL21B/RPL22A/FRS1/RPL6B/ASN1/RPL9A/RPS22A/RPS17B/RPS24B/RPL22B/RPL12A/RPL31B/TEF4/RPS16A/RPS16B/RPS7A/RPL2B/RPL4A/RPS0A/RPS11B/RPS26B/RPS15/RPS31/RPS19A/RPS13/RPL16A/RPS29B/TYS1/RPL26B/RPS21B/RPL19A/RPL12B/RPL43B/RPS28B/RPS6A/RPL31A/SES1/RPL20A/RPL17A/RPS19B/RPL40B/RPL19B/MSK1/KRS1/RPL27A/HYP2/RPL33A/RPL6A/RPL4…	145
BP	GO:0006518	peptide metabolic process	141/874	200/2146	3.69e-19	2.93e-17	854229/850764/855972/852754/851162/854939/850716/855655/855173/850737/850590/854489/855658/851477/856026/850750/850749/851169/852730/853249/852058/854741/850509/856656/851122/853781/855174/851476/854263/854794/852319/853128/852337/856868/854117/850864/854028/851636/854673/851498/853097/852922/853305/852379/852026/853557/850969/856015/851484/851587/855283/853674/855414/853969/852254/855651/851607/…	RPL3/RPL10/RPL5/RPS2/RPS1A/RPS1B/RPL15A/RPL16B/RPL13B/RPS0B/RPL2A/RPL20B/RPL9B/RPL13A/RPL21B/RPL22A/FRS1/RPL6B/RPL9A/RPS22A/RPS17B/RPS24B/RPL22B/RPL12A/RPL31B/TEF4/RPS16A/RPS16B/RPS7A/RPL2B/RPL4A/RPS0A/RPS11B/RPS26B/RPS15/RPS31/RPS19A/RPS13/RPL16A/RPS29B/TYS1/RPL26B/RPS21B/RPL19A/RPL12B/RPL43B/RPS28B/RPS6A/RPL31A/SES1/RPL20A/RPL17A/RPS19B/RPL40B/RPL19B/MSK1/KRS1/RPL27A/HYP2/RPL33A/RPL6A/RPL40A/RP…	141
BP	GO:0043603	cellular amide metabolic process	147/874	213/2146	1.41e-18	9e-17	854229/850764/855972/852754/851162/854939/850716/855655/855173/850737/850590/854489/855658/851477/856026/850750/850749/851169/856268/852730/853249/852058/854741/850509/856656/851122/853781/855174/851476/854263/854794/852319/853128/852337/856868/854117/850864/854028/851636/854673/851498/853097/852922/853305/852379/852026/853557/850969/856015/851484/851587/855283/853674/855414/853969/852254/855651/…	RPL3/RPL10/RPL5/RPS2/RPS1A/RPS1B/RPL15A/RPL16B/RPL13B/RPS0B/RPL2A/RPL20B/RPL9B/RPL13A/RPL21B/RPL22A/FRS1/RPL6B/ASN1/RPL9A/RPS22A/RPS17B/RPS24B/RPL22B/RPL12A/RPL31B/TEF4/RPS16A/RPS16B/RPS7A/RPL2B/RPL4A/RPS0A/RPS11B/RPS26B/RPS15/RPS31/RPS19A/RPS13/RPL16A/RPS29B/TYS1/RPL26B/RPS21B/RPL19A/RPL12B/RPL43B/RPS28B/RPS6A/RPL31A/SES1/RPL20A/RPL17A/RPS19B/RPL40B/RPL19B/MSK1/KRS1/RPL27A/HYP2/RPL33A/RPL6A/RPL4…	147
BP	GO:1901566	organonitrogen compound biosynthetic process	203/874	330/2146	1e-16	5.3e-15	851193/856579/854229/850764/855972/852754/851162/854939/850716/855655/855173/850737/850590/854347/854489/855658/851477/856026/854096/850750/850749/851169/856268/852730/853249/855501/851736/852058/856825/854741/856782/850509/852550/856656/851122/853781/855174/851476/854263/854794/850370/852319/855529/853128/850327/855149/852337/856868/854117/850864/854028/851636/854673/851498/853097/852922/853305/…	CDC19/ENO2/RPL3/RPL10/RPL5/RPS2/RPS1A/RPS1B/RPL15A/RPL16B/RPL13B/RPS0B/RPL2A/HEM15/RPL20B/RPL9B/RPL13A/RPL21B/ARG1/RPL22A/FRS1/RPL6B/ASN1/RPL9A/RPS22A/ADE12/HOM2/RPS17B/MET6/RPS24B/HIS1/RPL22B/HIS7/RPL12A/RPL31B/TEF4/RPS16A/RPS16B/RPS7A/RPL2B/PGK1/RPL4A/CHS1/RPS0A/HIS4/ADE17/RPS11B/RPS26B/RPS15/RPS31/RPS19A/RPS13/RPL16A/RPS29B/TYS1/RPL26B/RPS21B/RPL19A/RPL12B/RPL43B/RPS28B/RPS6A/GPI16/ENO1/RPL31A…	203
BP	GO:0015074	DNA integration	34/874	46/2146	4.12e-06	0.000187237	855672/852280/852175/855062/854523/851599/854365/853068/852299/850927/851793/852913/850340/851794/856906/853330/852928/855433/850548/856284/854313/855070/853486/851852/851128/856623/853484/851851/856380/854963/850853/856879/851674/856283	YNL054W-B/YBL005W-B/YBL100W-B/YMR045C/YOR343W-B/YDR034C-D/YOR192C-B/YGR161C-D/YBR012W-B/YLR227W-B/YDR210W-B/YGR027W-B/YCL019W/YDR210C-D/YER160C/YJL113W/YGR038C-B/YNL284C-B/YFL002W-A/YPR158C-D/YOR142W-B/YMR050C/YJR029W/YDR261C-D/YLR410W-B/YHR214C-B/YJR027W/YDR261W-B/YHL009W-B/YML045W/YLR157C-B/YER138C/YDR098C-B/YPR158W-B	34
BP	GO:0044271	cellular nitrogen compound biosynthetic process	238/874	480/2146	5.28e-06	0.000209928	851193/856579/854229/850764/855972/852754/851162/854939/850716/855655/855173/850737/850590/854347/854489/855658/851477/856026/850750/856933/850749/851169/856268/852730/853249/855501/852058/854741/850509/856656/851122/853781/855174/851476/854263/854794/850370/852319/853128/855149/852337/856868/856484/854117/850864/854028/851636/854388/854673/851498/853097/852922/853305/852379/852026/853557/855737/…	CDC19/ENO2/RPL3/RPL10/RPL5/RPS2/RPS1A/RPS1B/RPL15A/RPL16B/RPL13B/RPS0B/RPL2A/HEM15/RPL20B/RPL9B/RPL13A/RPL21B/RPL22A/TOG1/FRS1/RPL6B/ASN1/RPL9A/RPS22A/ADE12/RPS17B/RPS24B/RPL22B/RPL12A/RPL31B/TEF4/RPS16A/RPS16B/RPS7A/RPL2B/PGK1/RPL4A/RPS0A/ADE17/RPS11B/RPS26B/STE12/RPS15/RPS31/RPS19A/RPS13/SAS5/RPL16A/RPS29B/TYS1/RPL26B/RPS21B/RPL19A/RPL12B/RPL43B/RPC34/RPS28B/RPS6A/ENO1/RPL31A/SES1/ADE2/RPL20A/R…	238
BP	GO:0006082	organic acid metabolic process	67/874	111/2146	1.45e-05	0.000420193	851193/856579/854557/854096/850749/856268/851736/856825/856782/852550/850370/850327/853097/853169/851587/856147/854275/855651/851607/852858/855474/851942/852378/856665/854339/850643/851069/854732/856412/852495/853311/855291/854411/856541/855245/853155/852606/853181/855943/853025/854056/852202/855084/855227/855465/855682/855373/852418/856173/852729/850745/856084/850522/851888/856114/855400/854529/…	CDC19/ENO2/GDH1/ARG1/FRS1/ASN1/HOM2/MET6/HIS1/HIS7/PGK1/HIS4/TYS1/ENO1/SES1/GLN1/LEU9/MSK1/KRS1/TRP5/CRS1/YDR341C/MIS1/GLY1/GLN4/DPS1/ILV5/THS1/DED81/PGI1/URA2/GAD1/DFR1/SPS100/PFK2/PFK1/GUS1/MES1/CDC60/ASN2/WRS1/ILS1/ARG7/GCV2/FOL1/LAP2/ERR3/GRS1/ARO7/ARO2/ERG3/MET12/FRS2/DPL1/ICL2/PHA2/PYK2/MSY1/MSM1/GRS2/ASP1/POX1/MSF1/ERR2/ASP3-3/HIS6/ERR1	67
BP	GO:0019752	carboxylic acid metabolic process	67/874	111/2146	1.45e-05	0.000420193	851193/856579/854557/854096/850749/856268/851736/856825/856782/852550/850370/850327/853097/853169/851587/856147/854275/855651/851607/852858/855474/851942/852378/856665/854339/850643/851069/854732/856412/852495/853311/855291/854411/856541/855245/853155/852606/853181/855943/853025/854056/852202/855084/855227/855465/855682/855373/852418/856173/852729/850745/856084/850522/851888/856114/855400/854529/…	CDC19/ENO2/GDH1/ARG1/FRS1/ASN1/HOM2/MET6/HIS1/HIS7/PGK1/HIS4/TYS1/ENO1/SES1/GLN1/LEU9/MSK1/KRS1/TRP5/CRS1/YDR341C/MIS1/GLY1/GLN4/DPS1/ILV5/THS1/DED81/PGI1/URA2/GAD1/DFR1/SPS100/PFK2/PFK1/GUS1/MES1/CDC60/ASN2/WRS1/ILS1/ARG7/GCV2/FOL1/LAP2/ERR3/GRS1/ARO7/ARO2/ERG3/MET12/FRS2/DPL1/ICL2/PHA2/PYK2/MSY1/MSM1/GRS2/ASP1/POX1/MSF1/ERR2/ASP3-3/HIS6/ERR1	67
BP	GO:0043436	oxoacid metabolic process	67/874	111/2146	1.45e-05	0.000420193	851193/856579/854557/854096/850749/856268/851736/856825/856782/852550/850370/850327/853097/853169/851587/856147/854275/855651/851607/852858/855474/851942/852378/856665/854339/850643/851069/854732/856412/852495/853311/855291/854411/856541/855245/853155/852606/853181/855943/853025/854056/852202/855084/855227/855465/855682/855373/852418/856173/852729/850745/856084/850522/851888/856114/855400/854529/…	CDC19/ENO2/GDH1/ARG1/FRS1/ASN1/HOM2/MET6/HIS1/HIS7/PGK1/HIS4/TYS1/ENO1/SES1/GLN1/LEU9/MSK1/KRS1/TRP5/CRS1/YDR341C/MIS1/GLY1/GLN4/DPS1/ILV5/THS1/DED81/PGI1/URA2/GAD1/DFR1/SPS100/PFK2/PFK1/GUS1/MES1/CDC60/ASN2/WRS1/ILS1/ARG7/GCV2/FOL1/LAP2/ERR3/GRS1/ARO7/ARO2/ERG3/MET12/FRS2/DPL1/ICL2/PHA2/PYK2/MSY1/MSM1/GRS2/ASP1/POX1/MSF1/ERR2/ASP3-3/HIS6/ERR1	67
BP	GO:0006090	pyruvate metabolic process	11/874	11/2146	4.93e-05	0.000824292	851193/856579/850370/853169/852495/855245/853155/855373/854529/855848/854575	CDC19/ENO2/PGK1/ENO1/PGI1/PFK2/PFK1/ERR3/PYK2/ERR2/ERR1	11
BP	GO:0006096	glycolytic process	11/874	11/2146	4.93e-05	0.000824292	851193/856579/850370/853169/852495/855245/853155/855373/854529/855848/854575	CDC19/ENO2/PGK1/ENO1/PGI1/PFK2/PFK1/ERR3/PYK2/ERR2/ERR1	11
BP	GO:0006757	ATP generation from ADP	11/874	11/2146	4.93e-05	0.000824292	851193/856579/850370/853169/852495/855245/853155/855373/854529/855848/854575	CDC19/ENO2/PGK1/ENO1/PGI1/PFK2/PFK1/ERR3/PYK2/ERR2/ERR1	11
BP	GO:0009135	purine nucleoside diphosphate metabolic process	11/874	11/2146	4.93e-05	0.000824292	851193/856579/850370/853169/852495/855245/853155/855373/854529/855848/854575	CDC19/ENO2/PGK1/ENO1/PGI1/PFK2/PFK1/ERR3/PYK2/ERR2/ERR1	11
BP	GO:0009179	purine ribonucleoside diphosphate metabolic process	11/874	11/2146	4.93e-05	0.000824292	851193/856579/850370/853169/852495/855245/853155/855373/854529/855848/854575	CDC19/ENO2/PGK1/ENO1/PGI1/PFK2/PFK1/ERR3/PYK2/ERR2/ERR1	11
BP	GO:0009185	ribonucleoside diphosphate metabolic process	11/874	11/2146	4.93e-05	0.000824292	851193/856579/850370/853169/852495/855245/853155/855373/854529/855848/854575	CDC19/ENO2/PGK1/ENO1/PGI1/PFK2/PFK1/ERR3/PYK2/ERR2/ERR1	11
BP	GO:0042866	pyruvate biosynthetic process	11/874	11/2146	4.93e-05	0.000824292	851193/856579/850370/853169/852495/855245/853155/855373/854529/855848/854575	CDC19/ENO2/PGK1/ENO1/PGI1/PFK2/PFK1/ERR3/PYK2/ERR2/ERR1	11
BP	GO:0046031	ADP metabolic process	11/874	11/2146	4.93e-05	0.000824292	851193/856579/850370/853169/852495/855245/853155/855373/854529/855848/854575	CDC19/ENO2/PGK1/ENO1/PGI1/PFK2/PFK1/ERR3/PYK2/ERR2/ERR1	11
BP	GO:0044267	cellular protein metabolic process	214/874	441/2146	0.00012291	0.00195427	854229/854144/850764/855972/852754/851162/854939/850716/855655/855173/850737/850590/854489/855658/851477/856026/850750/855711/850749/851169/852730/853249/852058/854741/850509/856656/851122/853781/855174/851476/853274/854263/854794/852319/853128/853992/852337/856868/853733/853686/854117/850864/854028/851636/854673/851498/853097/852922/853305/852379/852026/853557/850969/855674/856015/856595/851484/…	RPL3/CMK2/RPL10/RPL5/RPS2/RPS1A/RPS1B/RPL15A/RPL16B/RPL13B/RPS0B/RPL2A/RPL20B/RPL9B/RPL13A/RPL21B/RPL22A/ARK1/FRS1/RPL6B/RPL9A/RPS22A/RPS17B/RPS24B/RPL22B/RPL12A/RPL31B/TEF4/RPS16A/RPS16B/HAL5/RPS7A/RPL2B/RPL4A/RPS0A/YGK3/RPS11B/RPS26B/YPK1/KKQ8/RPS15/RPS31/RPS19A/RPS13/RPL16A/RPS29B/TYS1/RPL26B/RPS21B/RPL19A/RPL12B/RPL43B/RPS28B/MSG5/RPS6A/GPI16/RPL31A/SES1/RPL20A/UBP8/RPL17A/RPS19B/GPI18/RPL40B…	214
BP	GO:0009166	nucleotide catabolic process	12/874	13/2146	0.000162303	0.00234601	851193/856579/850370/853169/852495/855245/853155/855373/854529/852644/855848/854575	CDC19/ENO2/PGK1/ENO1/PGI1/PFK2/PFK1/ERR3/PYK2/PDE1/ERR2/ERR1	12
BP	GO:1901292	nucleoside phosphate catabolic process	12/874	13/2146	0.000162303	0.00234601	851193/856579/850370/853169/852495/855245/853155/855373/854529/852644/855848/854575	CDC19/ENO2/PGK1/ENO1/PGI1/PFK2/PFK1/ERR3/PYK2/PDE1/ERR2/ERR1	12
BP	GO:0016053	organic acid biosynthetic process	31/874	46/2146	0.000202066	0.00267738	851193/856579/854096/856268/851736/856825/856782/852550/850370/850327/853169/856147/854275/852378/851069/852495/854411/855245/853155/853025/855084/855465/855682/855373/852729/850745/855400/854529/855848/854792/854575	CDC19/ENO2/ARG1/ASN1/HOM2/MET6/HIS1/HIS7/PGK1/HIS4/ENO1/GLN1/LEU9/MIS1/ILV5/PGI1/DFR1/PFK2/PFK1/ASN2/ARG7/FOL1/LAP2/ERR3/ARO2/ERG3/PHA2/PYK2/ERR2/HIS6/ERR1	31
BP	GO:0046394	carboxylic acid biosynthetic process	31/874	46/2146	0.000202066	0.00267738	851193/856579/854096/856268/851736/856825/856782/852550/850370/850327/853169/856147/854275/852378/851069/852495/854411/855245/853155/853025/855084/855465/855682/855373/852729/850745/855400/854529/855848/854792/854575	CDC19/ENO2/ARG1/ASN1/HOM2/MET6/HIS1/HIS7/PGK1/HIS4/ENO1/GLN1/LEU9/MIS1/ILV5/PGI1/DFR1/PFK2/PFK1/ASN2/ARG7/FOL1/LAP2/ERR3/ARO2/ERG3/PHA2/PYK2/ERR2/HIS6/ERR1	31
BP	GO:0006520	cellular amino acid metabolic process	47/874	78/2146	0.000309223	0.00393332	854557/854096/850749/856268/851736/856825/856782/852550/850327/853097/851587/856147/854275/855651/851607/852858/855474/851942/856665/854339/850643/851069/854732/856412/853311/854411/856541/852606/853181/855943/853025/854056/852202/855084/855227/852418/852729/856084/850522/855400/856007/853081/856196/851920/856160/850855/854792	GDH1/ARG1/FRS1/ASN1/HOM2/MET6/HIS1/HIS7/HIS4/TYS1/SES1/GLN1/LEU9/MSK1/KRS1/TRP5/CRS1/YDR341C/GLY1/GLN4/DPS1/ILV5/THS1/DED81/URA2/DFR1/SPS100/GUS1/MES1/CDC60/ASN2/WRS1/ILS1/ARG7/GCV2/GRS1/ARO2/MET12/FRS2/PHA2/MSY1/MSM1/GRS2/ASP1/MSF1/ASP3-3/HIS6	47
BP	GO:0006165	nucleoside diphosphate phosphorylation	11/874	12/2146	0.000372018	0.00438154	851193/856579/850370/853169/852495/855245/853155/855373/854529/855848/854575	CDC19/ENO2/PGK1/ENO1/PGI1/PFK2/PFK1/ERR3/PYK2/ERR2/ERR1	11
BP	GO:0046939	nucleotide phosphorylation	11/874	12/2146	0.000372018	0.00438154	851193/856579/850370/853169/852495/855245/853155/855373/854529/855848/854575	CDC19/ENO2/PGK1/ENO1/PGI1/PFK2/PFK1/ERR3/PYK2/ERR2/ERR1	11
BP	GO:0009059	macromolecule biosynthetic process	226/874	476/2146	0.000432061	0.00490698	854229/850764/855972/852754/851162/854939/850716/855655/855173/850737/850590/854489/855658/851477/856026/850750/856933/850749/851169/852730/853249/852058/854741/850509/856656/851122/853781/855174/851476/854263/854794/852319/855529/853128/852337/856868/856484/854117/850864/854028/851636/854388/854673/851498/853097/852922/853305/852379/852026/853557/855737/850969/856015/856595/851484/851587/855283/…	RPL3/RPL10/RPL5/RPS2/RPS1A/RPS1B/RPL15A/RPL16B/RPL13B/RPS0B/RPL2A/RPL20B/RPL9B/RPL13A/RPL21B/RPL22A/TOG1/FRS1/RPL6B/RPL9A/RPS22A/RPS17B/RPS24B/RPL22B/RPL12A/RPL31B/TEF4/RPS16A/RPS16B/RPS7A/RPL2B/RPL4A/CHS1/RPS0A/RPS11B/RPS26B/STE12/RPS15/RPS31/RPS19A/RPS13/SAS5/RPL16A/RPS29B/TYS1/RPL26B/RPS21B/RPL19A/RPL12B/RPL43B/RPC34/RPS28B/RPS6A/GPI16/RPL31A/SES1/RPL20A/RPL17A/RPS19B/GPI18/RPL40B/RPL19B/RNR1/…	226
BP	GO:0019538	protein metabolic process	224/874	472/2146	0.000479484	0.00525779	854229/854144/850764/855972/852754/851162/854939/850716/855655/855173/850737/850590/854489/855658/851477/856026/850750/855711/850749/851169/852730/853249/852058/854741/850509/856656/854394/851122/853781/855174/851476/853274/854263/854794/852319/853128/853992/852337/856868/853733/853686/854117/850864/854028/851636/854673/851498/853097/852922/853305/852379/852026/853557/850969/855674/856015/856595/…	RPL3/CMK2/RPL10/RPL5/RPS2/RPS1A/RPS1B/RPL15A/RPL16B/RPL13B/RPS0B/RPL2A/RPL20B/RPL9B/RPL13A/RPL21B/RPL22A/ARK1/FRS1/RPL6B/RPL9A/RPS22A/RPS17B/RPS24B/RPL22B/RPL12A/STE13/RPL31B/TEF4/RPS16A/RPS16B/HAL5/RPS7A/RPL2B/RPL4A/RPS0A/YGK3/RPS11B/RPS26B/YPK1/KKQ8/RPS15/RPS31/RPS19A/RPS13/RPL16A/RPS29B/TYS1/RPL26B/RPS21B/RPL19A/RPL12B/RPL43B/RPS28B/MSG5/RPS6A/GPI16/PRB1/RPL31A/SES1/RPL20A/PRD1/UBP8/RPL17A/RPS…	224
BP	GO:0034645	cellular macromolecule biosynthetic process	224/874	474/2146	0.000659467	0.00699035	854229/850764/855972/852754/851162/854939/850716/855655/855173/850737/850590/854489/855658/851477/856026/850750/856933/850749/851169/852730/853249/852058/854741/850509/856656/851122/853781/855174/851476/854263/854794/852319/853128/852337/856868/856484/854117/850864/854028/851636/854388/854673/851498/853097/852922/853305/852379/852026/853557/855737/850969/856015/856595/851484/851587/855283/853674/…	RPL3/RPL10/RPL5/RPS2/RPS1A/RPS1B/RPL15A/RPL16B/RPL13B/RPS0B/RPL2A/RPL20B/RPL9B/RPL13A/RPL21B/RPL22A/TOG1/FRS1/RPL6B/RPL9A/RPS22A/RPS17B/RPS24B/RPL22B/RPL12A/RPL31B/TEF4/RPS16A/RPS16B/RPS7A/RPL2B/RPL4A/RPS0A/RPS11B/RPS26B/STE12/RPS15/RPS31/RPS19A/RPS13/SAS5/RPL16A/RPS29B/TYS1/RPL26B/RPS21B/RPL19A/RPL12B/RPL43B/RPC34/RPS28B/RPS6A/GPI16/RPL31A/SES1/RPL20A/RPL17A/RPS19B/GPI18/RPL40B/RPL19B/RNR1/MSK1/…	224
BP	GO:0009132	nucleoside diphosphate metabolic process	12/874	14/2146	0.000713824	0.00721936	851193/856579/850370/853169/852495/855245/853155/853427/855373/854529/855848/854575	CDC19/ENO2/PGK1/ENO1/PGI1/PFK2/PFK1/RNR2/ERR3/PYK2/ERR2/ERR1	12
BP	GO:0044281	small molecule metabolic process	105/874	204/2146	0.000726476	0.00721936	851193/856579/854557/854096/850749/856268/855501/851736/856825/850491/856782/852550/850370/850327/855149/853097/853169/851587/854932/854295/856147/854275/855651/851607/852858/852241/855474/851942/852378/853585/856665/854339/850643/851069/854732/856412/852495/853972/855257/853311/855291/855856/854411/856541/853288/855245/853155/851342/854865/852606/853427/853181/852008/855943/856027/853025/854056/…	CDC19/ENO2/GDH1/ARG1/FRS1/ASN1/ADE12/HOM2/MET6/DAK2/HIS1/HIS7/PGK1/HIS4/ADE17/TYS1/ENO1/SES1/DAK1/ADE2/GLN1/LEU9/MSK1/KRS1/TRP5/URA7/CRS1/YDR341C/MIS1/ATP2/GLY1/GLN4/DPS1/ILV5/THS1/DED81/PGI1/PCK1/GUA1/URA2/GAD1/PBI1/DFR1/SPS100/INO1/PFK2/PFK1/VMA1/URA5/GUS1/RNR2/MES1/HPT1/CDC60/ATP4/ASN2/WRS1/SEC53/ILS1/ARG7/GCV2/ADE5%2C7/ATP7/FOL1/LAP2/ERR3/GRS1/CAB1/GND2/ARO7/ARO2/ERG3/ADE4/ATF2/MET12/FRS2/ATP…	105
BP	GO:0019359	nicotinamide nucleotide biosynthetic process	13/874	16/2146	0.00110575	0.0100465	851193/856579/850370/853169/852495/855245/853155/855373/854529/856670/855848/850608/854575	CDC19/ENO2/PGK1/ENO1/PGI1/PFK2/PFK1/ERR3/PYK2/YEF1/ERR2/BNA6/ERR1	13
BP	GO:0019363	pyridine nucleotide biosynthetic process	13/874	16/2146	0.00110575	0.0100465	851193/856579/850370/853169/852495/855245/853155/855373/854529/856670/855848/850608/854575	CDC19/ENO2/PGK1/ENO1/PGI1/PFK2/PFK1/ERR3/PYK2/YEF1/ERR2/BNA6/ERR1	13
BP	GO:0034404	nucleobase-containing small molecule biosynthetic process	13/874	16/2146	0.00110575	0.0100465	851193/856579/850370/853169/852495/855257/855245/853155/855373/854529/852644/855848/854575	CDC19/ENO2/PGK1/ENO1/PGI1/GUA1/PFK2/PFK1/ERR3/PYK2/PDE1/ERR2/ERR1	13
BP	GO:0010467	gene expression	226/874	484/2146	0.00147814	0.0130569	854229/850764/855972/852754/851162/854939/850716/855655/855173/850737/850590/854489/855658/851477/856026/853708/850750/856933/850749/851169/852730/853249/852058/854741/850509/856656/851122/853781/855174/851476/854263/854794/852319/853128/852337/856868/856484/854117/850864/854028/851636/854388/854673/851498/853097/852922/853305/852379/852026/853557/855737/850969/856015/851484/851587/855283/853674/…	RPL3/RPL10/RPL5/RPS2/RPS1A/RPS1B/RPL15A/RPL16B/RPL13B/RPS0B/RPL2A/RPL20B/RPL9B/RPL13A/RPL21B/DBR1/RPL22A/TOG1/FRS1/RPL6B/RPL9A/RPS22A/RPS17B/RPS24B/RPL22B/RPL12A/RPL31B/TEF4/RPS16A/RPS16B/RPS7A/RPL2B/RPL4A/RPS0A/RPS11B/RPS26B/STE12/RPS15/RPS31/RPS19A/RPS13/SAS5/RPL16A/RPS29B/TYS1/RPL26B/RPS21B/RPL19A/RPL12B/RPL43B/RPC34/RPS28B/RPS6A/RPL31A/SES1/RPL20A/RPL17A/RPS19B/RPL40B/RPL19B/MSK1/KRS1/RPL27A/…	226
BP	GO:0016052	carbohydrate catabolic process	11/874	13/2146	0.00152545	0.0131106	851193/856579/850370/853169/852495/855245/853155/855373/854529/855848/854575	CDC19/ENO2/PGK1/ENO1/PGI1/PFK2/PFK1/ERR3/PYK2/ERR2/ERR1	11
BP	GO:0008652	cellular amino acid biosynthetic process	16/874	22/2146	0.0022949	0.0187568	854096/856268/851736/856825/856782/852550/850327/856147/854275/851069/854411/853025/855084/852729/855400/854792	ARG1/ASN1/HOM2/MET6/HIS1/HIS7/HIS4/GLN1/LEU9/ILV5/DFR1/ASN2/ARG7/ARO2/PHA2/HIS6	16
BP	GO:0005975	carbohydrate metabolic process	54/874	98/2146	0.00230036	0.0187568	851193/856579/851007/853196/850491/850370/851848/853805/850614/856289/852934/853169/855109/854932/850910/853209/852639/853102/851539/852495/853972/856652/853108/853288/855245/853155/853163/851055/855352/855808/855373/852602/856568/850962/854824/856353/851092/853286/852920/855131/852530/850992/852306/853777/856720/854529/850569/854095/850437/855848/852307/851167/851016/854575	CDC19/ENO2/EXG1/SCW4/DAK2/PGK1/EXG2/FBA1/HXK1/GPH1/NQM1/ENO1/YMR085W/DAK1/CRR1/MAL12/HXK2/CRH1/GPD1/PGI1/PCK1/PCM1/XKS1/INO1/PFK2/PFK1/SOL4/FKS1/SCW10/YNR071C/ERR3/MAL32/SOL3/GSY2/EGH1/GUT1/FBP1/FBP26/GSC2/PGM2/ROT2/CTS1/GAL7/MDH1/PMI40/PYK2/GSY1/GPD2/SOL2/ERR2/GAL10/YLR446W/CDA1/ERR1	54
BP	GO:0009127	purine nucleoside monophosphate biosynthetic process	17/874	24/2146	0.00264235	0.0200063	851193/856579/850370/853169/854295/852495/855257/855245/853155/856027/853853/855373/851892/854529/855848/854893/854575	CDC19/ENO2/PGK1/ENO1/ADE2/PGI1/GUA1/PFK2/PFK1/ATP4/ATP7/ERR3/ATP5/PYK2/ERR2/ATP18/ERR1	17
BP	GO:0009156	ribonucleoside monophosphate biosynthetic process	17/874	24/2146	0.00264235	0.0200063	851193/856579/850370/853169/854295/852495/855257/855245/853155/856027/853853/855373/851892/854529/855848/854893/854575	CDC19/ENO2/PGK1/ENO1/ADE2/PGI1/GUA1/PFK2/PFK1/ATP4/ATP7/ERR3/ATP5/PYK2/ERR2/ATP18/ERR1	17
BP	GO:0009168	purine ribonucleoside monophosphate biosynthetic process	17/874	24/2146	0.00264235	0.0200063	851193/856579/850370/853169/854295/852495/855257/855245/853155/856027/853853/855373/851892/854529/855848/854893/854575	CDC19/ENO2/PGK1/ENO1/ADE2/PGI1/GUA1/PFK2/PFK1/ATP4/ATP7/ERR3/ATP5/PYK2/ERR2/ATP18/ERR1	17
BP	GO:0009126	purine nucleoside monophosphate metabolic process	20/874	30/2146	0.00346107	0.0239169	851193/856579/850370/853169/854295/853585/852495/855257/855245/853155/851342/856027/853853/855373/851892/852424/854529/855848/854893/854575	CDC19/ENO2/PGK1/ENO1/ADE2/ATP2/PGI1/GUA1/PFK2/PFK1/VMA1/ATP4/ATP7/ERR3/ATP5/VMA2/PYK2/ERR2/ATP18/ERR1	20
BP	GO:0009161	ribonucleoside monophosphate metabolic process	20/874	30/2146	0.00346107	0.0239169	851193/856579/850370/853169/854295/853585/852495/855257/855245/853155/851342/856027/853853/855373/851892/852424/854529/855848/854893/854575	CDC19/ENO2/PGK1/ENO1/ADE2/ATP2/PGI1/GUA1/PFK2/PFK1/VMA1/ATP4/ATP7/ERR3/ATP5/VMA2/PYK2/ERR2/ATP18/ERR1	20
BP	GO:0009167	purine ribonucleoside monophosphate metabolic process	20/874	30/2146	0.00346107	0.0239169	851193/856579/850370/853169/854295/853585/852495/855257/855245/853155/851342/856027/853853/855373/851892/852424/854529/855848/854893/854575	CDC19/ENO2/PGK1/ENO1/ADE2/ATP2/PGI1/GUA1/PFK2/PFK1/VMA1/ATP4/ATP7/ERR3/ATP5/VMA2/PYK2/ERR2/ATP18/ERR1	20
BP	GO:0019362	pyridine nucleotide metabolic process	14/874	19/2146	0.00361009	0.0239169	851193/856579/850370/853169/852495/855245/853155/855373/853172/854529/856670/855848/850608/854575	CDC19/ENO2/PGK1/ENO1/PGI1/PFK2/PFK1/ERR3/GND2/PYK2/YEF1/ERR2/BNA6/ERR1	14
BP	GO:0046434	organophosphate catabolic process	14/874	19/2146	0.00361009	0.0239169	851193/856579/850370/853169/851539/852495/855245/853155/855373/854529/854095/852644/855848/854575	CDC19/ENO2/PGK1/ENO1/GPD1/PGI1/PFK2/PFK1/ERR3/PYK2/GPD2/PDE1/ERR2/ERR1	14
BP	GO:0046496	nicotinamide nucleotide metabolic process	14/874	19/2146	0.00361009	0.0239169	851193/856579/850370/853169/852495/855245/853155/855373/853172/854529/856670/855848/850608/854575	CDC19/ENO2/PGK1/ENO1/PGI1/PFK2/PFK1/ERR3/GND2/PYK2/YEF1/ERR2/BNA6/ERR1	14
BP	GO:0009124	nucleoside monophosphate biosynthetic process	17/874	25/2146	0.0051587	0.0334789	851193/856579/850370/853169/854295/852495/855257/855245/853155/856027/853853/855373/851892/854529/855848/854893/854575	CDC19/ENO2/PGK1/ENO1/ADE2/PGI1/GUA1/PFK2/PFK1/ATP4/ATP7/ERR3/ATP5/PYK2/ERR2/ATP18/ERR1	17
BP	GO:0006164	purine nucleotide biosynthetic process	20/874	31/2146	0.00607369	0.0375614	851193/856579/855501/850370/855149/853169/854295/852495/855257/855245/853155/856027/853853/855373/852144/851892/854529/855848/854893/854575	CDC19/ENO2/ADE12/PGK1/ADE17/ENO1/ADE2/PGI1/GUA1/PFK2/PFK1/ATP4/ATP7/ERR3/CAB1/ATP5/PYK2/ERR2/ATP18/ERR1	20
BP	GO:0009123	nucleoside monophosphate metabolic process	20/874	31/2146	0.00607369	0.0375614	851193/856579/850370/853169/854295/853585/852495/855257/855245/853155/851342/856027/853853/855373/851892/852424/854529/855848/854893/854575	CDC19/ENO2/PGK1/ENO1/ADE2/ATP2/PGI1/GUA1/PFK2/PFK1/VMA1/ATP4/ATP7/ERR3/ATP5/VMA2/PYK2/ERR2/ATP18/ERR1	20
BP	GO:0006418	tRNA aminoacylation for protein translation	21/874	33/2146	0.00626024	0.0375614	850749/853097/851587/855651/851607/855474/851942/854339/850643/854732/856412/852606/853181/855943/854056/852202/852418/856007/853081/856196/856160	FRS1/TYS1/SES1/MSK1/KRS1/CRS1/YDR341C/GLN4/DPS1/THS1/DED81/GUS1/MES1/CDC60/WRS1/ILS1/GRS1/MSY1/MSM1/GRS2/MSF1	21
BP	GO:0072522	purine-containing compound biosynthetic process	21/874	33/2146	0.00626024	0.0375614	851193/856579/855501/850370/855149/853169/854295/852495/855257/855245/853155/856027/852617/853853/855373/852144/851892/854529/855848/854893/854575	CDC19/ENO2/ADE12/PGK1/ADE17/ENO1/ADE2/PGI1/GUA1/PFK2/PFK1/ATP4/ADE5%2C7/ATP7/ERR3/CAB1/ATP5/PYK2/ERR2/ATP18/ERR1	21
BP	GO:1901607	alpha-amino acid biosynthetic process	13/874	18/2146	0.00669412	0.0394209	854096/856268/856825/856782/852550/850327/856147/854275/854411/853025/855084/855400/854792	ARG1/ASN1/MET6/HIS1/HIS7/HIS4/GLN1/LEU9/DFR1/ASN2/ARG7/PHA2/HIS6	13
BP	GO:0006754	ATP biosynthetic process	15/874	22/2146	0.00828344	0.0478934	851193/856579/850370/853169/852495/855245/853155/856027/853853/855373/851892/854529/855848/854893/854575	CDC19/ENO2/PGK1/ENO1/PGI1/PFK2/PFK1/ATP4/ATP7/ERR3/ATP5/PYK2/ERR2/ATP18/ERR1	15
CC	GO:0005840	ribosome	110/470	142/1144	4.48e-21	4.44e-19	854229/850764/855972/852754/851162/854939/850716/855655/855173/850737/850590/854489/855658/851477/856026/850750/851169/852730/853249/852058/854741/850509/856656/851122/855174/851476/854263/854794/852319/853128/852337/856868/854117/850864/854028/851636/854673/851498/852922/853305/852379/852026/853557/850969/856015/851484/855283/853674/855414/853969/852254/856401/855960/854902/854658/855560/852191/…	RPL3/RPL10/RPL5/RPS2/RPS1A/RPS1B/RPL15A/RPL16B/RPL13B/RPS0B/RPL2A/RPL20B/RPL9B/RPL13A/RPL21B/RPL22A/RPL6B/RPL9A/RPS22A/RPS17B/RPS24B/RPL22B/RPL12A/RPL31B/RPS16A/RPS16B/RPS7A/RPL2B/RPL4A/RPS0A/RPS11B/RPS26B/RPS15/RPS31/RPS19A/RPS13/RPL16A/RPS29B/RPL26B/RPS21B/RPL19A/RPL12B/RPL43B/RPS28B/RPS6A/RPL31A/RPL20A/RPL17A/RPS19B/RPL40B/RPL19B/RPL27A/RPL33A/RPL6A/RPL40A/RPL42A/RPL23A/RPL42B/RPL37A/RPL4B/RPS…	110
CC	GO:1990904	ribonucleoprotein complex	120/470	165/1144	5.5e-19	2.72e-17	854229/850764/855972/852754/851162/854939/850716/855655/855173/850737/850590/854489/855658/851477/856026/850750/851169/852730/853249/852058/854741/850509/856656/851122/855174/851476/854263/854794/852319/853128/852337/856868/854117/850864/854028/851636/854673/851498/852922/853305/852379/852026/853557/850969/856015/851484/855283/853674/855414/853969/852254/856401/855960/854902/854658/855560/852191/…	RPL3/RPL10/RPL5/RPS2/RPS1A/RPS1B/RPL15A/RPL16B/RPL13B/RPS0B/RPL2A/RPL20B/RPL9B/RPL13A/RPL21B/RPL22A/RPL6B/RPL9A/RPS22A/RPS17B/RPS24B/RPL22B/RPL12A/RPL31B/RPS16A/RPS16B/RPS7A/RPL2B/RPL4A/RPS0A/RPS11B/RPS26B/RPS15/RPS31/RPS19A/RPS13/RPL16A/RPS29B/RPL26B/RPS21B/RPL19A/RPL12B/RPL43B/RPS28B/RPS6A/RPL31A/RPL20A/RPL17A/RPS19B/RPL40B/RPL19B/RPL27A/RPL33A/RPL6A/RPL40A/RPL42A/RPL23A/RPL42B/RPL37A/RPL4B/RPS…	120
CC	GO:0043228	non-membrane-bounded organelle	124/470	204/1144	3.12e-10	7.72e-09	854229/850764/855972/852754/851162/854939/850716/855655/855173/850737/850590/854489/855658/851477/856026/850750/851169/852730/853249/852058/854741/850509/856656/851122/855174/851476/854263/854794/852319/853128/852337/856868/854117/850864/854028/851636/854673/851498/852922/853305/852379/852026/853557/850969/856015/851484/855283/853674/855414/853969/852254/856401/855960/854902/854658/855560/852191/…	RPL3/RPL10/RPL5/RPS2/RPS1A/RPS1B/RPL15A/RPL16B/RPL13B/RPS0B/RPL2A/RPL20B/RPL9B/RPL13A/RPL21B/RPL22A/RPL6B/RPL9A/RPS22A/RPS17B/RPS24B/RPL22B/RPL12A/RPL31B/RPS16A/RPS16B/RPS7A/RPL2B/RPL4A/RPS0A/RPS11B/RPS26B/RPS15/RPS31/RPS19A/RPS13/RPL16A/RPS29B/RPL26B/RPS21B/RPL19A/RPL12B/RPL43B/RPS28B/RPS6A/RPL31A/RPL20A/RPL17A/RPS19B/RPL40B/RPL19B/RPL27A/RPL33A/RPL6A/RPL40A/RPL42A/RPL23A/RPL42B/RPL37A/RPL4B/RPS…	124
CC	GO:0043232	intracellular non-membrane-bounded organelle	124/470	204/1144	3.12e-10	7.72e-09	854229/850764/855972/852754/851162/854939/850716/855655/855173/850737/850590/854489/855658/851477/856026/850750/851169/852730/853249/852058/854741/850509/856656/851122/855174/851476/854263/854794/852319/853128/852337/856868/854117/850864/854028/851636/854673/851498/852922/853305/852379/852026/853557/850969/856015/851484/855283/853674/855414/853969/852254/856401/855960/854902/854658/855560/852191/…	RPL3/RPL10/RPL5/RPS2/RPS1A/RPS1B/RPL15A/RPL16B/RPL13B/RPS0B/RPL2A/RPL20B/RPL9B/RPL13A/RPL21B/RPL22A/RPL6B/RPL9A/RPS22A/RPS17B/RPS24B/RPL22B/RPL12A/RPL31B/RPS16A/RPS16B/RPS7A/RPL2B/RPL4A/RPS0A/RPS11B/RPS26B/RPS15/RPS31/RPS19A/RPS13/RPL16A/RPS29B/RPL26B/RPS21B/RPL19A/RPL12B/RPL43B/RPS28B/RPS6A/RPL31A/RPL20A/RPL17A/RPS19B/RPL40B/RPL19B/RPL27A/RPL33A/RPL6A/RPL40A/RPL42A/RPL23A/RPL42B/RPL37A/RPL4B/RPS…	124
CC	GO:0044444	cytoplasmic part	158/470	291/1144	9.61e-08	1.9e-06	856579/854229/850764/855972/852754/851162/854939/850716/855655/855173/850737/850590/854489/855658/851477/856026/850750/851169/852730/853249/852058/854741/850509/856656/851122/855174/851476/854263/854794/852319/853128/852337/856868/854117/850864/854028/851636/854673/851498/852922/853305/852379/852026/853557/850969/856015/856595/853169/851484/855283/853674/855056/855414/853969/852254/856148/856401/…	ENO2/RPL3/RPL10/RPL5/RPS2/RPS1A/RPS1B/RPL15A/RPL16B/RPL13B/RPS0B/RPL2A/RPL20B/RPL9B/RPL13A/RPL21B/RPL22A/RPL6B/RPL9A/RPS22A/RPS17B/RPS24B/RPL22B/RPL12A/RPL31B/RPS16A/RPS16B/RPS7A/RPL2B/RPL4A/RPS0A/RPS11B/RPS26B/RPS15/RPS31/RPS19A/RPS13/RPL16A/RPS29B/RPL26B/RPS21B/RPL19A/RPL12B/RPL43B/RPS28B/RPS6A/GPI16/ENO1/RPL31A/RPL20A/RPL17A/YET2/RPS19B/RPL40B/RPL19B/VMA13/RPL27A/RPL33A/RPL6A/RPL40A/RPL42A/RPL…	158
CC	GO:0005737	cytoplasm	205/470	412/1144	5.41e-06	8.92e-05	856579/854229/850764/855972/852754/851162/854939/850716/855655/855173/850737/850590/854489/855658/851477/856026/850750/851169/852730/853249/851736/852058/854741/856782/850509/856656/851122/850367/855174/851476/854263/854794/852319/853128/852337/856868/854117/850864/855954/854028/851636/854673/851498/852922/853305/852379/852026/853557/850969/856015/856595/853169/851484/855283/853674/855056/855414/…	ENO2/RPL3/RPL10/RPL5/RPS2/RPS1A/RPS1B/RPL15A/RPL16B/RPL13B/RPS0B/RPL2A/RPL20B/RPL9B/RPL13A/RPL21B/RPL22A/RPL6B/RPL9A/RPS22A/HOM2/RPS17B/RPS24B/HIS1/RPL22B/RPL12A/RPL31B/RVS161/RPS16A/RPS16B/RPS7A/RPL2B/RPL4A/RPS0A/RPS11B/RPS26B/RPS15/RPS31/ATG5/RPS19A/RPS13/RPL16A/RPS29B/RPL26B/RPS21B/RPL19A/RPL12B/RPL43B/RPS28B/RPS6A/GPI16/ENO1/RPL31A/RPL20A/RPL17A/YET2/RPS19B/URA1/RPL40B/RPL19B/VMA13/RPL27A/RPL…	205
CC	GO:0032991	protein-containing complex	185/470	377/1144	8.01e-05	0.00113236	856579/854229/850764/855972/852754/851162/854939/850716/855655/855173/850737/850590/854489/855658/851477/856026/850750/851169/852730/853249/852058/854741/850509/856656/851122/855174/851476/854263/854794/852319/853128/852337/856868/854117/850864/854028/851636/854673/851498/852922/853305/852379/852026/853557/855737/850969/856015/856595/853169/851484/855283/853674/855414/853969/852254/856148/856401/…	ENO2/RPL3/RPL10/RPL5/RPS2/RPS1A/RPS1B/RPL15A/RPL16B/RPL13B/RPS0B/RPL2A/RPL20B/RPL9B/RPL13A/RPL21B/RPL22A/RPL6B/RPL9A/RPS22A/RPS17B/RPS24B/RPL22B/RPL12A/RPL31B/RPS16A/RPS16B/RPS7A/RPL2B/RPL4A/RPS0A/RPS11B/RPS26B/RPS15/RPS31/RPS19A/RPS13/RPL16A/RPS29B/RPL26B/RPS21B/RPL19A/RPL12B/RPL43B/RPC34/RPS28B/RPS6A/GPI16/ENO1/RPL31A/RPL20A/RPL17A/RPS19B/RPL40B/RPL19B/VMA13/RPL27A/RPL33A/CDC26/VMA5/RPL6A/RPL40…	185
MF	GO:0005198	structural molecule activity	121/1037	161/2829	1.35e-24	2.3e-22	854229/850764/855972/853765/852754/851162/854939/850716/855655/855173/850737/850590/854489/855658/851477/856026/850750/851169/852730/853249/852058/854741/850509/856656/851122/855174/851476/854263/854794/852319/853128/852337/856868/854117/850864/854028/851636/854673/851498/853281/852922/853305/852379/852026/853557/850969/856015/853282/851484/855283/853674/855414/853969/852254/856401/855960/854902/…	RPL3/RPL10/RPL5/CWP2/RPS2/RPS1A/RPS1B/RPL15A/RPL16B/RPL13B/RPS0B/RPL2A/RPL20B/RPL9B/RPL13A/RPL21B/RPL22A/RPL6B/RPL9A/RPS22A/RPS17B/RPS24B/RPL22B/RPL12A/RPL31B/RPS16A/RPS16B/RPS7A/RPL2B/RPL4A/RPS0A/RPS11B/RPS26B/RPS15/RPS31/RPS19A/RPS13/RPL16A/RPS29B/HSP150/RPL26B/RPS21B/RPL19A/RPL12B/RPL43B/RPS28B/RPS6A/CIS3/RPL31A/RPL20A/RPL17A/RPS19B/RPL40B/RPL19B/RPL27A/RPL33A/RPL6A/RPL40A/RPL42A/RPL23A/RPL42B…	121
MF	GO:0003735	structural constituent of ribosome	110/1037	142/2829	2.69e-24	2.3e-22	854229/850764/855972/852754/851162/854939/850716/855655/855173/850737/850590/854489/855658/851477/856026/850750/851169/852730/853249/852058/854741/850509/856656/851122/855174/851476/854263/854794/852319/853128/852337/856868/854117/850864/854028/851636/854673/851498/852922/853305/852379/852026/853557/850969/856015/851484/855283/853674/855414/853969/852254/856401/855960/854902/854658/855560/852191/…	RPL3/RPL10/RPL5/RPS2/RPS1A/RPS1B/RPL15A/RPL16B/RPL13B/RPS0B/RPL2A/RPL20B/RPL9B/RPL13A/RPL21B/RPL22A/RPL6B/RPL9A/RPS22A/RPS17B/RPS24B/RPL22B/RPL12A/RPL31B/RPS16A/RPS16B/RPS7A/RPL2B/RPL4A/RPS0A/RPS11B/RPS26B/RPS15/RPS31/RPS19A/RPS13/RPL16A/RPS29B/RPL26B/RPS21B/RPL19A/RPL12B/RPL43B/RPS28B/RPS6A/RPL31A/RPL20A/RPL17A/RPS19B/RPL40B/RPL19B/RPL27A/RPL33A/RPL6A/RPL40A/RPL42A/RPL23A/RPL42B/RPL37A/RPL4B/RPS…	110
MF	GO:0016874	ligase activity	40/1037	68/2829	0.000139471	0.00794985	854096/850749/856268/855501/853097/851587/856147/855651/851607/852241/855474/851942/852378/854339/850643/854732/856412/854166/855257/854108/852606/853181/855943/853025/853670/854056/852202/852617/852418/853841/853727/850522/853344/856007/853081/856196/851391/856160/856392/856179	ARG1/FRS1/ASN1/ADE12/TYS1/SES1/GLN1/MSK1/KRS1/URA7/CRS1/YDR341C/MIS1/GLN4/DPS1/THS1/DED81/DNL4/GUA1/GSH2/GUS1/MES1/CDC60/ASN2/UBA1/WRS1/ILS1/ADE5%2C7/GRS1/TCD2/RMA1/FRS2/GSH1/MSY1/MSM1/GRS2/CDC9/MSF1/TCD1/UBA3	40
MF	GO:0004812	aminoacyl-tRNA ligase activity	22/1037	34/2829	0.000774163	0.0264764	850749/853097/851587/855651/851607/855474/851942/854339/850643/854732/856412/852606/853181/855943/854056/852202/852418/850522/856007/853081/856196/856160	FRS1/TYS1/SES1/MSK1/KRS1/CRS1/YDR341C/GLN4/DPS1/THS1/DED81/GUS1/MES1/CDC60/WRS1/ILS1/GRS1/FRS2/MSY1/MSM1/GRS2/MSF1	22
MF	GO:0016875	ligase activity, forming carbon-oxygen bonds	22/1037	34/2829	0.000774163	0.0264764	850749/853097/851587/855651/851607/855474/851942/854339/850643/854732/856412/852606/853181/855943/854056/852202/852418/850522/856007/853081/856196/856160	FRS1/TYS1/SES1/MSK1/KRS1/CRS1/YDR341C/GLN4/DPS1/THS1/DED81/GUS1/MES1/CDC60/WRS1/ILS1/GRS1/FRS2/MSY1/MSM1/GRS2/MSF1	22
MF	GO:0140101	catalytic activity, acting on a tRNA	29/1037	49/2829	0.00101219	0.0288475	850749/853097/851587/855651/851607/855474/851942/854339/850643/854732/856412/855326/852606/853181/855943/851117/854056/852202/852418/850522/855500/856596/856007/853081/856196/855749/856160/851267/851121	FRS1/TYS1/SES1/MSK1/KRS1/CRS1/YDR341C/GLN4/DPS1/THS1/DED81/RIT1/GUS1/MES1/CDC60/DUS3/WRS1/ILS1/GRS1/FRS2/POP1/PTH1/MSY1/MSM1/GRS2/SMM1/MSF1/SEN34/DUS4	29
MF	GO:0016829	lyase activity	25/1037	41/2829	0.00123504	0.0301702	856579/854347/853805/856824/851705/853169/852858/856665/853972/855291/855465/855373/852729/853669/852152/851888/853775/853706/856114/855400/855848/853080/851606/854850/854575	ENO2/HEM15/FBA1/TRP2/ARO1/ENO1/TRP5/GLY1/PCK1/GAD1/FOL1/ERR3/ARO2/TRP3/FDC1/DPL1/CYT2/NNR2/ICL2/PHA2/ERR2/PSD2/EHD3/DAL3/ERR1	25

## Sheet: Table S5
Table S5 KEGG enrichment analysis for downregulated DEGs
KEGGID	Description	GeneRatio	BgRatio	pvalue	padj	geneID	geneName	keggID	Count
sce03010	Ribosome	128/576	172/2096	4.41e-41	4.19e-39	854229/850764/855972/851052/852742/852754/851162/850682/854939/850716/855655/856610/856371/855173/856352/852487/854551/850737/850590/854029/854489/855658/852804/851477/856839/856026/850750/851169/852730/853249/852058/854741/850509/856656/851122/852853/855174/851476/854263/854794/852319/853128/852337/856868/854117/850864/855903/854028/851636/854673/851498/852922/853305/852379/852026/853557/850969/…	RPL3/RPL10/RPL5/RPP0/RPL1B/RPS2/RPS1A/RPL8B/RPS1B/RPL15A/RPL16B/RPS4B/RPS20/RPL13B/RPL8A/RPS9B/RPS12/RPS0B/RPL2A/RPL18A/RPL20B/RPL9B/RPL7A/RPL13A/RPS8B/RPL21B/RPL22A/RPL6B/RPL9A/RPS22A/RPS17B/RPS24B/RPL22B/RPL12A/RPL31B/RPL30/RPS16A/RPS16B/RPS7A/RPL2B/RPL4A/RPS0A/RPS11B/RPS26B/RPS15/RPS31/RPL7B/RPS19A/RPS13/RPL16A/RPS29B/RPL26B/RPS21B/RPL19A/RPL12B/RPL43B/RPS28B/RPS6A/RPL31A/RPL20A/RPP2A/RPS25A/R…	sce:YOR063W/sce:YLR075W/sce:YPL131W/sce:YLR340W/sce:YGL135W/sce:YGL123W/sce:YLR441C/sce:YLL045C/sce:YML063W/sce:YLR029C/sce:YNL069C/sce:YHR203C/sce:YHL015W/sce:YMR142C/sce:YHL033C/sce:YBR189W/sce:YOR369C/sce:YLR048W/sce:YFR031C-A/sce:YNL301C/sce:YMR242C/sce:YNL067W/sce:YGL076C/sce:YDL082W/sce:YBL072C/sce:YPL079W/sce:YLR061W/sce:YLR448W/sce:YGL147C/sce:YJL190C/sce:YDR447C/sce:YER074W/sce:YFL034C-A…	128
sce01230	Biosynthesis of amino acids	76/576	126/2096	1.5e-15	7.1e-14	851193/853106/856579/853465/856188/851010/854096/856268/851736/852551/856825/853230/852414/856782/855786/854690/852550/851346/854714/850370/850327/853805/856778/855993/856824/852412/856411/851705/852934/853169/852672/853059/856147/854275/854852/852858/850295/850877/856814/853395/856665/851620/851493/851425/851069/856615/854303/855245/853705/853155/850747/853122/850420/855084/851541/854736/856420/…	CDC19/TDH3/ENO2/TDH2/TKL1/MET17/ARG1/ASN1/HOM2/ARO4/MET6/ACO2/TKL2/HIS1/LYS9/HIS5/HIS7/LYS20/LYS12/PGK1/HIS4/FBA1/HOM3/CAR1/TRP2/LYS2/ARG4/ARO1/NQM1/ENO1/ARO8/CYS4/GLN1/LEU9/LYS1/TRP5/CHA1/SAM1/SER3/TDH1/GLY1/TPI1/IDP1/LYS21/ILV5/BAT1/IDH2/PFK2/GPM1/PFK1/SHM2/SER2/THR4/ARG7/GPM2/SER33/THR1/ERR3/ARO7/ILV3/ACO1/ARO2/ILV6/YHR033W/PYC2/CIT1/TRP3/HIS2/TRP4/PHA2/PYK2/SAM2/ERR2/SDL1/CIT3/ERR1	sce:YAL038W/sce:YGR192C/sce:YHR174W/sce:YJR009C/sce:YPR074C/sce:YLR303W/sce:YOL058W/sce:YPR145W/sce:YDR158W/sce:YBR249C/sce:YER091C/sce:YJL200C/sce:YBR117C/sce:YER055C/sce:YNR050C/sce:YIL116W/sce:YBR248C/sce:YDL182W/sce:YIL094C/sce:YCR012W/sce:YCL030C/sce:YKL060C/sce:YER052C/sce:YPL111W/sce:YER090W/sce:YBR115C/sce:YHR018C/sce:YDR127W/sce:YGR043C/sce:YGR254W/sce:YGL202W/sce:YGR155W/sce:YPR035W/sce…	76
sce01110	Biosynthesis of secondary metabolites	156/576	352/2096	5.77e-14	1.83e-12	851193/853106/856579/853465/856188/850825/851010/850846/854096/856268/851736/852551/856825/853230/852414/855029/856782/855786/854690/852550/851346/855205/854714/850370/854068/850327/855149/851152/853805/856778/852952/855993/850614/856824/852412/856289/856411/852979/855447/851705/853272/852872/852934/853169/852672/854295/853059/855986/853061/854275/854852/856442/852978/852858/850295/850877/850733/…	CDC19/TDH3/ENO2/TDH2/TKL1/PDC5/MET17/ACS2/ARG1/ASN1/HOM2/ARO4/MET6/ACO2/TKL2/ERG5/HIS1/LYS9/HIS5/HIS7/LYS20/ALD3/LYS12/PGK1/ADH1/HIS4/ADE17/IMD3/FBA1/HOM3/ADE6/CAR1/HXK1/TRP2/LYS2/GPH1/ARG4/CTT1/GOR1/ARO1/ERG20/ERG4/NQM1/ENO1/ARO8/ADE2/CYS4/IDI1/CHO2/LEU9/LYS1/INM1/PDC6/TRP5/CHA1/SAM1/PDC1/SER3/ADH2/ERG24/TDH1/ELO3/GLY1/TPI1/ELO2/IDP1/HXK2/LYS21/ILV5/ADK1/BAT1/GPD1/PGI1/GAD1/ERG11/ADE1/IDH2/PFK2/…	sce:YAL038W/sce:YGR192C/sce:YHR174W/sce:YJR009C/sce:YPR074C/sce:YLR134W/sce:YLR303W/sce:YLR153C/sce:YOL058W/sce:YPR145W/sce:YDR158W/sce:YBR249C/sce:YER091C/sce:YJL200C/sce:YBR117C/sce:YMR015C/sce:YER055C/sce:YNR050C/sce:YIL116W/sce:YBR248C/sce:YDL182W/sce:YMR169C/sce:YIL094C/sce:YCR012W/sce:YOL086C/sce:YCL030C/sce:YMR120C/sce:YLR432W/sce:YKL060C/sce:YER052C/sce:YGR061C/sce:YPL111W/sce:YFR053C/sce…	156
sce01200	Carbon metabolism	54/576	115/2096	3.51e-06	8.34e-05	851193/853106/856579/853465/856188/851010/850846/852414/850491/850370/853805/850614/852979/852934/853169/854932/850295/856814/853395/851620/853839/851493/852639/852495/854303/855245/853705/853155/850747/853163/853122/851582/855227/851541/854736/855373/853159/853172/856568/851013/852522/852519/855732/851835/853777/854529/856079/853119/855848/854639/856107/851254/851167/854575	CDC19/TDH3/ENO2/TDH2/TKL1/MET17/ACS2/TKL2/DAK2/PGK1/FBA1/HXK1/CTT1/NQM1/ENO1/DAK1/CHA1/SER3/TDH1/TPI1/MAE1/IDP1/HXK2/PGI1/IDH2/PFK2/GPM1/PFK1/SHM2/SOL4/SER2/GCV1/GCV2/GPM2/SER33/ERR3/LSC2/GND2/SOL3/ACO1/PDB1/PYC2/CIT1/YDR248C/MDH1/PYK2/ERG10/TDA10/ERR2/SDL1/CIT3/GCV3/YLR446W/ERR1	sce:YAL038W/sce:YGR192C/sce:YHR174W/sce:YJR009C/sce:YPR074C/sce:YLR303W/sce:YLR153C/sce:YBR117C/sce:YFL053W/sce:YCR012W/sce:YKL060C/sce:YFR053C/sce:YGR088W/sce:YGR043C/sce:YGR254W/sce:YML070W/sce:YCL064C/sce:YER081W/sce:YJL052W/sce:YDR050C/sce:YKL029C/sce:YDL066W/sce:YGL253W/sce:YBR196C/sce:YOR136W/sce:YMR205C/sce:YKL152C/sce:YGR240C/sce:YLR058C/sce:YGR248W/sce:YGR208W/sce:YDR019C/sce:YMR189W/sce…	54
sce00010	Glycolysis / Gluconeogenesis	31/576	55/2096	4.63e-06	8.79e-05	851193/853106/856579/853465/850825/850846/855205/850370/854068/853805/850614/853169/852978/850733/855349/853395/851620/852639/852495/855245/853705/853155/851541/855373/852522/852442/855131/854529/855848/851167/854575	CDC19/TDH3/ENO2/TDH2/PDC5/ACS2/ALD3/PGK1/ADH1/FBA1/HXK1/ENO1/PDC6/PDC1/ADH2/TDH1/TPI1/HXK2/PGI1/PFK2/GPM1/PFK1/GPM2/ERR3/PDB1/ADH5/PGM2/PYK2/ERR2/YLR446W/ERR1	sce:YAL038W/sce:YGR192C/sce:YHR174W/sce:YJR009C/sce:YLR134W/sce:YLR153C/sce:YMR169C/sce:YCR012W/sce:YOL086C/sce:YKL060C/sce:YFR053C/sce:YGR254W/sce:YGR087C/sce:YLR044C/sce:YMR303C/sce:YJL052W/sce:YDR050C/sce:YGL253W/sce:YBR196C/sce:YMR205C/sce:YKL152C/sce:YGR240C/sce:YDL021W/sce:YMR323W/sce:YBR221C/sce:YBR145W/sce:YMR105C/sce:YOR347C/sce:YOR393W/sce:YLR446W/sce:YOR393W	31
sce00260	Glycine, serine and threonine metabolism	19/576	31/2096	7.39e-05	0.00117062	851736/856778/853059/852858/850295/856814/856665/853705/850747/853122/850420/851582/855227/851541/854736/856420/853119/854639/851254	HOM2/HOM3/CYS4/TRP5/CHA1/SER3/GLY1/GPM1/SHM2/SER2/THR4/GCV1/GCV2/GPM2/SER33/THR1/TDA10/SDL1/GCV3	sce:YDR158W/sce:YER052C/sce:YGR155W/sce:YGL026C/sce:YCL064C/sce:YER081W/sce:YEL046C/sce:YKL152C/sce:YLR058C/sce:YGR208W/sce:YCR053W/sce:YDR019C/sce:YMR189W/sce:YDL021W/sce:YIL074C/sce:YHR025W/sce:YGR205W/sce:YCL064C/sce:YAL044C	19
sce00300	Lysine biosynthesis	10/576	12/2096	8.7e-05	0.00118033	851736/853230/855786/851346/854714/856778/852412/852672/854852/851425	HOM2/ACO2/LYS9/LYS20/LYS12/HOM3/LYS2/ARO8/LYS1/LYS21	sce:YDR158W/sce:YJL200C/sce:YNR050C/sce:YDL182W/sce:YIL094C/sce:YER052C/sce:YBR115C/sce:YGL202W/sce:YIR034C/sce:YDL131W	10
sce00680	Methane metabolism	17/576	28/2096	0.000212106	0.00251876	856579/850846/850491/853805/853169/854932/856814/855245/853705/853155/850747/853122/851541/854736/855373/855848/854575	ENO2/ACS2/DAK2/FBA1/ENO1/DAK1/SER3/PFK2/GPM1/PFK1/SHM2/SER2/GPM2/SER33/ERR3/ERR2/ERR1	sce:YHR174W/sce:YLR153C/sce:YFL053W/sce:YKL060C/sce:YGR254W/sce:YML070W/sce:YER081W/sce:YMR205C/sce:YKL152C/sce:YGR240C/sce:YLR058C/sce:YGR208W/sce:YDL021W/sce:YIL074C/sce:YMR323W/sce:YOR393W/sce:YOR393W	17
sce00400	Phenylalanine, tyrosine and tryptophan biosynthesis	12/576	17/2096	0.000252191	0.00266202	852551/854690/856824/851705/852672/852858/856539/856173/852729/853669/851956/855400	ARO4/HIS5/TRP2/ARO1/ARO8/TRP5/ARO9/ARO7/ARO2/TRP3/TRP4/PHA2	sce:YBR249C/sce:YIL116W/sce:YER090W/sce:YDR127W/sce:YGL202W/sce:YGL026C/sce:YHR137W/sce:YPR060C/sce:YGL148W/sce:YKL211C/sce:YDR354W/sce:YNL316C	12
sce00970	Aminoacyl-tRNA biosynthesis	21/576	40/2096	0.000629256	0.00597793	850749/853097/851587/851607/855474/851942/854339/850643/854732/856412/852606/853181/855943/854056/852202/852418/856145/850522/853081/856196/856160	FRS1/TYS1/SES1/KRS1/CRS1/YDR341C/GLN4/DPS1/THS1/DED81/GUS1/MES1/CDC60/WRS1/ILS1/GRS1/HTS1/FRS2/MSM1/GRS2/MSF1	sce:YLR060W/sce:YGR185C/sce:YDR023W/sce:YDR037W/sce:YNL247W/sce:YDR341C/sce:YOR168W/sce:YLL018C/sce:YIL078W/sce:YHR019C/sce:YGL245W/sce:YGR264C/sce:YPL160W/sce:YOL097C/sce:YBL076C/sce:YBR121C/sce:YPR033C/sce:YFL022C/sce:YGR171C/sce:YPR081C/sce:YPR047W	21
sce00051	Fructose and mannose metabolism	14/576	23/2096	0.000759106	0.00655591	850491/853805/850614/854932/851620/852639/855245/853155/850499/851504/856720/856639/851167/855810	DAK2/FBA1/HXK1/DAK1/TPI1/HXK2/PFK2/PFK1/SEC53/PSA1/PMI40/DSF1/YLR446W/MAN2	sce:YFL053W/sce:YKL060C/sce:YFR053C/sce:YML070W/sce:YDR050C/sce:YGL253W/sce:YMR205C/sce:YGR240C/sce:YFL045C/sce:YDL055C/sce:YER003C/sce:YEL070W/sce:YLR446W/sce:YEL070W	14
sce01210	2-Oxocarboxylic acid metabolism	18/576	35/2096	0.00209396	0.0165772	851736/853230/851346/854714/856778/852672/854275/851493/851425/851069/856615/854303/855084/853473/851013/850348/855732/856107	HOM2/ACO2/LYS20/LYS12/HOM3/ARO8/LEU9/IDP1/LYS21/ILV5/BAT1/IDH2/ARG7/ILV3/ACO1/ILV6/CIT1/CIT3	sce:YDR158W/sce:YJL200C/sce:YDL182W/sce:YIL094C/sce:YER052C/sce:YGL202W/sce:YOR108W/sce:YDL066W/sce:YDL131W/sce:YLR355C/sce:YHR208W/sce:YOR136W/sce:YMR062C/sce:YJR016C/sce:YLR304C/sce:YCL009C/sce:YNR001C/sce:YPR001W	18

## Sheet: Table S6
Table S6 KEGG enrichment analysis for All DEGs
KEGGID	Description	GeneRatio	BgRatio	pvalue	padj	geneID	geneName	keggID	Count
sce03010	Ribosome	139/818	172/2096	1.32e-31	1.27e-29	854229/850764/855972/851052/852742/852754/851162/850682/854939/850716/855655/856610/856371/855173/856352/852487/854551/850737/850590/854029/854489/855658/852804/851477/856839/856026/850750/851169/852730/853249/852058/854741/850509/856656/851122/852853/855174/851476/854263/854794/852319/853128/852337/856868/854117/850864/855903/854028/851636/854673/851498/852922/853305/852379/852026/853557/850969/…	RPL3/RPL10/RPL5/RPP0/RPL1B/RPS2/RPS1A/RPL8B/RPS1B/RPL15A/RPL16B/RPS4B/RPS20/RPL13B/RPL8A/RPS9B/RPS12/RPS0B/RPL2A/RPL18A/RPL20B/RPL9B/RPL7A/RPL13A/RPS8B/RPL21B/RPL22A/RPL6B/RPL9A/RPS22A/RPS17B/RPS24B/RPL22B/RPL12A/RPL31B/RPL30/RPS16A/RPS16B/RPS7A/RPL2B/RPL4A/RPS0A/RPS11B/RPS26B/RPS15/RPS31/RPL7B/RPS19A/RPS13/RPL16A/RPS29B/RPL26B/RPS21B/RPL19A/RPL12B/RPL43B/RPS28B/RPS6A/RPL31A/RPL20A/RPP2A/RPS25A/R…	sce:YOR063W/sce:YLR075W/sce:YPL131W/sce:YLR340W/sce:YGL135W/sce:YGL123W/sce:YLR441C/sce:YLL045C/sce:YML063W/sce:YLR029C/sce:YNL069C/sce:YHR203C/sce:YHL015W/sce:YMR142C/sce:YHL033C/sce:YBR189W/sce:YOR369C/sce:YLR048W/sce:YFR031C-A/sce:YNL301C/sce:YMR242C/sce:YNL067W/sce:YGL076C/sce:YDL082W/sce:YBL072C/sce:YPL079W/sce:YLR061W/sce:YLR448W/sce:YGL147C/sce:YJL190C/sce:YDR447C/sce:YER074W/sce:YFL034C-A…	139
sce01230	Biosynthesis of amino acids	83/818	126/2096	3.03e-10	1.45e-08	851193/853106/856579/853465/856188/851010/854096/856268/851736/852551/856825/853230/852414/856782/855786/854690/852550/851346/854714/850370/850327/853805/856778/855993/856824/852412/856411/851705/852934/853169/852672/853059/856147/854275/854852/852858/850295/850877/856814/853395/856665/851620/851493/851425/851069/856615/854303/855245/853705/853155/850747/853122/850420/853025/851820/855084/851541/…	CDC19/TDH3/ENO2/TDH2/TKL1/MET17/ARG1/ASN1/HOM2/ARO4/MET6/ACO2/TKL2/HIS1/LYS9/HIS5/HIS7/LYS20/LYS12/PGK1/HIS4/FBA1/HOM3/CAR1/TRP2/LYS2/ARG4/ARO1/NQM1/ENO1/ARO8/CYS4/GLN1/LEU9/LYS1/TRP5/CHA1/SAM1/SER3/TDH1/GLY1/TPI1/IDP1/LYS21/ILV5/BAT1/IDH2/PFK2/GPM1/PFK1/SHM2/SER2/THR4/ASN2/LYS4/ARG7/GPM2/SER33/THR1/ERR3/ARO7/ILV3/ACO1/ARO2/ILV6/YHR033W/YLL058W/PYC2/CIT1/TRP3/ALT2/HIS2/TRP4/PHA2/PYK2/SAM2/IDP2/ER…	sce:YAL038W/sce:YGR192C/sce:YHR174W/sce:YJR009C/sce:YPR074C/sce:YLR303W/sce:YOL058W/sce:YPR145W/sce:YDR158W/sce:YBR249C/sce:YER091C/sce:YJL200C/sce:YBR117C/sce:YER055C/sce:YNR050C/sce:YIL116W/sce:YBR248C/sce:YDL182W/sce:YIL094C/sce:YCR012W/sce:YCL030C/sce:YKL060C/sce:YER052C/sce:YPL111W/sce:YER090W/sce:YBR115C/sce:YHR018C/sce:YDR127W/sce:YGR043C/sce:YGR254W/sce:YGL202W/sce:YGR155W/sce:YPR035W/sce…	83
sce01110	Biosynthesis of secondary metabolites	187/818	352/2096	2.91e-09	9.32e-08	851193/853106/856579/853465/856188/850825/854347/851010/850846/854096/856268/851736/852551/856825/853230/852414/855029/856782/855786/854690/852550/851346/855205/854714/850370/854068/850327/855149/851152/853805/856778/852952/855993/850614/856824/852412/856289/856411/852979/855447/851705/853272/852872/852934/853169/852672/854295/853059/855986/853061/854275/854852/851239/856442/852978/852858/850295/…	CDC19/TDH3/ENO2/TDH2/TKL1/PDC5/HEM15/MET17/ACS2/ARG1/ASN1/HOM2/ARO4/MET6/ACO2/TKL2/ERG5/HIS1/LYS9/HIS5/HIS7/LYS20/ALD3/LYS12/PGK1/ADH1/HIS4/ADE17/IMD3/FBA1/HOM3/ADE6/CAR1/HXK1/TRP2/LYS2/GPH1/ARG4/CTT1/GOR1/ARO1/ERG20/ERG4/NQM1/ENO1/ARO8/ADE2/CYS4/IDI1/CHO2/LEU9/LYS1/BDH1/INM1/PDC6/TRP5/CHA1/SAM1/PDC1/SER3/SRT1/ADH2/ERG24/TDH1/ELO3/GLY1/TPI1/ELO2/IDP1/HXK2/LYS21/ILV5/ADK1/BAT1/GPD1/PGI1/PCK1/GPT2/…	sce:YAL038W/sce:YGR192C/sce:YHR174W/sce:YJR009C/sce:YPR074C/sce:YLR134W/sce:YOR176W/sce:YLR303W/sce:YLR153C/sce:YOL058W/sce:YPR145W/sce:YDR158W/sce:YBR249C/sce:YER091C/sce:YJL200C/sce:YBR117C/sce:YMR015C/sce:YER055C/sce:YNR050C/sce:YIL116W/sce:YBR248C/sce:YDL182W/sce:YMR169C/sce:YIL094C/sce:YCR012W/sce:YOL086C/sce:YCL030C/sce:YMR120C/sce:YLR432W/sce:YKL060C/sce:YER052C/sce:YGR061C/sce:YPL111W/sce…	187
sce01200	Carbon metabolism	68/818	115/2096	5.84e-06	0.000140048	851193/853106/856579/853465/856188/851010/850846/852414/850491/850370/853805/850614/852979/852934/853169/854932/850295/856814/853395/851620/853839/851493/852639/852495/853972/854303/855245/853705/853155/850747/853163/853122/851582/853878/855227/851541/851245/854736/855373/853159/853172/856568/851013/852522/852519/851092/855732/851690/856114/853709/851835/853777/851758/854529/850871/852667/856079/…	CDC19/TDH3/ENO2/TDH2/TKL1/MET17/ACS2/TKL2/DAK2/PGK1/FBA1/HXK1/CTT1/NQM1/ENO1/DAK1/CHA1/SER3/TDH1/TPI1/MAE1/IDP1/HXK2/PGI1/PCK1/IDH2/PFK2/GPM1/PFK1/SHM2/SOL4/SER2/GCV1/FOX2/GCV2/GPM2/ACS1/SER33/ERR3/LSC2/GND2/SOL3/ACO1/PDB1/PYC2/FBP1/CIT1/ALT2/ICL2/SDH1/YDR248C/MDH1/SDH4/PYK2/IDP2/POX1/ERG10/TDA10/SOL2/ERR2/EHD3/SDL1/MCY1/CIT3/GCV3/YLR446W/SHH4/ERR1	sce:YAL038W/sce:YGR192C/sce:YHR174W/sce:YJR009C/sce:YPR074C/sce:YLR303W/sce:YLR153C/sce:YBR117C/sce:YFL053W/sce:YCR012W/sce:YKL060C/sce:YFR053C/sce:YGR088W/sce:YGR043C/sce:YGR254W/sce:YML070W/sce:YCL064C/sce:YER081W/sce:YJL052W/sce:YDR050C/sce:YKL029C/sce:YDL066W/sce:YGL253W/sce:YBR196C/sce:YKR097W/sce:YOR136W/sce:YMR205C/sce:YKL152C/sce:YGR240C/sce:YLR058C/sce:YGR248W/sce:YGR208W/sce:YDR019C/sce…	68
sce00010	Glycolysis / Gluconeogenesis	36/818	55/2096	5.34e-05	0.00102468	851193/853106/856579/853465/850825/850846/855205/850370/854068/853805/850614/853169/852978/850733/855349/853395/851620/852639/852495/853972/855245/853705/853155/851541/851245/855373/852522/852442/855107/851092/855131/854529/855848/852307/851167/854575	CDC19/TDH3/ENO2/TDH2/PDC5/ACS2/ALD3/PGK1/ADH1/FBA1/HXK1/ENO1/PDC6/PDC1/ADH2/TDH1/TPI1/HXK2/PGI1/PCK1/PFK2/GPM1/PFK1/GPM2/ACS1/ERR3/PDB1/ADH5/ADH3/FBP1/PGM2/PYK2/ERR2/GAL10/YLR446W/ERR1	sce:YAL038W/sce:YGR192C/sce:YHR174W/sce:YJR009C/sce:YLR134W/sce:YLR153C/sce:YMR169C/sce:YCR012W/sce:YOL086C/sce:YKL060C/sce:YFR053C/sce:YGR254W/sce:YGR087C/sce:YLR044C/sce:YMR303C/sce:YJL052W/sce:YDR050C/sce:YGL253W/sce:YBR196C/sce:YKR097W/sce:YMR205C/sce:YKL152C/sce:YGR240C/sce:YDL021W/sce:YAL054C/sce:YMR323W/sce:YBR221C/sce:YBR145W/sce:YMR083W/sce:YLR377C/sce:YMR105C/sce:YOR347C/sce:YOR393W/sce…	36
sce00300	Lysine biosynthesis	11/818	12/2096	0.000237656	0.0038025	851736/853230/855786/851346/854714/856778/852412/852672/854852/851425/851820	HOM2/ACO2/LYS9/LYS20/LYS12/HOM3/LYS2/ARO8/LYS1/LYS21/LYS4	sce:YDR158W/sce:YJL200C/sce:YNR050C/sce:YDL182W/sce:YIL094C/sce:YER052C/sce:YBR115C/sce:YGL202W/sce:YIR034C/sce:YDL131W/sce:YDR234W	11
sce00680	Methane metabolism	19/818	28/2096	0.00178675	0.024504	856579/850846/850491/853805/853169/854932/856814/855245/853705/853155/850747/853122/851541/851245/854736/855373/851092/855848/854575	ENO2/ACS2/DAK2/FBA1/ENO1/DAK1/SER3/PFK2/GPM1/PFK1/SHM2/SER2/GPM2/ACS1/SER33/ERR3/FBP1/ERR2/ERR1	sce:YHR174W/sce:YLR153C/sce:YFL053W/sce:YKL060C/sce:YGR254W/sce:YML070W/sce:YER081W/sce:YMR205C/sce:YKL152C/sce:YGR240C/sce:YLR058C/sce:YGR208W/sce:YDL021W/sce:YAL054C/sce:YIL074C/sce:YMR323W/sce:YLR377C/sce:YOR393W/sce:YOR393W	19
sce00051	Fructose and mannose metabolism	16/818	23/2096	0.00282193	0.0338632	850491/853805/850614/854932/851620/852639/855245/853155/850499/851504/851092/853286/856720/856639/851167/855810	DAK2/FBA1/HXK1/DAK1/TPI1/HXK2/PFK2/PFK1/SEC53/PSA1/FBP1/FBP26/PMI40/DSF1/YLR446W/MAN2	sce:YFL053W/sce:YKL060C/sce:YFR053C/sce:YML070W/sce:YDR050C/sce:YGL253W/sce:YMR205C/sce:YGR240C/sce:YFL045C/sce:YDL055C/sce:YLR377C/sce:YJL155C/sce:YER003C/sce:YEL070W/sce:YLR446W/sce:YEL070W	16

## Sheet: Table S7
Table S7 PPI analysis of the DEGs in significantly enriched pathways
#clustering method	cluster number	cluster color	gene count	protein name	protein identifier	protein description
kmeans	1	Red	141	EHD3	4932.YDR036C	3-hydroxyisobutyryl-CoA hydrolase, mitochondrial; 3-hydroxyisobutyryl-CoA hydrolase; member of a family of enoyl-CoA hydratase/isomerases; non-tagged protein is detected in highly purified mitochondria in high-throughput studies; phosphorylated; mutation affects fluid-phase endocytosis.
kmeans	1	Red	141	GUS1	4932.YGL245W	Glutamate--tRNA ligase, cytoplasmic; Glutamyl-tRNA synthetase (GluRS); forms a complex with methionyl-tRNA synthetase (Mes1p) and Arc1p; complex formation increases the catalytic efficiency of both tRNA synthetases and ensures their correct localization to the cytoplasm; protein abundance increases in response to DNA replication stress; Belongs to the class-I aminoacyl-tRNA synthetase family. Glu…
kmeans	1	Red	141	IMG1	4932.YCR046C	Mitochondrial ribosomal protein of the large subunit; required for respiration and for maintenance of the mitochondrial genome.
kmeans	1	Red	141	MRP17	4932.YKL003C	Mitochondrial ribosomal protein of the small subunit; MRP17 exhibits genetic interactions with PET122, encoding a COX3-specific translational activator.
kmeans	1	Red	141	MRP2	4932.YPR166C	Mitochondrial ribosomal protein of the small subunit.
kmeans	1	Red	141	MRPL19	4932.YNL185C	Mitochondrial ribosomal protein of the large subunit.
kmeans	1	Red	141	MRPL33	4932.YMR286W	Mitochondrial ribosomal protein of the large subunit.
kmeans	1	Red	141	MRPL39	4932.YML009C	Mitochondrial ribosomal protein of the large subunit.
kmeans	1	Red	141	MRPL8	4932.YJL063C	Mitochondrial ribosomal protein of the large subunit.
kmeans	1	Red	141	MRPL9	4932.YGR220C	Mitochondrial ribosomal protein of the large subunit.
kmeans	1	Red	141	MRPS12	4932.YNR036C	37S ribosomal protein S12, mitochondrial; Mitochondrial protein; may interact with ribosomes based on co-purification experiments; similar to E. coli and human mitochondrial S12 ribosomal proteins; Belongs to the universal ribosomal protein uS12 family.
kmeans	1	Red	141	MRX14	4932.YDR115W	Putative mitochondrial ribosomal protein of the large subunit; similar to E. coli L34 ribosomal protein; required for respiratory growth, as are most mitochondrial ribosomal proteins; protein increases in abundance and relocalizes to the plasma membrane upon DNA replication stress.
kmeans	1	Red	141	RPL10	4932.YLR075W	Ribosomal 60S subunit protein L10; homologous to mammalian ribosomal protein L10 and bacterial L16; responsible for joining the 40S and 60S subunits; regulates translation initiation; similar to members of the QM gene family; protein abundance increases under DNA replication stress; mutations in human homolog implicated in T-cell acute lymphoblastic leukemia and also autism spectrum disorders (AS…
kmeans	1	Red	141	RPL11A	4932.YPR102C	Ribosomal 60S subunit protein L11A; expressed at twice the level of Rpl11Bp; involved in ribosomal assembly; depletion causes degradation of 60S proteins and RNA; homologous to mammalian ribosomal protein L11 and bacterial L5; RPL11A has a paralog, RPL11B, that arose from the whole genome duplication.
kmeans	1	Red	141	RPL11B	4932.YGR085C	Ribosomal 60S subunit protein L11B; expressed at half the level of Rpl11Ap; involved in ribosomal assembly; depletion causes degradation of 60S proteins and RNA; homologous to mammalian ribosomal protein L11 and bacterial L5; RPL11B has a paralog, RPL11A, that arose from the whole genome duplication.
kmeans	1	Red	141	RPL12A	4932.YEL054C	Ribosomal 60S subunit protein L12A; rpl12a rpl12b double mutant exhibits slow growth and slow translation; homologous to mammalian ribosomal protein L12 and bacterial L11; RPL12A has a paralog, RPL12B, that arose from the whole genome duplication.
kmeans	1	Red	141	RPL12B	4932.YDR418W	Ribosomal 60S subunit protein L12B; rpl12a rpl12b double mutant exhibits slow growth and slow translation; homologous to mammalian ribosomal protein L12 and bacterial L11; RPL12B has a paralog, RPL12A, that arose from the whole genome duplication.
kmeans	1	Red	141	RPL13A	4932.YDL082W	Ribosomal 60S subunit protein L13A; not essential for viability; homologous to mammalian ribosomal protein L13, no bacterial homolog; RPL13A has a paralog, RPL13B, that arose from the whole genome duplication.
kmeans	1	Red	141	RPL13B	4932.YMR142C	Ribosomal 60S subunit protein L13B; not essential for viability; homologous to mammalian ribosomal protein L13, no bacterial homolog; RPL13B has a paralog, RPL13A, that arose from the whole genome duplication.
kmeans	1	Red	141	RPL14A	4932.YKL006W	Ribosomal 60S subunit protein L14A; N-terminally acetylated; homologous to mammalian ribosomal protein L14, no bacterial homolog; RPL14A has a paralog, RPL14B, that arose from the whole genome duplication.
kmeans	1	Red	141	RPL14B	4932.YHL001W	Ribosomal 60S subunit protein L14B; homologous to mammalian ribosomal protein L14, no bacterial homolog; RPL14B has a paralog, RPL14A, that arose from the whole genome duplication; protein abundance increases in response to DNA replication stress.
kmeans	1	Red	141	RPL15A	4932.YLR029C	Ribosomal 60S subunit protein L15A; binds to 5.8 S rRNA; homologous to mammalian ribosomal protein L15, no bacterial homolog; RPL15A has a paralog, RPL15B, that arose from the whole genome duplication.
kmeans	1	Red	141	RPL16A	4932.YIL133C	Ribosomal 60S subunit protein L16A; N-terminally acetylated, binds 5.8 S rRNA; transcriptionally regulated by Rap1p; homologous to mammalian ribosomal protein L13A and bacterial L13; RPL16A has a paralog, RPL16B, that arose from the whole genome duplication; protein abundance increases in response to DNA replication stress.
kmeans	1	Red	141	RPL16B	4932.YNL069C	Ribosomal 60S subunit protein L16B; N-terminally acetylated, binds 5.8 S rRNA; transcriptionally regulated by Rap1p; homologous to mammalian ribosomal protein L13A and bacterial L13; RPL16B has a paralog, RPL16A, that arose from the whole genome duplication.
kmeans	1	Red	141	RPL17A	4932.YKL180W	Ribosomal 60S subunit protein L17A; required for processing of 27SB pre-rRNA and formation of stable 66S assembly intermediates; copurifies with the Dam1 complex (aka DASH complex); homologous to mammalian ribosomal protein L17 and bacterial L22; RPL17A has a paralog, RPL17B, that arose from the whole genome duplication; protein abundance increases in response to DNA replication stress.
kmeans	1	Red	141	RPL17B	4932.YJL177W	Ribosomal 60S subunit protein L17B; required for processing of 27SB pre-rRNA and formation of stable 66S assembly intermediates; homologous to mammalian ribosomal protein L17 and bacterial L22; RPL17B has a paralog, RPL17A, that arose from the whole genome duplication.
kmeans	1	Red	141	RPL18A	4932.YOL120C	Ribosomal 60S subunit protein L18A; intron of RPL18A pre-mRNA forms stem-loop structures that are a target for Rnt1p cleavage leading to degradation; homologous to mammalian ribosomal protein L18, no bacterial homolog; RPL18A has a paralog, RPL18B, that arose from the whole genome duplication.
kmeans	1	Red	141	RPL18B	4932.YNL301C	Ribosomal 60S subunit protein L18B; homologous to mammalian ribosomal protein L18, no bacterial homolog; RPL18B has a paralog, RPL18A, that arose from the whole genome duplication.
kmeans	1	Red	141	RPL19A	4932.YBR084C-A	Ribosomal 60S subunit protein L19A; rpl19a and rpl19b single null mutations result in slow growth, while the double null mutation is lethal; homologous to mammalian ribosomal protein L19, no bacterial homolog; RPL19A has a paralog, RPL19B, that arose from the whole genome duplication.
kmeans	1	Red	141	RPL19B	4932.YBL027W	Ribosomal 60S subunit protein L19B; rpl19a and rpl19b single null mutations result in slow growth, while the double null mutation is lethal; homologous to mammalian ribosomal protein L19, no bacterial homolog; RPL19B has a paralog, RPL19A, that arose from the whole genome duplication.
kmeans	1	Red	141	RPL1A	4932.YPL220W	Ribosomal 60S subunit protein L1A; N-terminally acetylated; homologous to mammalian ribosomal protein L10A and bacterial L1; RPL1A has a paralog, RPL1B, that arose from the whole genome duplication; rpl1a rpl1b double null mutation is lethal.
kmeans	1	Red	141	RPL1B	4932.YGL135W	Ribosomal 60S subunit protein L1B; N-terminally acetylated; homologous to mammalian ribosomal protein L10A and bacterial L1; RPL1B has a paralog, RPL1A, that arose from the whole genome duplication; rpl1a rpl1b double null mutation is lethal.
kmeans	1	Red	141	RPL20A	4932.YMR242C	Ribosomal 60S subunit protein L20A; homologous to mammalian ribosomal protein L18A, no bacterial homolog; RPL20A has a paralog, RPL20B, that arose from the whole genome duplication.
kmeans	1	Red	141	RPL20B	4932.YOR312C	Ribosomal 60S subunit protein L20B; homologous to mammalian ribosomal protein L18A, no bacterial homolog; RPL20B has a paralog, RPL20A, that arose from the whole genome duplication.
kmeans	1	Red	141	RPL21A	4932.YBR191W	Ribosomal 60S subunit protein L21A; homologous to mammalian ribosomal protein L21, no bacterial homolog; RPL21A has a paralog, RPL21B, that arose from the whole genome duplication.
kmeans	1	Red	141	RPL21B	4932.YPL079W	Ribosomal 60S subunit protein L21B; homologous to mammalian ribosomal protein L21, no bacterial homolog; RPL21B has a paralog, RPL21A, that arose from the whole genome duplication.
kmeans	1	Red	141	RPL22A	4932.YLR061W	Ribosomal 60S subunit protein L22A; required for translation of long 5' UTR of IME1 mRNA and meiotic entry; required for the oxidative stress response, pseudohyphal and invasive growth; homologous to mammalian ribosomal protein L22, no bacterial homolog; RPL22A has a paralog, RPL22B, that arose from the whole genome duplication.
kmeans	1	Red	141	RPL22B	4932.YFL034C-A	Ribosomal 60S subunit protein L22A; required for translation of long 5' UTR of IME1 mRNA and meiotic entry; homologous to mammalian ribosomal protein L22, no bacterial homolog; RPL22B has a paralog, RPL22A, that arose from the whole genome duplication.
kmeans	1	Red	141	RPL23A	4932.YBL087C	Ribosomal 60S subunit protein L23A; homologous to mammalian ribosomal protein L23 and bacterial L14; RPL23A has a paralog, RPL23B, that arose from the whole genome duplication.
kmeans	1	Red	141	RPL23B	4932.YER117W	Ribosomal 60S subunit protein L23B; homologous to mammalian ribosomal protein L23 and bacterial L14; RPL23B has a paralog, RPL23A, that arose from the whole genome duplication.
kmeans	1	Red	141	RPL24A	4932.YGL031C	Ribosomal 60S subunit protein L24A; not essential for translation but may be required for normal translation rate; homologous to mammalian ribosomal protein L24, no bacterial homolog; RPL24A has a paralog, RPL24B, that arose from the whole genome duplication.
kmeans	1	Red	141	RPL24B	4932.YGR148C	Ribosomal 60S subunit protein L24B; not essential for translation but may be required for normal translation rate; homologous to mammalian ribosomal protein L24, no bacterial homolog; RPL24B has a paralog, RPL24A, that arose from the whole genome duplication.
kmeans	1	Red	141	RPL25	4932.YOL127W	Ribosomal 60S subunit protein L25; primary rRNA-binding ribosomal protein component of large ribosomal subunit; binds to 25S rRNA via a conserved C-terminal motif; homologous to mammalian ribosomal protein L23A and bacterial L23; Belongs to the universal ribosomal protein uL23 family.
kmeans	1	Red	141	RPL26A	4932.YLR344W	Ribosomal 60S subunit protein L26A; binds to 5.8S rRNA; non-essential even when paralog is also deleted; deletion has minimal affections on ribosome biosynthesis; homologous to mammalian ribosomal protein L26 and bacterial L24; RPL26A has a paralog, RPL26B, that arose from the whole genome duplication.
kmeans	1	Red	141	RPL26B	4932.YGR034W	Ribosomal 60S subunit protein L26B; binds to 5.8S rRNA; non-essential even when paralog is also deleted; deletion has minimal affections on ribosome biosynthesis; homologous to mammalian ribosomal protein L26 and bacterial L24; RPL26B has a paralog, RPL26A, that arose from the whole genome duplication.
kmeans	1	Red	141	RPL27A	4932.YHR010W	Ribosomal 60S subunit protein L27A; homologous to mammalian ribosomal protein L27, no bacterial homolog; RPL27A has a paralog, RPL27B, that arose from the whole genome duplication.
kmeans	1	Red	141	RPL27B	4932.YDR471W	Ribosomal 60S subunit protein L27B; homologous to mammalian ribosomal protein L27, no bacterial homolog; RPL27B has a paralog, RPL27A, that arose from the whole genome duplication.
kmeans	1	Red	141	RPL28	4932.YGL103W	Ribosomal 60S subunit protein L28; homologous to mammalian ribosomal protein L27A and bacterial L15; may have peptidyl transferase activity; can mutate to cycloheximide resistance.
kmeans	1	Red	141	RPL29	4932.YFR032C-A	Ribosomal 60S subunit protein L29; not essential for translation, but required for proper joining of large and small ribosomal subunits and for normal translation rate; homologous to mammalian ribosomal protein L29, no bacterial homolog; Belongs to the eukaryotic ribosomal protein eL29 family.
kmeans	1	Red	141	RPL2A	4932.YFR031C-A	Ribosomal 60S subunit protein L2A; homologous to mammalian ribosomal protein L2 and bacterial L2; RPL2A has a paralog, RPL2B, that arose from the whole genome duplication.
kmeans	1	Red	141	RPL2B	4932.YIL018W	Ribosomal 60S subunit protein L2B; homologous to mammalian ribosomal protein L2 and bacterial L2; RPL2B has a paralog, RPL2A, that arose from the whole genome duplication; expression is upregulated at low temperatures.
kmeans	1	Red	141	RPL3	4932.YOR063W	Ribosomal 60S subunit protein L3; homologous to mammalian ribosomal protein L3 and bacterial L3; plays an important role in function of eIF5B in stimulating 3' end processing of 18S rRNA in context of 80S ribosomes that have not yet engaged in translation; involved in replication and maintenance of killer double stranded RNA virus; Belongs to the universal ribosomal protein uL3 family.
kmeans	1	Red	141	RPL30	4932.YGL030W	Ribosomal 60S subunit protein L30; involved in pre-rRNA processing in the nucleolus; autoregulates splicing of its transcript; homologous to mammalian ribosomal protein L30, no bacterial homolog.
kmeans	1	Red	141	RPL31A	4932.YDL075W	Ribosomal 60S subunit protein L31A; associates with karyopherin Sxm1p; loss of both Rpl31p and Rpl39p confers lethality; homologous to mammalian ribosomal protein L31, no bacterial homolog; RPL31A has a paralog, RPL31B, that arose from the whole genome duplication.
kmeans	1	Red	141	RPL31B	4932.YLR406C	Ribosomal 60S subunit protein L31B; associates with karyopherin Sxm1p; loss of both Rpl31p and Rpl39p confers lethality; homologous to mammalian ribosomal protein L31, no bacterial homolog; RPL31B has a paralog, RPL31A, that arose from the whole genome duplication.
kmeans	1	Red	141	RPL33A	4932.YPL143W	Ribosomal 60S subunit protein L33A; N-terminally acetylated; rpl33a null mutant exhibits slow growth while rpl33a rpl33b double null mutant is inviable; homologous to mammalian ribosomal protein L35A, no bacterial homolog; RPL33A has a paralog, RPL33B, that arose from the whole genome duplication.
kmeans	1	Red	141	RPL33B	4932.YOR234C	Ribosomal 60S subunit protein L33B; rpl33b null mutant exhibits normal growth while rpl33a rpl33b double null mutant is inviable; homologous to mammalian ribosomal protein L35A, no bacterial homolog; RPL33B has a paralog, RPL33A, that arose from the whole genome duplication.
kmeans	1	Red	141	RPL34A	4932.YER056C-A	Ribosomal 60S subunit protein L34A; homologous to mammalian ribosomal protein L34, no bacterial homolog; RPL34A has a paralog, RPL34B, that arose from the whole genome duplication.
kmeans	1	Red	141	RPL34B	4932.YIL052C	Ribosomal 60S subunit protein L34B; homologous to mammalian ribosomal protein L34, no bacterial homolog; RPL34B has a paralog, RPL34A, that arose from the whole genome duplication.
kmeans	1	Red	141	RPL35A	4932.YDL191W	Ribosomal 60S subunit protein L35A; homologous to mammalian ribosomal protein L35 and bacterial L29; RPL35A has a paralog, RPL35B, that arose from the whole genome duplication.
kmeans	1	Red	141	RPL35B	4932.YDL136W	Ribosomal 60S subunit protein L35B; homologous to mammalian ribosomal protein L35 and bacterial L29; RPL35B has a paralog, RPL35A, that arose from the whole genome duplication.
kmeans	1	Red	141	RPL36A	4932.YMR194W	Ribosomal 60S subunit protein L36A; N-terminally acetylated; binds to 5.8 S rRNA; homologous to mammalian ribosomal protein L36, no bacterial homolog; RPL36A has a paralog, RPL36B, that arose from the whole genome duplication.
kmeans	1	Red	141	RPL36B	4932.YPL249C-A	Ribosomal 60S subunit protein L36B; binds to 5.8 S rRNA; homologous to mammalian ribosomal protein L36, no bacterial homolog; RPL36B has a paralog, RPL36A, that arose from the whole genome duplication.
kmeans	1	Red	141	RPL37A	4932.YLR185W	Ribosomal 60S subunit protein L37A; required for processing of 27SB pre-rRNA and formation of stable 66S assembly intermediates; homologous to mammalian ribosomal protein L37, no bacterial homolog; RPL37A has a paralog, RPL37B, that arose from the whole genome duplication.
kmeans	1	Red	141	RPL37B	4932.YDR500C	Ribosomal 60S subunit protein L37B; required for processing of 27SB pre-rRNA and formation of stable 66S assembly intermediates; protein abundance increases in response to DNA replication stress; homologous to mammalian ribosomal protein L37, no bacterial homolog; RPL37B has a paralog, RPL37A, that arose from the whole genome duplication.
kmeans	1	Red	141	RPL38	4932.YLR325C	Ribosomal 60S subunit protein L38; homologous to mammalian ribosomal protein L38, no bacterial homolog; Belongs to the eukaryotic ribosomal protein eL38 family.
kmeans	1	Red	141	RPL39	4932.YJL189W	Ribosomal 60S subunit protein L39; required for ribosome biogenesis; loss of both Rpl31p and Rpl39p confers lethality; also exhibits genetic interactions with SIS1 and PAB1; homologous to mammalian ribosomal protein L39, no bacterial homolog.
kmeans	1	Red	141	RPL40A	4932.YIL148W	Ubiquitin-ribosomal 60S subunit protein L40A fusion protein; cleaved to yield ubiquitin and ribosomal protein L40A; ubiquitin may facilitate assembly of the ribosomal protein into ribosomes; homologous to mammalian ribosomal protein L40, no bacterial homolog; RPL40A has a paralog, RPL40B, that arose from the whole genome duplication; relative distribution to the nucleus increases upon DNA replica…
kmeans	1	Red	141	RPL40B	4932.YKR094C	Ubiquitin-ribosomal 60S subunit protein L40B fusion protein; cleaved to yield ubiquitin and ribosomal protein L40B; ubiquitin may facilitate assembly of the ribosomal protein into ribosomes; homologous to mammalian ribosomal protein L40, no bacterial homolog; RPL40B has a paralog, RPL40A, that arose from the whole genome duplication.
kmeans	1	Red	141	RPL42A	4932.YNL162W	Ribosomal 60S subunit protein L42A; homologous to mammalian ribosomal protein L36A, no bacterial homolog; RPL42A has a paralog, RPL42B, that arose from the whole genome duplication.
kmeans	1	Red	141	RPL42B	4932.YHR141C	Ribosomal 60S subunit protein L42B; required for propagation of the killer toxin-encoding M1 double-stranded RNA satellite of the L-A double-stranded RNA virus; homologous to mammalian ribosomal protein L36A, no bacterial homolog; RPL42B has a paralog, RPL42A, that arose from the whole genome duplication.
kmeans	1	Red	141	RPL43A	4932.YPR043W	Ribosomal 60S subunit protein L43A; null mutation confers a dominant lethal phenotype; homologous to mammalian ribosomal protein L37A, no bacterial homolog; RPL43A has a paralog, RPL43B, that arose from the whole genome duplication.
kmeans	1	Red	141	RPL43B	4932.YJR094W-A	Ribosomal 60S subunit protein L43B; homologous to mammalian ribosomal protein L37A, no bacterial homolog; RPL43B has a paralog, RPL43A, that arose from the whole genome duplication; protein abundance increases in response to DNA replication stress.
kmeans	1	Red	141	RPL4A	4932.YBR031W	Ribosomal 60S subunit protein L4A; N-terminally acetylated; homologous to mammalian ribosomal protein L4 and bacterial L4; RPL4A has a paralog, RPL4B, that arose from the whole genome duplication.
kmeans	1	Red	141	RPL4B	4932.YDR012W	Ribosomal 60S subunit protein L4B; homologous to mammalian ribosomal protein L4 and bacterial L4; RPL4B has a paralog, RPL4A, that arose from the whole genome duplication.
kmeans	1	Red	141	RPL5	4932.YPL131W	Ribosomal 60S subunit protein L5; nascent Rpl5p is bound by specific chaperone Syo1p during translation; homologous to mammalian ribosomal protein L5 and bacterial L18; binds 5S rRNA and is required for 60S subunit assembly; Belongs to the universal ribosomal protein uL18 family.
kmeans	1	Red	141	RPL6A	4932.YML073C	Ribosomal 60S subunit protein L6A; N-terminally acetylated; binds 5.8S rRNA; homologous to mammalian ribosomal protein L6, no bacterial homolog; RPL6A has a paralog, RPL6B, that arose from the whole genome duplication.
kmeans	1	Red	141	RPL6B	4932.YLR448W	Ribosomal 60S subunit protein L6B; binds 5.8S rRNA; homologous to mammalian ribosomal protein L6, no bacterial homolog; RPL6B has a paralog, RPL6A, that arose from the whole genome duplication.
kmeans	1	Red	141	RPL7A	4932.YGL076C	Ribosomal 60S subunit protein L7A; required for processing of 27SA3 pre-rRNA to 27SB pre-rRNA during assembly of large ribosomal subunit; depletion leads to a turnover of pre-rRNA; contains a conserved C-terminal Nucleic acid Binding Domain (NDB2); binds to Domain II of 25S and 5.8S rRNAs; homologous to mammalian ribosomal protein L7 and bacterial L30; RPL7A has a paralog, RPL7B, that arose from …
kmeans	1	Red	141	RPL7B	4932.YPL198W	Ribosomal 60S subunit protein L7B; required for processing of 27SA3 pre-rRNA to 27SB pre-rRNA during assembly of large ribosomal subunit; depletion leads to a turnover of pre-rRNA; contains a conserved C-terminal Nucleic acid Binding Domain (NDB2); binds to Domain II of 25S and 5.8S rRNAs; homologous to mammalian ribosomal protein L7 and bacterial L30; RPL7B has a paralog, RPL7A, that arose from …
kmeans	1	Red	141	RPL8A	4932.YHL033C	Ribosomal 60S subunit protein L8A; required for processing of 27SA3 pre-rRNA to 27SB pre-rRNA during assembly of large ribosomal subunit; depletion leads to a turnover of pre-rRNA; L8 binds to Domain I of 25S and 5.8 S rRNAs; mutation results in decreased amounts of free 60S subunits; homologous to mammalian ribosomal protein L7A, no bacterial homolog; RPL8A has a paralog, RPL8B, that arose from …
kmeans	1	Red	141	RPL8B	4932.YLL045C	Ribosomal 60S subunit protein L8B; required for processing of 27SA3 pre-rRNA to 27SB pre-rRNA during assembly of large ribosomal subunit; depletion leads to a turnover of pre-rRNA; L8 binds to Domain I of 25S and 5.8 S rRNAs; mutation results in decreased amounts of free 60S subunits; homologous to mammalian ribosomal protein L7A, no bacterial homolog; RPL8B has a paralog, RPL8A, that arose from …
kmeans	1	Red	141	RPL9A	4932.YGL147C	Ribosomal 60S subunit protein L9A; homologous to mammalian ribosomal protein L9 and bacterial L6; RPL9A has a paralog, RPL9B, that arose from a single-locus duplication.
kmeans	1	Red	141	RPL9B	4932.YNL067W	Ribosomal 60S subunit protein L9B; homologous to mammalian ribosomal protein L9 and bacterial L6; RPL9B has a paralog, RPL9A, that arose from a single-locus duplication.
kmeans	1	Red	141	RPP0	4932.YLR340W	Conserved ribosomal protein P0 of the ribosomal stalk; involved in interaction between translational elongation factors and the ribosome; phosphorylated on serine 302; homologous to mammalian ribosomal protein LP0 and bacterial L10.
kmeans	1	Red	141	RPP1A	4932.YDL081C	60S acidic ribosomal protein P1-alpha; Ribosomal stalk protein P1 alpha; involved in the interaction between translational elongation factors and the ribosome; free (non-ribosomal) P1 stimulates the phosphorylation of the eIF2 alpha subunit (Sui2p) by Gcn2p; accumulation of P1 in the cytoplasm is regulated by phosphorylation and interaction with the P2 stalk component.
kmeans	1	Red	141	RPP1B	4932.YDL130W	60S acidic ribosomal protein P1-beta; Ribosomal protein P1 beta; component of the ribosomal stalk, which is involved in interaction of translational elongation factors with ribosome; free (non-ribosomal) P1 stimulates the phosphorylation of the eIF2 alpha subunit (Sui2p) by Gcn2p; accumulation is regulated by phosphorylation and interaction with the P2 stalk component.
kmeans	1	Red	141	RPP2A	4932.YOL039W	60S acidic ribosomal protein P2-alpha; Ribosomal protein P2 alpha; a component of the ribosomal stalk, which is involved in the interaction between translational elongation factors and the ribosome; free (non-ribosomal) P2 stimulates the phosphorylation of the eIF2 alpha subunit (Sui2p) by Gcn2p; regulates the accumulation of P1 (Rpp1Ap and Rpp1Bp) in the cytoplasm.
kmeans	1	Red	141	RPP2B	4932.YDR382W	60S acidic ribosomal protein P2-beta; Ribosomal protein P2 beta; a component of the ribosomal stalk, which is involved in the interaction between translational elongation factors and the ribosome; free (non-ribosomal) P2 stimulates the phosphorylation of the eIF2 alpha subunit (Sui2p) by Gcn2p; regulates the accumulation of P1 (Rpp1Ap and Rpp1Bp) in the cytoplasm.
kmeans	1	Red	141	RPS0A	4932.YGR214W	Ribosomal 40S subunit protein S0A; required for maturation of 18S rRNA along with Rps0Bp; deletion of either RPS0 gene reduces growth rate, deletion of both genes is lethal; homologous to human ribosomal protein SA and bacterial S2; RPS0A has a paralog, RPS0B, that arose from the whole genome duplication.
kmeans	1	Red	141	RPS0B	4932.YLR048W	Protein component of the small (40S) ribosomal subunit; RPS0B has a paralog, RPS0A, that arose from the whole genome duplication; required for maturation of 18S rRNA along with Rps0Ap; deletion of either RPS0 gene reduces growth rate, deletion of both genes is lethal; homologous to human ribosomal protein SA and bacterial S2.
kmeans	1	Red	141	RPS10A	4932.YOR293W	Protein component of the small (40S) ribosomal subunit; homologous to mammalian ribosomal protein S10, no bacterial homolog; RPS10A has a paralog, RPS10B, that arose from the whole genome duplication; mutations in the human homolog associated with Diamond-Blackfan anemia.
kmeans	1	Red	141	RPS10B	4932.YMR230W	Protein component of the small (40S) ribosomal subunit; homologous to mammalian ribosomal protein S10, no bacterial homolog; RPS10B has a paralog, RPS10A, that arose from the whole genome duplication; mutations in the human homolog associated with Diamond-Blackfan anemia.
kmeans	1	Red	141	RPS11A	4932.YDR025W	Protein component of the small (40S) ribosomal subunit; homologous to mammalian ribosomal protein S11 and bacterial S17; N-terminally propionylated in vivo; RPS11A has a paralog, RPS11B, that arose from the whole genome duplication.
kmeans	1	Red	141	RPS11B	4932.YBR048W	Protein component of the small (40S) ribosomal subunit; homologous to mammalian ribosomal protein S11 and bacterial S17; RPS11B has a paralog, RPS11A, that arose from the whole genome duplication.
kmeans	1	Red	141	RPS12	4932.YOR369C	Protein component of the small (40S) ribosomal subunit; homologous to mammalian ribosomal protein S12, no bacterial homolog.
kmeans	1	Red	141	RPS13	4932.YDR064W	Protein component of the small (40S) ribosomal subunit; homologous to mammalian ribosomal protein S13 and bacterial S15.
kmeans	1	Red	141	RPS14A	4932.YCR031C	Protein component of the small (40S) ribosomal subunit; required for ribosome assembly and 20S pre-rRNA processing; mutations confer cryptopleurine resistance; homologous to mammalian ribosomal protein S14 and bacterial S11; RPS14A has a paralog, RPS14B, that arose from the whole genome duplication.
kmeans	1	Red	141	RPS15	4932.YOL040C	Protein component of the small (40S) ribosomal subunit; homologous to mammalian ribosomal protein S15 and bacterial S19.
kmeans	1	Red	141	RPS16A	4932.YMR143W	Protein component of the small (40S) ribosomal subunit; homologous to mammalian ribosomal protein S16 and bacterial S9; RPS16A has a paralog, RPS16B, that arose from the whole genome duplication.
kmeans	1	Red	141	RPS16B	4932.YDL083C	Protein component of the small (40S) ribosomal subunit; homologous to mammalian ribosomal protein S16 and bacterial S9; RPS16B has a paralog, RPS16A, that arose from the whole genome duplication.
kmeans	1	Red	141	RPS17B	4932.YDR447C	Ribosomal protein 51 (rp51) of the small (40s) subunit; homologous to mammalian ribosomal protein S17, no bacterial homolog; RPS17B has a paralog, RPS17A, that arose from the whole genome duplication; protein abundance increases in response to DNA replication stress.
kmeans	1	Red	141	RPS18A	4932.YDR450W	Protein component of the small (40S) ribosomal subunit; homologous to mammalian ribosomal protein S18 and bacterial S13; RPS18A has a paralog, RPS18B, that arose from the whole genome duplication; protein increases in abundance and relocalizes from cytoplasm to nuclear foci upon DNA replication stress.
kmeans	1	Red	141	RPS18B	4932.YML026C	Protein component of the small (40S) ribosomal subunit; homologous to mammalian ribosomal protein S18 and bacterial S13; RPS18B has a paralog, RPS18A, that arose from the whole genome duplication; protein abundance increases in response to DNA replication stress.
kmeans	1	Red	141	RPS19A	4932.YOL121C	Protein component of the small (40S) ribosomal subunit; required for assembly and maturation of pre-40 S particles; homologous to mammalian ribosomal protein S19, no bacterial homolog; mutations in human RPS19 are associated with Diamond Blackfan anemia; RPS19A has a paralog, RPS19B, that arose from the whole genome duplication.
kmeans	1	Red	141	RPS19B	4932.YNL302C	Protein component of the small (40S) ribosomal subunit; required for assembly and maturation of pre-40 S particles; homologous to mammalian ribosomal protein S19, no bacterial homolog; mutations in human RPS19 are associated with Diamond Blackfan anemia; RPS19B has a paralog, RPS19A, that arose from the whole genome duplication.
kmeans	1	Red	141	RPS1A	4932.YLR441C	Ribosomal protein 10 (rp10) of the small (40S) subunit; homologous to mammalian ribosomal protein S3A, no bacterial homolog; RPS1A has a paralog, RPS1B, that arose from the whole genome duplication.
kmeans	1	Red	141	RPS1B	4932.YML063W	Ribosomal protein 10 (rp10) of the small (40S) subunit; homologous to mammalian ribosomal protein S3A, no bacterial homolog; RPS1B has a paralog, RPS1A, that arose from the whole genome duplication.
kmeans	1	Red	141	RPS2	4932.YGL123W	Protein component of the small (40S) subunit; essential for control of translational accuracy; phosphorylation by C-terminal domain kinase I (CTDK-I) enhances translational accuracy; methylated on one or more arginine residues by Hmt1p; homologous to mammalian ribosomal protein S2 and bacterial S5.
kmeans	1	Red	141	RPS20	4932.YHL015W	Protein component of the small (40S) ribosomal subunit; overproduction suppresses mutations affecting RNA polymerase III-dependent transcription; homologous to mammalian ribosomal protein S20 and bacterial S10.
kmeans	1	Red	141	RPS21A	4932.YKR057W	Protein component of the small (40S) ribosomal subunit; homologous to mammalian ribosomal protein S21, no bacterial homolog; RPS21A has a paralog, RPS21B, that arose from the whole genome duplication.
kmeans	1	Red	141	RPS21B	4932.YJL136C	Protein component of the small (40S) ribosomal subunit; homologous to mammalian ribosomal protein S21, no bacterial homolog; RPS21B has a paralog, RPS21A, that arose from the whole genome duplication.
kmeans	1	Red	141	RPS22A	4932.YJL190C	Protein component of the small (40S) ribosomal subunit; homologous to mammalian ribosomal protein S15A and bacterial S8; RPS22A has a paralog, RPS22B, that arose from the whole genome duplication.
kmeans	1	Red	141	RPS22B	4932.YLR367W	Protein component of the small (40S) ribosomal subunit; homologous to mammalian ribosomal protein S15A and bacterial S8; RPS22B has a paralog, RPS22A, that arose from the whole genome duplication.
kmeans	1	Red	141	RPS23A	4932.YGR118W	Ribosomal protein 28 (rp28) of the small (40S) ribosomal subunit; required for translational accuracy; homologous to mammalian ribosomal protein S23 and bacterial S12; RPS23A has a paralog, RPS23B, that arose from the whole genome duplication; deletion of both RPS23A and RPS23B is lethal.
kmeans	1	Red	141	RPS24A	4932.YER074W	Protein component of the small (40S) ribosomal subunit; homologous to mammalian ribosomal protein S24, no bacterial homolog; RPS24A has a paralog, RPS24B, that arose from the whole genome duplication.
kmeans	1	Red	141	RPS24B	4932.YIL069C	Protein component of the small (40S) ribosomal subunit; homologous to mammalian ribosomal protein S24, no bacterial homolog; RPS24B has a paralog, RPS24A, that arose from the whole genome duplication.
kmeans	1	Red	141	RPS25A	4932.YGR027C	Protein component of the small (40S) ribosomal subunit; homologous to mammalian ribosomal protein S25, no bacterial homolog; RPS25A has a paralog, RPS25B, that arose from the whole genome duplication.
kmeans	1	Red	141	RPS25B	4932.YLR333C	Protein component of the small (40S) ribosomal subunit; homologous to mammalian ribosomal protein S25, no bacterial homolog; RPS25B has a paralog, RPS25A, that arose from the whole genome duplication.
kmeans	1	Red	141	RPS26A	4932.YGL189C	Protein component of the small (40S) ribosomal subunit; homologous to mammalian ribosomal protein S26, no bacterial homolog; RPS26A has a paralog, RPS26B, that arose from the whole genome duplication; human homolog can partially complement an RPS26A, RPS26B double null mutant; mutations in the human gene are associated with Diamond-Blackfan anemia.
kmeans	1	Red	141	RPS26B	4932.YER131W	Protein component of the small (40S) ribosomal subunit; homologous to mammalian ribosomal protein S26, no bacterial homolog; RPS26B has a paralog, RPS26A, that arose from the whole genome duplication; human homolog can partially complement an RPS26A, RPS26B double null mutant; mutations in the human gene are associated with Diamond-Blackfan anemia.
kmeans	1	Red	141	RPS27A	4932.YKL156W	Protein component of the small (40S) ribosomal subunit; homologous to mammalian ribosomal protein S27, no bacterial homolog; RPS27A has a paralog, RPS27B, that arose from the whole genome duplication; protein abundance increases in response to DNA replication stress.
kmeans	1	Red	141	RPS27B	4932.YHR021C	Protein component of the small (40S) ribosomal subunit; homologous to mammalian ribosomal protein S27, no bacterial homolog; RPS27B has a paralog, RPS27A, that arose from the whole genome duplication.
kmeans	1	Red	141	RPS28A	4932.YOR167C	Protein component of the small (40S) ribosomal subunit; has an extraribosomal function in regulation of RPS28B, in which Rps28Ap binds to a decapping complex via Edc3p, which then binds to RPS28B mRNA leading to its decapping and degradation; homologous to mammalian ribosomal protein S28, no bacterial homolog; RPS28A has a paralog, RPS28B, that arose from the whole genome duplication.
kmeans	1	Red	141	RPS28B	4932.YLR264W	Protein component of the small (40S) ribosomal subunit; homologous to mammalian ribosomal protein S28, no bacterial homolog; has an extraribosomal function in autoregulation, in which Rps28Bp binds to a decapping complex via Edc3p, which then binds to RPS28B mRNA leading to its decapping and degradation; RPS28B has a paralog, RPS28A, that arose from the whole genome duplication.
kmeans	1	Red	141	RPS29A	4932.YLR388W	Protein component of the small (40S) ribosomal subunit; homologous to mammalian ribosomal protein S29 and bacterial S14; RPS29A has a paralog, RPS29B, that arose from the whole genome duplication.
kmeans	1	Red	141	RPS29B	4932.YDL061C	Protein component of the small (40S) ribosomal subunit; homologous to mammalian ribosomal protein S29 and bacterial S14; RPS29B has a paralog, RPS29A, that arose from the whole genome duplication.
kmeans	1	Red	141	RPS3	4932.YNL178W	Protein component of the small (40S) ribosomal subunit; has apurinic/apyrimidinic (AP) endonuclease activity; essential for viability; nascent Rps3p is bound by specific chaperone Yar1p during translation; homologous to mammalian ribosomal protein S3 and bacterial S3.
kmeans	1	Red	141	RPS30A	4932.YLR287C-A	Protein component of the small (40S) ribosomal subunit; homologous to mammalian ribosomal protein S30, no bacterial homolog; RPS30A has a paralog, RPS30B, that arose from the whole genome duplication.
kmeans	1	Red	141	RPS31	4932.YLR167W	Fusion protein cleaved to yield ribosomal protein S31 and ubiquitin; ubiquitin may facilitate assembly of the ribosomal protein into ribosomes; interacts genetically with translation factor eIF2B; homologous to mammalian ribosomal protein S27A, no bacterial homolog.
kmeans	1	Red	141	RPS4A	4932.YJR145C	Protein component of the small (40S) ribosomal subunit; mutation affects 20S pre-rRNA processing; homologous to mammalian ribosomal protein S4, no bacterial homolog; RPS4A has a paralog, RPS4B, that arose from the whole genome duplication.
kmeans	1	Red	141	RPS4B	4932.YHR203C	Protein component of the small (40S) ribosomal subunit; homologous to mammalian ribosomal protein S4, no bacterial homolog; RPS4B has a paralog, RPS4A, that arose from the whole genome duplication.
kmeans	1	Red	141	RPS5	4932.YJR123W	Protein component of the small (40S) ribosomal subunit; least basic of non-acidic ribosomal proteins; phosphorylated in vivo; essential for viability; homologous to mammalian ribosomal protein S5 and bacterial S7.
kmeans	1	Red	141	RPS6A	4932.YPL090C	Protein component of the small (40S) ribosomal subunit; homologous to mammalian ribosomal protein S6, no bacterial homolog; phosphorylated on S233 by Ypk3p in a TORC1-dependent manner, and on S232 in a TORC1/2-dependent manner by Ypk1/2/3p; RPS6A has a paralog, RPS6B, that arose from the whole genome duplication.
kmeans	1	Red	141	RPS6B	4932.YBR181C	Protein component of the small (40S) ribosomal subunit; homologous to mammalian ribosomal protein S6, no bacterial homolog; phosphorylated on S233 by Ypk3p in a TORC1-dependent manner, and on S232 in a TORC1/2-dependent manner by Ypk1/2/3p; RPS6B has a paralog, RPS6A, that arose from the whole genome duplication.
kmeans	1	Red	141	RPS7A	4932.YOR096W	Protein component of the small (40S) ribosomal subunit; interacts with Kti11p; deletion causes hypersensitivity to zymocin; homologous to mammalian ribosomal protein S7, no bacterial homolog; RPS7A has a paralog, RPS7B, that arose from the whole genome duplication.
kmeans	1	Red	141	RPS7B	4932.YNL096C	Protein component of the small (40S) ribosomal subunit; interacts with Kti11p; deletion causes hypersensitivity to zymocin; homologous to mammalian ribosomal protein S7, no bacterial homolog; RPS7B has a paralog, RPS7A, that arose from the whole genome duplication; protein abundance increases in response to DNA replication stress.
kmeans	1	Red	141	RPS8A	4932.YBL072C	Protein component of the small (40S) ribosomal subunit; homologous to mammalian ribosomal protein S8, no bacterial homolog; RPS8A has a paralog, RPS8B, that arose from the whole genome duplication.
kmeans	1	Red	141	RPS8B	4932.YER102W	Protein component of the small (40S) ribosomal subunit; homologous to mammalian ribosomal protein S8, no bacterial homolog; RPS8B has a paralog, RPS8A, that arose from the whole genome duplication.
kmeans	1	Red	141	RPS9B	4932.YBR189W	Protein component of the small (40S) ribosomal subunit; homologous to mammalian ribosomal protein S9 and bacterial S4; RPS9B has a paralog, RPS9A, that arose from the whole genome duplication.
kmeans	1	Red	141	YML6	4932.YML025C	Mitochondrial ribosomal protein of the large subunit; has similarity to E. coli L4 ribosomal protein and human mitoribosomal MRP-L4 protein; essential for viability, unlike most other mitoribosomal proteins.
kmeans	2	Brown	65	ADE1	4932.YAR015W	Phosphoribosylaminoimidazole-succinocarboxamide synthase; N-succinyl-5-aminoimidazole-4-carboxamide ribotide synthetase; required for 'de novo' purine nucleotide biosynthesis; red pigment accumulates in mutant cells deprived of adenine; protein abundance increases in response to DNA replication stress.
kmeans	2	Brown	65	ADE13	4932.YLR359W	Adenylosuccinate lyase; catalyzes two steps in the 'de novo' purine nucleotide biosynthetic pathway; expression is repressed by adenine and activated by Bas1p and Pho2p; mutations in human ortholog ADSL cause adenylosuccinase deficiency; human ADSL can complement yeast ADE13 null mutant.
kmeans	2	Brown	65	ADE17	4932.YMR120C	Phosphoribosylaminoimidazolecarboxamide formyltransferase; Enzyme of 'de novo' purine biosynthesis; contains both 5-aminoimidazole-4-carboxamide ribonucleotide transformylase and inosine monophosphate cyclohydrolase activities; ADE17 has a paralog, ADE16, that arose from the whole genome duplication; ade16 ade17 mutants require adenine and histidine; Belongs to the PurH family.
kmeans	2	Brown	65	ADE2	4932.YOR128C	Phosphoribosylaminoimidazole carboxylase; catalyzes a step in the 'de novo' purine nucleotide biosynthetic pathway; red pigment accumulates in mutant cells deprived of adenine.
kmeans	2	Brown	65	ADE4	4932.YMR300C	Amidophosphoribosyltransferase; Phosphoribosylpyrophosphate amidotransferase (PRPPAT); catalyzes first step of the 'de novo' purine nucleotide biosynthetic pathway; also known as amidophosphoribosyltransferase; In the C-terminal section; belongs to the purine/pyrimidine phosphoribosyltransferase family.
kmeans	2	Brown	65	ADE6	4932.YGR061C	Phosphoribosylformylglycinamidine synthase; Formylglycinamidine-ribonucleotide (FGAM)-synthetase; catalyzes a step in the 'de novo' purine nucleotide biosynthetic pathway.
kmeans	2	Brown	65	ADK1	4932.YDR226W	Adenylate kinase, required for purine metabolism; localized to the cytoplasm and the mitochondria; lacks cleavable signal sequence; protein abundance increases in response to DNA replication stress; mutations affecting Adk1p catalytic activity deregulate expression of phosphate utilization genes PHO5 and PHO84; human homolog AK1 can complement yeast adk1 mutant.
kmeans	2	Brown	65	ALT2	4932.YDR111C	Probable alanine aminotransferase; Catalytically inactive alanine transaminase; expression is repressed in the presence of alanine and repression is mediated by Nrg1p; ALT2 has a paralog, ALT1, that arose from the whole genome duplication; Belongs to the class-I pyridoxal-phosphate-dependent aminotransferase family. Alanine aminotransferase subfamily.
kmeans	2	Brown	65	ARG1	4932.YOL058W	Argininosuccinate synthase; Arginosuccinate synthetase; catalyzes the formation of L-argininosuccinate from citrulline and L-aspartate in the arginine biosynthesis pathway; potential Cdc28p substrate.
kmeans	2	Brown	65	ARG4	4932.YHR018C	Argininosuccinate lyase; catalyzes the final step in the arginine biosynthesis pathway; Belongs to the lyase 1 family. Argininosuccinate lyase subfamily.
kmeans	2	Brown	65	ARG7	4932.YMR062C	Mitochondrial ornithine acetyltransferase; catalyzes the fifth step in arginine biosynthesis; also possesses acetylglutamate synthase activity, regenerates acetylglutamate while forming ornithine; Belongs to the ArgJ family.
kmeans	2	Brown	65	ARO1	4932.YDR127W	3-phosphoshikimate 1-carboxyvinyltransferase; Pentafunctional arom protein; catalyzes steps 2 through 6 in the biosynthesis of chorismate, which is a precursor to aromatic amino acids; In the N-terminal section; belongs to the sugar phosphate cyclases superfamily. Dehydroquinate synthase family. In the 3rd section; belongs to the shikimate kinase family. In the C-terminal section; belongs to the …
kmeans	2	Brown	65	ARO2	4932.YGL148W	Bifunctional chorismate synthase and flavin reductase; catalyzes the conversion of 5-enolpyruvylshikimate 3-phosphate (EPSP) to form chorismate, which is a precursor to aromatic amino acids; protein abundance increases in response to DNA replication stress.
kmeans	2	Brown	65	ARO4	4932.YBR249C	Phospho-2-dehydro-3-deoxyheptonate aldolase, tyrosine-inhibited; 3-deoxy-D-arabino-heptulosonate-7-phosphate (DAHP) synthase; catalyzes the first step in aromatic amino acid biosynthesis and is feedback-inhibited by tyrosine or high concentrations of phenylalanine or tryptophan; relative distribution to the nucleus increases upon DNA replication stress.
kmeans	2	Brown	65	ARO7	4932.YPR060C	Chorismate mutase; catalyzes the conversion of chorismate to prephenate to initiate the tyrosine/phenylalanine-specific branch of aromatic amino acid biosynthesis.
kmeans	2	Brown	65	ARO8	4932.YGL202W	Aromatic/aminoadipate aminotransferase 1; Aromatic aminotransferase I; expression is regulated by general control of amino acid biosynthesis.
kmeans	2	Brown	65	ARO9	4932.YHR137W	Aromatic aminotransferase II; catalyzes the first step of tryptophan, phenylalanine, and tyrosine catabolism; Belongs to the class-I pyridoxal-phosphate-dependent aminotransferase family.
kmeans	2	Brown	65	ASN1	4932.YPR145W	Asparagine synthetase; catalyzes the synthesis of L-asparagine from L-aspartate in the asparagine biosynthetic pathway; ASN1 has a paralog, ASN2, that arose from the whole genome duplication.
kmeans	2	Brown	65	ASN2	4932.YGR124W	Asparagine synthetase; catalyzes the synthesis of L-asparagine from L-aspartate in the asparagine biosynthetic pathway; ASN2 has a paralog, ASN1, that arose from the whole genome duplication.
kmeans	2	Brown	65	ASP1	4932.YDR321W	Cytosolic L-asparaginase, involved in asparagine catabolism; catalyzes hydrolysis of L-asparagine to aspartic acid and ammonia; important enzyme for the treatment of acute lymphoblastic leukemia; has low glutaminase activity and dependence; synthesized constitutively.
kmeans	2	Brown	65	BAT1	4932.YHR208W	Branched-chain-amino-acid aminotransferase, mitochondrial; Mitochondrial branched-chain amino acid (BCAA) aminotransferase; preferentially involved in BCAA biosynthesis; homolog of murine ECA39; highly expressed during logarithmic phase and repressed during stationary phase; BAT1 has a paralog, BAT2, that arose from the whole genome duplication; Belongs to the class-IV pyridoxal-phosphate-depende…
kmeans	2	Brown	65	CAR1	4932.YPL111W	Arginase, catabolizes arginine to ornithine and urea; expression responds to both induction by arginine and nitrogen catabolite repression; disruption decreases production of carcinogen ethyl carbamate during wine fermentation and also enhances freeze tolerance.
kmeans	2	Brown	65	CAR2	4932.YLR438W	L-ornithine transaminase (OTAse); catalyzes the second step of arginine degradation, expression is dually-regulated by allophanate induction and a specific arginine induction process; not nitrogen catabolite repression sensitive; protein abundance increases in response to DNA replication stress; human homolog OAT complements yeast null mutant.
kmeans	2	Brown	65	CHA1	4932.YCL064C	Catabolic L-serine/threonine dehydratase; Catabolic L-serine (L-threonine) deaminase; catalyzes the degradation of both L-serine and L-threonine; required to use serine or threonine as the sole nitrogen source, transcriptionally induced by serine and threonine; Belongs to the serine/threonine dehydratase family.
kmeans	2	Brown	65	CYS4	4932.YGR155W	Cystathionine beta-synthase; catalyzes synthesis of cystathionine from serine and homocysteine, the first committed step in cysteine biosynthesis; responsible for hydrogen sulfide generation; advances passage through START by promoting cell growth which requires catalytic activity, and reducing critical cell size independent of catalytic activity; mutations in human ortholog CBS cause homocystinu…
kmeans	2	Brown	65	GCV1	4932.YDR019C	T subunit of the mitochondrial glycine decarboxylase complex; glycine decarboxylase is required for the catabolism of glycine to 5,10-methylene-THF; expression is regulated by levels of levels of 5,10-methylene-THF in the cytoplasm.
kmeans	2	Brown	65	GCV2	4932.YMR189W	P subunit of the mitochondrial glycine decarboxylase complex; glycine decarboxylase is required for the catabolism of glycine to 5,10-methylene-THF; expression is regulated by levels of 5,10-methylene-THF in the cytoplasm.
kmeans	2	Brown	65	GCV3	4932.YAL044C	H subunit of the mitochondrial glycine decarboxylase complex; glycine decarboxylase is required for the catabolism of glycine to 5,10-methylene-THF; also required for all protein lipoylation; expression is regulated by levels of 5,10-methylene-THF; Belongs to the GcvH family.
kmeans	2	Brown	65	GLN1	4932.YPR035W	Glutamine synthetase (GS); synthesizes glutamine from glutamate and ammonia; with Glt1p, forms the secondary pathway for glutamate biosynthesis from ammonia; expression regulated by nitrogen source and by amino acid limitation; forms filaments of back-to-back stacks of cylindrical homo-decamers at low pH, leading to enzymatic inactivation and storage during states of advanced cellular starvation;…
kmeans	2	Brown	65	GLY1	4932.YEL046C	Low specificity L-threonine aldolase; Threonine aldolase; catalyzes the cleavage of L-allo-threonine and L-threonine to glycine; involved in glycine biosynthesis.
kmeans	2	Brown	65	HIS1	4932.YER055C	ATP phosphoribosyltransferase; a hexameric enzyme, catalyzes the first step in histidine biosynthesis; mutations cause histidine auxotrophy and sensitivity to Cu, Co, and Ni salts; transcription is regulated by general amino acid control.
kmeans	2	Brown	65	HIS2	4932.YFR025C	Histidinol-phosphatase; Histidinolphosphatase; catalyzes the eighth step in histidine biosynthesis; mutations cause histidine auxotrophy and sensitivity to Cu, Co, and Ni salts; transcription is regulated by general amino acid control.
kmeans	2	Brown	65	HIS4	4932.YCL030C	Histidine biosynthesis trifunctional protein; Multifunctional enzyme containing phosphoribosyl-ATP pyrophosphatase; phosphoribosyl-AMP cyclohydrolase, and histidinol dehydrogenase activities; catalyzes the second, third, ninth and tenth steps in histidine biosynthesis.
kmeans	2	Brown	65	HIS5	4932.YIL116W	Histidinol-phosphate aminotransferase; catalyzes the seventh step in histidine biosynthesis; responsive to general control of amino acid biosynthesis; mutations cause histidine auxotrophy and sensitivity to Cu, Co, and Ni salts.
kmeans	2	Brown	65	HIS6	4932.YIL020C	1-(5-phosphoribosyl)-5-[(5-phosphoribosylamino)methylideneamino] imidazole-4-carboxamide isomerase; Enzyme that catalyzes the fourth step in the histidine pathway; Phosphoribosylformimino-5-aminoimidazole carboxamide ribotide isomerase; mutations cause histidine auxotrophy and sensitivity to Cu, Co, and Ni salts.
kmeans	2	Brown	65	HIS7	4932.YBR248C	Imidazole glycerol phosphate synthase; glutamine amidotransferase:cyclase that catalyzes the fifth step of histidine biosynthesis and also produces 5-aminoimidazole-4-carboxamide ribotide (AICAR), a purine precursor.
kmeans	2	Brown	65	HOM2	4932.YDR158W	Aspartic beta semi-aldehyde dehydrogenase; catalyzes the second step in the common pathway for methionine and threonine biosynthesis; expression regulated by Gcn4p and the general control of amino acid synthesis; Belongs to the aspartate-semialdehyde dehydrogenase family.
kmeans	2	Brown	65	HOM3	4932.YER052C	Aspartokinase; Aspartate kinase (L-aspartate 4-P-transferase); cytoplasmic enzyme that catalyzes the first step in the common pathway for methionine and threonine biosynthesis; expression regulated by Gcn4p and the general control of amino acid synthesis; Belongs to the aspartokinase family.
kmeans	2	Brown	65	HPT1	4932.YDR399W	Dimeric hypoxanthine-guanine phosphoribosyltransferase; catalyzes the transfer of the phosphoribosyl portion of 5-phosphoribosyl-alpha-1-pyrophosphate to a purine base (either guanine or hypoxanthine) to form pyrophosphate and a purine nucleotide (either guanosine monophosphate or inosine monophosphate); mutations in the human homolog HPRT1 can cause Lesch-Nyhan syndrome and Kelley-Seegmiller syn…
kmeans	2	Brown	65	ILV3	4932.YJR016C	Dihydroxy-acid dehydratase, mitochondrial; Dihydroxyacid dehydratase; catalyzes third step in the common pathway leading to biosynthesis of branched-chain amino acids.
kmeans	2	Brown	65	ILV5	4932.YLR355C	Ketol-acid reductoisomerase, mitochondrial; Acetohydroxyacid reductoisomerase and mtDNA binding protein; involved in branched-chain amino acid biosynthesis and maintenance of wild-type mitochondrial DNA; found in mitochondrial nucleoids.
kmeans	2	Brown	65	ILV6	4932.YCL009C	Acetolactate synthase small subunit, mitochondrial; Regulatory subunit of acetolactate synthase; acetolactate synthase catalyzes the first step of branched-chain amino acid biosynthesis; enhances activity of the Ilv2p catalytic subunit, localizes to mitochondria.
kmeans	2	Brown	65	IMD2	4932.YHR216W	Inosine-5'-monophosphate dehydrogenase 2; Inosine monophosphate dehydrogenase; catalyzes the rate-limiting step in GTP biosynthesis, expression is induced by mycophenolic acid resulting in resistance to the drug, expression is repressed by nutrient limitation; IMD2 has a paralog, YAR073W/YAR075W, that arose from a segmental duplication.
kmeans	2	Brown	65	IMD3	4932.YLR432W	Inosine-5'-monophosphate dehydrogenase 3; Inosine monophosphate dehydrogenase; catalyzes the rate-limiting step in the de novo synthesis of GTP; member of a four-gene family in S. cerevisiae, constitutively expressed; IMD3 has a paralog, IMD4, that arose from the whole genome duplication; Belongs to the IMPDH/GMPR family.
kmeans	2	Brown	65	IMD4	4932.YML056C	Inosine-5'-monophosphate dehydrogenase 4; Inosine monophosphate dehydrogenase; catalyzes the rate-limiting step in the de novo synthesis of GTP; member of a four-gene family in S. cerevisiae, constitutively expressed; IMD4 has a paralog, IMD3, that arose from the whole genome duplication.
kmeans	2	Brown	65	LYS1	4932.YIR034C	Saccharopine dehydrogenase (NAD+, L-lysine-forming); catalyzes the conversion of saccharopine to L-lysine, which is the final step in the lysine biosynthesis pathway; also has mRNA binding activity; Belongs to the AlaDH/PNT family.
kmeans	2	Brown	65	LYS2	4932.YBR115C	Alpha aminoadipate reductase; catalyzes the reduction of alpha-aminoadipate to alpha-aminoadipate 6-semialdehyde, which is the fifth step in biosynthesis of lysine; activation requires posttranslational phosphopantetheinylation by Lys5p; Belongs to the ATP-dependent AMP-binding enzyme family.
kmeans	2	Brown	65	LYS9	4932.YNR050C	Saccharopine dehydrogenase (NADP+, L-glutamate-forming); catalyzes the formation of saccharopine from alpha-aminoadipate 6-semialdehyde, the seventh step in lysine biosynthesis pathway; exhibits genetic and physical interactions with TRM112.
kmeans	2	Brown	65	MCY1	4932.YGR012W	Putative cysteine synthase; localized to the mitochondrial outer membrane.
kmeans	2	Brown	65	MET17	4932.YLR303W	Homocysteine/cysteine synthase; O-acetyl homoserine-O-acetyl serine sulfhydrylase; required for Methionine and cysteine biosynthesis; Belongs to the trans-sulfuration enzymes family.
kmeans	2	Brown	65	MET6	4932.YER091C	5-methyltetrahydropteroyltriglutamate--homocysteine methyltransferase; Cobalamin-independent methionine synthase; involved in methionine biosynthesis and regeneration; requires a minimum of two glutamates on the methyltetrahydrofolate substrate, similar to bacterial metE homologs.
kmeans	2	Brown	65	PHA2	4932.YNL316C	Prephenate dehydratase; catalyzes the conversion of prephanate to phenylpyruvate, which is a step in the phenylalanine biosynthesis pathway.
kmeans	2	Brown	65	SAM1	4932.YLR180W	S-adenosylmethionine synthase 1; S-adenosylmethionine synthetase; catalyzes transfer of the adenosyl group of ATP to the sulfur atom of methionine; SAM1 has a paralog, SAM2, that arose from the whole genome duplication.
kmeans	2	Brown	65	SAM2	4932.YDR502C	S-adenosylmethionine synthase 2; S-adenosylmethionine synthetase; catalyzes transfer of the adenosyl group of ATP to the sulfur atom of methionine; comparative analysis suggests that a mitochondrially targeted form may result from translation starting at a non-canonical codon upstream of the annotated start codon.
kmeans	2	Brown	65	SAM4	4932.YPL273W	Homocysteine S-methyltransferase 2; S-adenosylmethionine-homocysteine methyltransferase; functions along with Mht1p in the conversion of S-adenosylmethionine (AdoMet) to methionine to control the methionine/AdoMet ratio; SAM4 has a paralog, YMR321C, that arose from a single-locus duplication.
kmeans	2	Brown	65	SER2	4932.YGR208W	Phosphoserine phosphatase of the phosphoglycerate pathway; involved in serine and glycine biosynthesis, expression is regulated by the available nitrogen source.
kmeans	2	Brown	65	SHM2	4932.YLR058C	Cytosolic serine hydroxymethyltransferase; converts serine to glycine plus 5,10 methylenetetrahydrofolate; major isoform involved in generating precursors for purine, pyrimidine, amino acid, and lipid biosynthesis; Belongs to the SHMT family.
kmeans	2	Brown	65	THR1	4932.YHR025W	Homoserine kinase; conserved protein required for threonine biosynthesis; long-lived protein that is preferentially retained in mother cells and forms cytoplasmic filaments; expression is regulated by the GCN4-mediated general amino acid control pathway.
kmeans	2	Brown	65	THR4	4932.YCR053W	Threonine synthase; conserved protein that catalyzes formation of threonine from O-phosphohomoserine; expression is regulated by the GCN4-mediated general amino acid control pathway.
kmeans	2	Brown	65	TRP2	4932.YER090W	Anthranilate synthase; catalyzes the initial step of tryptophan biosynthesis, forms multifunctional hetero-oligomeric anthranilate synthase:indole-3-glycerol phosphate synthase enzyme complex with Trp3p.
kmeans	2	Brown	65	TRP3	4932.YKL211C	Multifunctional tryptophan biosynthesis protein; Indole-3-glycerol-phosphate synthase; forms bifunctional hetero-oligomeric anthranilate synthase:indole-3-glycerol phosphate synthase enzyme complex with Trp2p.
kmeans	2	Brown	65	TRP4	4932.YDR354W	Anthranilate phosphoribosyl transferase; transferase of the tryptophan biosynthetic pathway; catalyzes the phosphoribosylation of anthranilate; subject to the general control system of amino acid biosynthesis.
kmeans	2	Brown	65	TRP5	4932.YGL026C	Tryptophan synthase; catalyzes the last step of tryptophan biosynthesis; regulated by the general control system of amino acid biosynthesis; In the N-terminal section; belongs to the TrpA family.
kmeans	2	Brown	65	YHR033W	4932.YHR033W	Uncharacterized protein YHR033W; Putative protein of unknown function; epitope-tagged protein localizes to the cytoplasm; YHR033W has a paralog, PRO1, that arose from the whole genome duplication.
kmeans	2	Brown	65	YLL058W	4932.YLL058W	Putative protein of unknown function with similarity to Str2p; Str2p is a cystathionine gamma-synthase important in sulfur metabolism; YLL058W is not an essential gene.
kmeans	3	Olive	61	ADH1	4932.YOL086C	Alcohol dehydrogenase; fermentative isozyme active as homo- or heterotetramers; required for the reduction of acetaldehyde to ethanol, the last step in the glycolytic pathway; ADH1 has a paralog, ADH5, that arose from the whole genome duplication.
kmeans	3	Olive	61	ADH2	4932.YMR303C	Glucose-repressible alcohol dehydrogenase II; catalyzes the conversion of ethanol to acetaldehyde; involved in the production of certain carboxylate esters; regulated by ADR1.
kmeans	3	Olive	61	ADH3	4932.YMR083W	Mitochondrial alcohol dehydrogenase isozyme III; involved in the shuttling of mitochondrial NADH to the cytosol under anaerobic conditions and ethanol production.
kmeans	3	Olive	61	ADH5	4932.YBR145W	Alcohol dehydrogenase isoenzyme V; involved in ethanol production; ADH5 has a paralog, ADH1, that arose from the whole genome duplication; Belongs to the zinc-containing alcohol dehydrogenase family.
kmeans	3	Olive	61	CDC19	4932.YAL038W	Pyruvate kinase; functions as a homotetramer in glycolysis to convert phosphoenolpyruvate to pyruvate, the input for aerobic (TCA cycle) or anaerobic (glucose fermentation) respiration; regulated via allosteric activation by fructose bisphosphate; CDC19 has a paralog, PYK2, that arose from the whole genome duplication.
kmeans	3	Olive	61	DAK1	4932.YML070W	Dihydroxyacetone kinase; required for detoxification of dihydroxyacetone (DHA); involved in stress adaptation.
kmeans	3	Olive	61	DAK2	4932.YFL053W	Dihydroxyacetone kinase; required for detoxification of dihydroxyacetone (DHA); involved in stress adaptation; Belongs to the dihydroxyacetone kinase (DAK) family.
kmeans	3	Olive	61	DSF1	4932.YEL070W	Mannitol dehydrogenase; deletion suppresses mutation of mpt5; DSF1 has a paralog, MAN2, that arose from a segmental duplication.
kmeans	3	Olive	61	ENO1	4932.YGR254W	Enolase I, a phosphopyruvate hydratase; catalyzes conversion of 2-phosphoglycerate to phosphoenolpyruvate during glycolysis and the reverse reaction during gluconeogenesis; expression repressed in response to glucose; protein abundance increases in response to DNA replication stress; N-terminally propionylated in vivo; ENO1 has a paralog, ENO2, that arose from the whole genome duplication.
kmeans	3	Olive	61	ENO2	4932.YHR174W	Enolase II, a phosphopyruvate hydratase; catalyzes conversion of 2-phosphoglycerate to phosphoenolpyruvate during glycolysis and the reverse reaction during gluconeogenesis; expression induced in response to glucose; ENO2 has a paralog, ENO1, that arose from the whole genome duplication.
kmeans	3	Olive	61	ERR1	4932.YOR393W	Enolase-related protein 1; Putative phosphopyruvate hydratase.
kmeans	3	Olive	61	ERR3	4932.YMR323W	Enolase-related protein 3; Enolase, a phosphopyruvate hydratase; catalyzes the conversion of 2-phosphoglycerate to phosphoenolpyruvate; complements the growth defect of an ENO1 ENO2 double mutant in glucose.
kmeans	3	Olive	61	FBA1	4932.YKL060C	Fructose 1,6-bisphosphate aldolase; required for glycolysis and gluconeogenesis; catalyzes conversion of fructose 1,6 bisphosphate to glyceraldehyde-3-P and dihydroxyacetone-P; locates to mitochondrial outer surface upon oxidative stress; N-terminally propionylated in vivo; Belongs to the class II fructose-bisphosphate aldolase family.
kmeans	3	Olive	61	FBP1	4932.YLR377C	Fructose-1,6-bisphosphatase; key regulatory enzyme in the gluconeogenesis pathway, required for glucose metabolism; undergoes either proteasome-mediated or autophagy-mediated degradation depending on growth conditions; glucose starvation results in redistribution to the periplasm; interacts with Vid30p; Belongs to the FBPase class 1 family.
kmeans	3	Olive	61	FBP26	4932.YJL155C	Fructose-2,6-bisphosphatase, required for glucose metabolism; protein abundance increases in response to DNA replication stress.
kmeans	3	Olive	61	GAL10	4932.YBR019C	Bifunctional protein GAL10; UDP-glucose-4-epimerase; catalyzes interconversion of UDP-galactose and UDP-D-glucose in galactose metabolism; also catalyzes conversion of alpha-D-glucose or alpha-D-galactose to their beta-anomers; human homolog GALE implicated in galactosemia, can complement yeast null mutant.
kmeans	3	Olive	61	GND2	4932.YGR256W	6-phosphogluconate dehydrogenase (decarboxylating); catalyzes an NADPH regenerating reaction in the pentose phosphate pathway; required for growth on D-glucono-delta-lactone; GND2 has a paralog, GND1, that arose from the whole genome duplication.
kmeans	3	Olive	61	GPD1	4932.YDL022W	NAD-dependent glycerol-3-phosphate dehydrogenase; key enzyme of glycerol synthesis, essential for growth under osmotic stress; expression regulated by high-osmolarity glycerol response pathway; protein abundance increases in response to DNA replication stress; constitutively inactivated via phosphorylation by the protein kinases Ypk1p and Ypk2p, dephosphorylation increases catalytic activity; for…
kmeans	3	Olive	61	GPD2	4932.YOL059W	Glycerol-3-phosphate dehydrogenase [NAD(+)] 2, mitochondrial; NAD-dependent glycerol 3-phosphate dehydrogenase; expression is controlled by an oxygen-independent signaling pathway required to regulate metabolism under anoxic conditions; located in cytosol and mitochondria; constitutively active but is inactivated via phosphorylation by energy-stress responsive kinase SNF1; GPD2 has a paralog, GPD…
kmeans	3	Olive	61	GPH1	4932.YPR160W	Glycogen phosphorylase required for the mobilization of glycogen; non-essential; regulated by cyclic AMP-mediated phosphorylation; phosphorylation by Cdc28p may coordinately regulate carbohydrate metabolism and the cell cycle; expression is regulated by stress-response elements and by the HOG MAP kinase pathway.
kmeans	3	Olive	61	GPM1	4932.YKL152C	Tetrameric phosphoglycerate mutase; mediates the conversion of 3-phosphoglycerate to 2-phosphoglycerate during glycolysis and the reverse reaction during gluconeogenesis; Belongs to the phosphoglycerate mutase family. BPG- dependent PGAM subfamily.
kmeans	3	Olive	61	GPM2	4932.YDL021W	Homolog of Gpm1p phosphoglycerate mutase; converts 3-phosphoglycerate to 2-phosphoglycerate in glycolysis; may be non-functional; GPM2 has a paralog, GPM3, that arose from the whole genome duplication.
kmeans	3	Olive	61	GPT2	4932.YKR067W	Glycerol-3-phosphate O-acyltransferase 2; Glycerol-3-phosphate/dihydroxyacetone phosphate sn-1 acyltransferase; located in lipid particles and the ER; involved in the stepwise acylation of glycerol-3-phosphate and dihydroxyacetone in lipid biosynthesis; the most conserved motifs and functionally relevant residues are oriented towards the ER lumen; Belongs to the GPAT/DAPAT family.
kmeans	3	Olive	61	GSY1	4932.YFR015C	Glycogen [starch] synthase isoform 1; Glycogen synthase; expression induced by glucose limitation, nitrogen starvation, environmental stress, and entry into stationary phase; GSY1 has a paralog, GSY2, that arose from the whole genome duplication; relocalizes from nucleus to cytoplasmic foci upon DNA replication stress; Belongs to the glycosyltransferase 3 family.
kmeans	3	Olive	61	GSY2	4932.YLR258W	Glycogen [starch] synthase isoform 2; Glycogen synthase; expression induced by glucose limitation, nitrogen starvation, heat shock, and stationary phase; activity regulated by cAMP-dependent, Snf1p and Pho85p kinases as well as by the Gac1p-Glc7p phosphatase; GSY2 has a paralog, GSY1, that arose from the whole genome duplication; relocalizes from cytoplasm to plasma membrane upon DNA replication …
kmeans	3	Olive	61	GUT2	4932.YIL155C	Mitochondrial glycerol-3-phosphate dehydrogenase; expression is repressed by both glucose and cAMP and derepressed by non-fermentable carbon sources in a Snf1p, Rsf1p, Hap2/3/4/5 complex dependent manner.
kmeans	3	Olive	61	HXK1	4932.YFR053C	Hexokinase-1; Hexokinase isoenzyme 1; a cytosolic protein that catalyzes phosphorylation of glucose during glucose metabolism; expression is highest during growth on non-glucose carbon sources; glucose-induced repression involves hexokinase Hxk2p; HXK1 has a paralog, HXK2, that arose from the whole genome duplication.
kmeans	3	Olive	61	HXK2	4932.YGL253W	Hexokinase-2; Hexokinase isoenzyme 2; phosphorylates glucose in cytosol; predominant hexokinase during growth on glucose; represses expression of HXK1, GLK1, induces expression of its own gene; antiapoptotic; phosphorylation/dephosphorylation at Ser14 by kinase Snf1p, phosphatase Glc7p-Reg1p regulates nucleocytoplasmic shuttling of Hxk2p; functions downstream of Sit4p in control of cell cycle, mi…
kmeans	3	Olive	61	MAE1	4932.YKL029C	Mitochondrial malic enzyme; catalyzes the oxidative decarboxylation of malate to pyruvate, which is a key intermediate in sugar metabolism and a precursor for synthesis of several amino acids.
kmeans	3	Olive	61	NQM1	4932.YGR043C	Transaldolase of unknown function; transcription is repressed by Mot1p and induced by alpha-factor and during diauxic shift; NQM1 has a paralog, TAL1, that arose from the whole genome duplication.
kmeans	3	Olive	61	PCK1	4932.YKR097W	Phosphoenolpyruvate carboxykinase; key enzyme in gluconeogenesis, catalyzes early reaction in carbohydrate biosynthesis, glucose represses transcription and accelerates mRNA degradation, regulated by Mcm1p and Cat8p, located in the cytosol.
kmeans	3	Olive	61	PDB1	4932.YBR221C	E1 beta subunit of the pyruvate dehydrogenase (PDH) complex; PDH is an evolutionarily conserved multi-protein complex found in mitochondria.
kmeans	3	Olive	61	PDC1	4932.YLR044C	Major of three pyruvate decarboxylase isozymes; key enzyme in alcoholic fermentation; decarboxylates pyruvate to acetaldehyde; involved in amino acid catabolism; subject to glucose-, ethanol-, and autoregulation; activated by phosphorylation in response to glucose levels; N-terminally propionylated in vivo; Belongs to the TPP enzyme family.
kmeans	3	Olive	61	PDC5	4932.YLR134W	Minor isoform of pyruvate decarboxylase; key enzyme in alcoholic fermentation, decarboxylates pyruvate to acetaldehyde, regulation is glucose- and ethanol-dependent, repressed by thiamine, involved in amino acid catabolism.
kmeans	3	Olive	61	PDC6	4932.YGR087C	Minor isoform of pyruvate decarboxylase; decarboxylates pyruvate to acetaldehyde, involved in amino acid catabolism; transcription is glucose- and ethanol-dependent, and is strongly induced during sulfur limitation; Belongs to the TPP enzyme family.
kmeans	3	Olive	61	PFK1	4932.YGR240C	Alpha subunit of heterooctameric phosphofructokinase; involved in glycolysis, indispensable for anaerobic growth, activated by fructose-2,6-bisphosphate and AMP, mutation inhibits glucose induction of cell cycle-related genes; Belongs to the phosphofructokinase type A (PFKA) family. ATP-dependent PFK group I subfamily. Eukaryotic two domain clade 'E' sub-subfamily.
kmeans	3	Olive	61	PFK2	4932.YMR205C	Beta subunit of heterooctameric phosphofructokinase; involved in glycolysis; indispensable for anaerobic growth; activated by fructose-2,6-bisphosphate and AMP; mutation inhibits glucose induction of cell cycle-related genes; Belongs to the phosphofructokinase type A (PFKA) family. ATP-dependent PFK group I subfamily. Eukaryotic two domain clade 'E' sub-subfamily.
kmeans	3	Olive	61	PGI1	4932.YBR196C	Glycolytic enzyme phosphoglucose isomerase; catalyzes the interconversion of glucose-6-phosphate and fructose-6-phosphate; required for cell cycle progression and completion of the gluconeogenic events of sporulation.
kmeans	3	Olive	61	PGK1	4932.YCR012W	3-phosphoglycerate kinase; catalyzes transfer of high-energy phosphoryl groups from the acyl phosphate of 1,3-bisphosphoglycerate to ADP to produce ATP; key enzyme in glycolysis and gluconeogenesis.
kmeans	3	Olive	61	PGM2	4932.YMR105C	Phosphoglucomutase; catalyzes the conversion from glucose-1-phosphate to glucose-6-phosphate, which is a key step in hexose metabolism; functions as the acceptor for a Glc-phosphotransferase; protein abundance increases in response to DNA replication stress; PGM2 has a paralog, PGM1, that arose from the whole genome duplication.
kmeans	3	Olive	61	PMI40	4932.YER003C	Mannose-6-phosphate isomerase; catalyzes the interconversion of fructose-6-P and mannose-6-P; required for early steps in protein mannosylation.
kmeans	3	Olive	61	PSA1	4932.YDL055C	GDP-mannose pyrophosphorylase (mannose-1-phosphate guanyltransferase); synthesizes GDP-mannose from GTP and mannose-1-phosphate in cell wall biosynthesis; required for normal cell wall structure.
kmeans	3	Olive	61	PYC2	4932.YBR218C	Pyruvate carboxylase isoform; cytoplasmic enzyme that converts pyruvate to oxaloacetate; differentially regulated than isoform Pyc1p; mutations in the human homolog are associated with lactic acidosis; PYC2 has a paralog, PYC1, that arose from the whole genome duplication.
kmeans	3	Olive	61	PYK2	4932.YOR347C	Pyruvate kinase; appears to be modulated by phosphorylation; transcription repressed by glucose, and Pyk2p may be active under low glycolytic flux; PYK2 has a paralog, CDC19, that arose from the whole genome duplication.
kmeans	3	Olive	61	SEC53	4932.YFL045C	Phosphomannomutase; involved in synthesis of GDP-mannose and dolichol-phosphate-mannose; required for folding and glycosylation of secretory proteins in the ER lumen; Belongs to the eukaryotic PMM family.
kmeans	3	Olive	61	SER3	4932.YER081W	D-3-phosphoglycerate dehydrogenase 1; 3-phosphoglycerate dehydrogenase and alpha-ketoglutarate reductase; 3PG dehydrogenase that catalyzes the first step in serine and glycine biosynthesis; also functions as an alpha-ketoglutarate reductase, converting alpha-ketoglutarate to D-2-hydroxyglutarate (D-2HG); localizes to the cytoplasm; SER3 has a paralog, SER33, that arose from the whole genome dupli…
kmeans	3	Olive	61	SER33	4932.YIL074C	D-3-phosphoglycerate dehydrogenase 2; 3-phosphoglycerate dehydrogenase and alpha-ketoglutarate reductase; 3PG dehydrogenase that catalyzes the first step in serine and glycine biosynthesis; also functions as an alpha-ketoglutarate reductase, converting alpha-ketoglutarate to D-2-hydroxyglutarate (D-2HG); localizes to the cytoplasm; SER33 has a paralog, SER3, that arose from the whole genome dupli…
kmeans	3	Olive	61	SOL2	4932.YCR073W-A	6-phosphogluconolactonase-like protein 2; Protein with a possible role in tRNA export; shows similarity to 6-phosphogluconolactonase non-catalytic domains but does not exhibit this enzymatic activity; homologous to Sol3p and Sol4p; SOL2 has a paralog, SOL1, that arose from the whole genome duplication.
kmeans	3	Olive	61	SOL3	4932.YHR163W	6-phosphogluconolactonase; catalyzes the second step of the pentose phosphate pathway; weak multicopy suppressor of los1-1 mutation; homologous to Sol2p and Sol1p; SOL3 has a paralog, SOL4, that arose from the whole genome duplication.
kmeans	3	Olive	61	SOL4	4932.YGR248W	6-phosphogluconolactonase; protein abundance increases in response to DNA replication stress; SOL4 has a paralog, SOL3, that arose from the whole genome duplication.
kmeans	3	Olive	61	TDA10	4932.YGR205W	Probable ATP-dependent kinase TDA10; ATP-binding protein of unknown function; crystal structure resembles that of E.coli pantothenate kinase and other small kinases; null mutant is sensitive to expression of the top1-T722A allele.
kmeans	3	Olive	61	TDH1	4932.YJL052W	Glyceraldehyde-3-phosphate dehydrogenase (GAPDH), isozyme 1; involved in glycolysis and gluconeogenesis; tetramer that catalyzes the reaction of glyceraldehyde-3-phosphate to 1,3 bis-phosphoglycerate; detected in the cytoplasm and cell wall; protein abundance increases in response to DNA replication stress; GAPDH-derived antimicrobial peptides secreted by S. cerevisiae are active against a wide v…
kmeans	3	Olive	61	TDH2	4932.YJR009C	Glyceraldehyde-3-phosphate dehydrogenase (GAPDH), isozyme 2; involved in glycolysis and gluconeogenesis; tetramer that catalyzes reaction of glyceraldehyde-3-phosphate to 1,3 bis-phosphoglycerate; detected in cytoplasm and cell wall; protein abundance increases in response to DNA replication stress; GAPDH-derived antimicrobial peptides are active against a wide variety of wine-related yeasts and …
kmeans	3	Olive	61	TDH3	4932.YGR192C	Glyceraldehyde-3-phosphate dehydrogenase (GAPDH), isozyme 3; involved in glycolysis and gluconeogenesis; tetramer that catalyzes the reaction of glyceraldehyde-3-phosphate to 1,3 bis-phosphoglycerate; detected in the cytoplasm and cell wall; GAPDH-derived antimicrobial peptides secreted by S. cerevisiae are active against a wide variety of wine-related yeasts and bacteria; binds AU-rich RNA.
kmeans	3	Olive	61	TES1	4932.YJR019C	Peroxisomal acyl-CoA thioesterase; likely to be involved in fatty acid oxidation rather than fatty acid synthesis; conserved protein also found in human peroxisomes; TES1 mRNA levels increase during growth on fatty acids; Belongs to the C/M/P thioester hydrolase family.
kmeans	3	Olive	61	TKL1	4932.YPR074C	Transketolase; catalyzes conversion of xylulose-5-phosphate and ribose-5-phosphate to sedoheptulose-7-phosphate and glyceraldehyde-3-phosphate in the pentose phosphate pathway; needed for synthesis of aromatic amino acids; TKL1 has a paralog, TKL2, that arose from the whole genome duplication.
kmeans	3	Olive	61	TKL2	4932.YBR117C	Transketolase; catalyzes conversion of xylulose-5-phosphate and ribose-5-phosphate to sedoheptulose-7-phosphate and glyceraldehyde-3-phosphate in the pentose phosphate pathway; needed for synthesis of aromatic amino acids; TKL2 has a paralog, TKL1, that arose from the whole genome duplication.
kmeans	3	Olive	61	TPI1	4932.YDR050C	Triose phosphate isomerase, abundant glycolytic enzyme; mRNA half-life is regulated by iron availability; transcription is controlled by activators Reb1p, Gcr1p, and Rap1p through binding sites in the 5' non-coding region; inhibition of Tpi1p activity by PEP (phosphoenolpyruvate) stimulates redox metabolism in respiring cells; E104D mutation in human homolog TPI1 causes a rare autosomal disease; …
kmeans	3	Olive	61	YDR248C	4932.YDR248C	Putative gluconokinase; sequence similarity to bacterial and human gluconokinase; green fluorescent protein (GFP)-fusion protein localizes to the cytoplasm; upregulated by deletion of the RNAP-II associated factor, PAF1.
kmeans	3	Olive	61	YHL012W	4932.YHL012W	Probable UTP--glucose-1-phosphate uridylyltransferase; Putative UTP glucose-1-phosphate uridylyltransferase; YHL012W has a paralog, UGP1, that arose from the whole genome duplication; Belongs to the UDPGP type 1 family.
kmeans	3	Olive	61	YLR446W	4932.YLR446W	Putative hexokinase; transcript is upregulated during sporulation and the unfolded protein response; YLR446W is not an essential gene; Belongs to the hexokinase family.
kmeans	4	Green	40	ACO1	4932.YLR304C	Aconitate hydratase, mitochondrial; Aconitase; required for the tricarboxylic acid (TCA) cycle and also independently required for mitochondrial genome maintenance; component of the mitochondrial nucleoid; mutation leads to glutamate auxotrophy; human homolog ACO2 can complement yeast null mutant.
kmeans	4	Green	40	ACO2	4932.YJL200C	Homocitrate dehydratase, mitochondrial; Putative mitochondrial aconitase isozyme; similarity to Aco1p, an aconitase required for the TCA cycle; expression induced during growth on glucose, by amino acid starvation via Gcn4p, and repressed on ethanol.
kmeans	4	Green	40	ACS1	4932.YAL054C	Acetyl-coA synthetase isoform; along with Acs2p, acetyl-coA synthetase isoform is the nuclear source of acetyl-coA for histone acetylation; expressed during growth on nonfermentable carbon sources and under aerobic conditions; Belongs to the ATP-dependent AMP-binding enzyme family.
kmeans	4	Green	40	ACS2	4932.YLR153C	Acetyl-coA synthetase isoform; along with Acs1p, acetyl-coA synthetase isoform is the nuclear source of acetyl-coA for histone acetylation; mutants affect global transcription; required for growth on glucose; expressed under anaerobic conditions; Belongs to the ATP-dependent AMP-binding enzyme family.
kmeans	4	Green	40	ALD3	4932.YMR169C	Cytoplasmic aldehyde dehydrogenase; involved in beta-alanine synthesis; uses NAD+ as the preferred coenzyme; very similar to Ald2p; expression is induced by stress and repressed by glucose.
kmeans	4	Green	40	CIT1	4932.YNR001C	Citrate synthase, mitochondrial; Citrate synthase; catalyzes the condensation of acetyl coenzyme A and oxaloacetate to form citrate; the rate-limiting enzyme of the TCA cycle; nuclear encoded mitochondrial protein; CIT1 has a paralog, CIT2, that arose from the whole genome duplication.
kmeans	4	Green	40	CIT3	4932.YPR001W	Dual specificity mitochondrial citrate and methylcitrate synthase; catalyzes the condensation of acetyl-CoA and oxaloacetate to form citrate and that of propionyl-CoA and oxaloacetate to form 2-methylcitrate.
kmeans	4	Green	40	CTT1	4932.YGR088W	Cytosolic catalase T; has a role in protection from oxidative damage by hydrogen peroxide.
kmeans	4	Green	40	ERG10	4932.YPL028W	Acetyl-CoA C-acetyltransferase (acetoacetyl-CoA thiolase); cytosolic enzyme that transfers an acetyl group from one acetyl-CoA molecule to another, forming acetoacetyl-CoA; involved in the first step in mevalonate biosynthesis; human ACAT1 functionally complements the growth defect caused by repression of ERG10 expression; Belongs to the thiolase-like superfamily. Thiolase family.
kmeans	4	Green	40	ERG11	4932.YHR007C	Lanosterol 14-alpha-demethylase; catalyzes C-14 demethylation of lanosterol to form 4,4''-dimethyl cholesta-8,14,24-triene-3-beta-ol in ergosterol biosynthesis pathway; transcriptionally down-regulated when ergosterol is in excess; member of cytochrome P450 family; associated and coordinately regulated with the P450 reductase Ncp1p; human CYP51A1 functionally complements the lethality of the erg1…
kmeans	4	Green	40	ERG2	4932.YMR202W	C-8 sterol isomerase; catalyzes isomerization of delta-8 double bond to delta-7 position at an intermediate step in ergosterol biosynthesis; transcriptionally down-regulated when ergosterol is in excess; mutation is functionally complemented by human EBP.
kmeans	4	Green	40	ERG20	4932.YJL167W	Farnesyl pyrophosphate synthetase; has both dimethylallyltranstransferase and geranyltranstransferase activities; catalyzes the formation of C15 farnesyl pyrophosphate units for isoprenoid and sterol biosynthesis.
kmeans	4	Green	40	ERG24	4932.YNL280C	C-14 sterol reductase; acts in ergosterol biosynthesis; mutants accumulate the abnormal sterol ignosterol (ergosta-8,14 dienol), and are viable under anaerobic growth conditions but inviable on rich medium under aerobic conditions; Belongs to the ERG4/ERG24 family.
kmeans	4	Green	40	ERG3	4932.YLR056W	Delta(7)-sterol 5(6)-desaturase; C-5 sterol desaturase; glycoprotein that catalyzes the introduction of a C-5(6) double bond into episterol, a precursor in ergosterol biosynthesis; transcriptionally down-regulated when ergosterol is in excess; mutants are viable, but cannot grow on non-fermentable carbon sources; substrate of HRD ubiquitin ligase; mutation is functionally complemented by human SC…
kmeans	4	Green	40	ERG4	4932.YGL012W	C-24(28) sterol reductase; catalyzes the final step in ergosterol biosynthesis; mutants are viable, but lack ergosterol; Belongs to the ERG4/ERG24 family.
kmeans	4	Green	40	ERG5	4932.YMR015C	Cytochrome P450 61; C-22 sterol desaturase; a cytochrome P450 enzyme that catalyzes the formation of the C-22(23) double bond in the sterol side chain in ergosterol biosynthesis; may be a target of azole antifungal drugs.
kmeans	4	Green	40	ERG6	4932.YML008C	Delta(24)-sterol C-methyltransferase; converts zymosterol to fecosterol in the ergosterol biosynthetic pathway by methylating position C-24; localized to lipid particles, the plasma membrane-associated endoplasmic reticulum, and the mitochondrial outer membrane; Belongs to the class I-like SAM-binding methyltransferase superfamily. Erg6/SMT family.
kmeans	4	Green	40	FOX2	4932.YKR009C	Peroxisomal hydratase-dehydrogenase-epimerase; 3-hydroxyacyl-CoA dehydrogenase and enoyl-CoA hydratase; multifunctional enzyme of the peroxisomal fatty acid beta-oxidation pathway; mutation is functionally complemented by human HSD17B4.
kmeans	4	Green	40	GAD1	4932.YMR250W	Glutamate decarboxylase; converts glutamate into gamma-aminobutyric acid (GABA) during glutamate catabolism; involved in response to oxidative stress.
kmeans	4	Green	40	GOR1	4932.YNL274C	Glyoxylate reductase; null mutation results in increased biomass after diauxic shift; the authentic, non-tagged protein is detected in highly purified mitochondria in high-throughput studies; protein abundance increases in response to DNA replication stress; Belongs to the D-isomer specific 2-hydroxyacid dehydrogenase family.
kmeans	4	Green	40	ICL2	4932.YPR006C	2-methylisocitrate lyase of the mitochondrial matrix; functions in the methylcitrate cycle to catalyze the conversion of 2-methylisocitrate to succinate and pyruvate; ICL2 transcription is repressed by glucose and induced by ethanol.
kmeans	4	Green	40	IDH2	4932.YOR136W	Subunit of mitochondrial NAD(+)-dependent isocitrate dehydrogenase; complex catalyzes the oxidation of isocitrate to alpha-ketoglutarate in the TCA cycle; phosphorylated; Belongs to the isocitrate and isopropylmalate dehydrogenases family.
kmeans	4	Green	40	IDI1	4932.YPL117C	Isopentenyl-diphosphate Delta-isomerase; Isopentenyl diphosphate:dimethylallyl diphosphate isomerase; catalyzes an essential activation step in the isoprenoid biosynthetic pathway; required for viability; isopentenyl diphosphate:dimethylallyl diphosphate isomerase is also known as IPP isomerase; Belongs to the IPP isomerase type 1 family.
kmeans	4	Green	40	IDP1	4932.YDL066W	Mitochondrial NADP-specific isocitrate dehydrogenase; catalyzes the oxidation of isocitrate to alpha-ketoglutarate; not required for mitochondrial respiration and may function to divert alpha-ketoglutarate to biosynthetic processes.
kmeans	4	Green	40	IDP2	4932.YLR174W	Cytosolic NADP-specific isocitrate dehydrogenase; catalyzes oxidation of isocitrate to alpha-ketoglutarate; levels are elevated during growth on non-fermentable carbon sources and reduced during growth on glucose; IDP2 has a paralog, IDP3, that arose from the whole genome duplication.
kmeans	4	Green	40	LEU9	4932.YOR108W	Alpha-isopropylmalate synthase II (2-isopropylmalate synthase); catalyzes the first step in the leucine biosynthesis pathway; the minor isozyme, responsible for the residual alpha-IPMS activity detected in a leu4 null mutant; LEU9 has a paralog, LEU4, that arose from the whole genome duplication; Belongs to the alpha-IPM synthase/homocitrate synthase family. LeuA type 2 subfamily.
kmeans	4	Green	40	LSC2	4932.YGR244C	Beta subunit of succinyl-CoA ligase; succinyl-CoA ligase is a mitochondrial enzyme of the TCA cycle that catalyzes the nucleotide-dependent conversion of succinyl-CoA to succinate.
kmeans	4	Green	40	LYS12	4932.YIL094C	Homoisocitrate dehydrogenase, mitochondrial; Homo-isocitrate dehydrogenase; an NAD-linked mitochondrial enzyme required for the fourth step in the biosynthesis of lysine, in which homo-isocitrate is oxidatively decarboxylated to alpha-ketoadipate.
kmeans	4	Green	40	LYS20	4932.YDL182W	Homocitrate synthase isozyme and functions in DNA repair; catalyzes the condensation of acetyl-CoA and alpha-ketoglutarate to form homocitrate, which is the first step in the lysine biosynthesis pathway; LYS20 has a paralog, LYS21, that arose from the whole genome duplication; Belongs to the alpha-IPM synthase/homocitrate synthase family. Homocitrate synthase LYS20/LYS21 subfamily.
kmeans	4	Green	40	LYS21	4932.YDL131W	Homocitrate synthase, mitochondrial; Homocitrate synthase isozyme; catalyzes the condensation of acetyl-CoA and alpha-ketoglutarate to form homocitrate, which is the first step in the lysine biosynthesis pathway; LYS21 has a paralog, LYS20, that arose from the whole genome duplication; Belongs to the alpha-IPM synthase/homocitrate synthase family. Homocitrate synthase LYS20/LYS21 subfamily.
kmeans	4	Green	40	LYS4	4932.YDR234W	Homoaconitase, mitochondrial; Homoaconitase; catalyzes the conversion of homocitrate to homoisocitrate, which is a step in the lysine biosynthesis pathway.
kmeans	4	Green	40	MDH1	4932.YKL085W	Mitochondrial malate dehydrogenase; catalyzes interconversion of malate and oxaloacetate; involved in the tricarboxylic acid (TCA) cycle; phosphorylated; Belongs to the LDH/MDH superfamily. MDH type 1 family.
kmeans	4	Green	40	MVD1	4932.YNR043W	Mevalonate pyrophosphate decarboxylase; essential enzyme involved in the biosynthesis of isoprenoids and sterols, including ergosterol; acts as a homodimer; Belongs to the diphosphomevalonate decarboxylase family.
kmeans	4	Green	40	NUS1	4932.YDL193W	Forms dehydrodolichyl diphosphate syntase complex with RER2 or SRT1; tet-repressible mutant shows accumulation of hypoglycosylated forms of CPY, suggesting that Nus1p may be involved in protein trafficking; mutations in human homolog NUS1 have been implicated in congenital scoliosis, neurological impairment, refractory epilepsy, hearing deficit, and visual impairment; human cis-prenyltransferase …
kmeans	4	Green	40	POX1	4932.YGL205W	Fatty-acyl coenzyme A oxidase; involved in the fatty acid beta-oxidation pathway; localized to the peroxisomal matrix.
kmeans	4	Green	40	RAM1	4932.YDL090C	Beta subunit of the CAAX farnesyltransferase (FTase); this complex prenylates the a-factor mating pheromone and Ras proteins; required for the membrane localization of Ras proteins and a-factor; homolog of the mammalian FTase beta subunit.
kmeans	4	Green	40	SDH1	4932.YKL148C	Flavoprotein subunit of succinate dehydrogenase; couples the oxidation of succinate to the transfer of electrons to ubiquinone as part of the TCA cycle and the mitochondrial respiratory chain; FAD binding to Sdh1p is required for the assembly of the succinate dehydrogenase subunits; mutations in human ortholog SDHA are associated with Leigh syndrome.
kmeans	4	Green	40	SDH4	4932.YDR178W	Succinate dehydrogenase [ubiquinone] cytochrome b small subunit, mitochondrial; Membrane anchor subunit of succinate dehydrogenase (SDH); involved in coupling the oxidation of succinate to the transfer of electrons to ubiquinone as part of the TCA cycle and the mitochondrial respiratory chain; has similarity to human SDH subunit D (SDHD), which is implicated in paraganglioma.
kmeans	4	Green	40	SHH4	4932.YLR164W	Mitochondrial inner membrane protein SHH4; Putative alternate subunit of succinate dehydrogenase (SDH); mitochondrial inner membrane protein; genetic interaction with SDH4 suggests that Shh4p can function as a functional SDH subunit; a fraction copurifies with SDH subunit Sdh3p; expression induced by nitrogen limitation in a GLN3, GAT1-dependent manner; Shh4p has greater similarity to human SDHD …
kmeans	4	Green	40	SRT1	4932.YMR101C	Forms the dehydrodolichyl diphosphate syntase (DDS) complex with NUS1; involved in synthesis of long-chain dolichols (19-22 isoprene units; as opposed to Rer2p which synthesizes shorter-chain dolichols); localizes to lipid bodies; transcription is induced during stationary phase.
kmeans	5	Blue	8	CDS1	4932.YBR029C	Phosphatidate cytidylyltransferase (CDP-diglyceride synthetase); an enzyme that catalyzes that conversion of CTP + phosphate into diphosphate + CDP-diaclglyerol, a critical step in the synthesis of all major yeast phospholipids; human homolog CDS1 can complement yeast cds1 null mutant.
kmeans	5	Blue	8	CHO2	4932.YGR157W	Phosphatidylethanolamine methyltransferase (PEMT); catalyzes the first step in the conversion of phosphatidylethanolamine to phosphatidylcholine during the methylation pathway of phosphatidylcholine biosynthesis.
kmeans	5	Blue	8	DPP1	4932.YDR284C	Diacylglycerol pyrophosphate (DGPP) phosphatase; zinc-regulated vacuolar membrane-associated lipid phosphatase, dephosphorylates DGPP to phosphatidate (PA) and Pi, then PA to diacylglycerol; involved in lipid signaling and cell metabolism; Belongs to the PA-phosphatase related phosphoesterase family.
kmeans	5	Blue	8	EPT1	4932.YHR123W	Sn-1,2-diacylglycerol ethanolamine- and cholinephosphotranferase; not essential for viability; EPT1 has a paralog, CPT1, that arose from the whole genome duplication.
kmeans	5	Blue	8	INM1	4932.YHR046C	Inositol monophosphatase; involved in biosynthesis of inositol and in phosphoinositide second messenger signaling; INM1 expression increases in the presence of inositol and decreases upon exposure to antibipolar drugs lithium and valproate.
kmeans	5	Blue	8	INO1	4932.YJL153C	Inositol-3-phosphate synthase; involved in synthesis of inositol phosphates and inositol-containing phospholipids; transcription is coregulated with other phospholipid biosynthetic genes by Ino2p and Ino4p, which bind the UASINO DNA element; Belongs to the myo-inositol 1-phosphate synthase family.
kmeans	5	Blue	8	LPP1	4932.YDR503C	Lipid phosphate phosphatase; catalyzes Mg(2+)-independent dephosphorylation of phosphatidic acid (PA), lysophosphatidic acid, and diacylglycerol pyrophosphate; involved in control of the cellular levels of phosphatidylinositol and PA.
kmeans	5	Blue	8	PSD2	4932.YGR170W	Phosphatidylserine decarboxylase 2 alpha chain; Phosphatidylserine decarboxylase of the Golgi and vacuolar membranes; converts phosphatidylserine to phosphatidylethanolamine; controls vacuolar membrane phospholipid content by regulating phospholipids in compartments that will eventually give rise to the vacuole; loss of Psd2p causes a specific reduction in vacuolar membrane PE levels while total …
kmeans	6	Light Sky Blue	6	ELO1	4932.YJL196C	Elongation of fatty acids protein 1; Elongase I, medium-chain acyl elongase; catalyzes carboxy-terminal elongation of unsaturated C12-C16 fatty acyl-CoAs to C16-C18 fatty acids; ELO1 has a paralog, ELO2, that arose from the whole genome duplication.
kmeans	6	Light Sky Blue	6	ELO2	4932.YCR034W	Elongation of fatty acids protein 2; Fatty acid elongase, involved in sphingolipid biosynthesis; acts on fatty acids of up to 24 carbons in length; mutations have regulatory effects on 1,3-beta-glucan synthase, vacuolar ATPase, and the secretory pathway; ELO2 has a paralog, ELO1, that arose from the whole genome duplication; lethality of the elo2 elo3 double null mutation is functionally compleme…
kmeans	6	Light Sky Blue	6	ELO3	4932.YLR372W	Elongation of fatty acids protein 3; Elongase; involved in fatty acid and sphingolipid biosynthesis; synthesizes very long chain 20-26-carbon fatty acids from C18-CoA primers; involved in regulation of sphingolipid biosynthesis; lethality of the elo2 elo3 double null mutation is functionally complemented by human ELOVL1 and weakly complemented by human ELOVL3 or ELOV7; Belongs to the ELO family.
kmeans	6	Light Sky Blue	6	IFA38	4932.YBR159W	Very-long-chain 3-oxoacyl-CoA reductase; Microsomal beta-keto-reductase; contains oleate response element (ORE) sequence in the promoter region; mutants exhibit reduced VLCFA synthesis, accumulate high levels of dihydrosphingosine, phytosphingosine and medium-chain ceramides; Belongs to the short-chain dehydrogenases/reductases (SDR) family.
kmeans	6	Light Sky Blue	6	OAR1	4932.YKL055C	Mitochondrial 3-oxoacyl-[acyl-carrier-protein] reductase; may comprise a type II mitochondrial fatty acid synthase along with Mct1p; human homolog CBR4 complements yeast null mutant.
kmeans	6	Light Sky Blue	6	PHS1	4932.YJL097W	Very-long-chain (3R)-3-hydroxyacyl-CoA dehydratase PHS1; Essential 3-hydroxyacyl-CoA dehydratase of the ER membrane; involved in elongation of very long-chain fatty acids; evolutionarily conserved, similar to mammalian PTPLA and PTPLB; involved in sphingolipid biosynthesis and protein trafficking.
kmeans	7	Medium Blue	2	RIB4	4932.YOL143C	Lumazine synthase (DMRL synthase); catalyzes synthesis of immediate precursor to riboflavin; DMRL synthase stands for 6,7-dimethyl-8-ribityllumazine synthase.
kmeans	7	Medium Blue	2	RIB5	4932.YBR256C	Riboflavin synthase; catalyzes the last step of the riboflavin biosynthesis pathway.

## Sheet: Table S8
Table S8 TFs analysis of all DEGs
Transcription Factor	% in user set	% in scerevisiae	p-value	Target ORF/Genes
Bas1p	0.5445	0.3952	0	CDC19 TDH3 ENO2 CMK2 NCW2 BDF2 RPL10 PUN1 PMA1 TDH2 JLP1 CCW12 RPL5 CWP2 YRO2 RPP0 RCN2 RPL1B RPS2 YMR295C YOR338W RPS1A PDR10 RPL8B HXT1 AVT3 RPS1B PEP12 RPL15A JEN1 YHB1 TKL1 STM1 RPS4B RPS20 RPL13B RPL8A RPS9B ASC1 RPS12 RPL2A YCR007C EXG1 MET17 RPL18A RPL20B TIP1 RPL9B RPL7A RPL13A GDH1 OSW2 RPS8B SRF1 RPL21B TPO5 DBR1 ARG1 FRE1 HSP12 MRH1 RPL22A ARK1 RCN1 FRS1 RPL6B IRS4 ASN1 RPL9A RPS22A AD…
Cbf1p	0.8142	0.3404	0	CDC19 TDH3 ENO2 RPL3 CMK2 NCW2 BDF2 RPL10 PUN1 PMA1 TDH2 CRZ1 CCW12 RPL5 CWP2 YRO2 RPP0 RCN2 RPL1B RPS2 YMR295C RPS1A PDR10 YOR385W RPL8B HXT1 RPS1B PEP12 RPL15A RPL16B JEN1 YHB1 TKL1 STM1 PDC5 RPS20 RPL13B RPL8A GPP1 RPS9B RPS12 RPS0B RPL2A HEM15 YCR007C EXG1 MET17 RPL20B TIP1 RPL9B RPL7A RPL13A XRS2 GDH1 ACS2 OSW2 RPS8B SRF1 RPL21B TPO5 DBR1 ARG1 HSP12 MRH1 SCW4 RPL22A ARK1 TOG1 YDR338C RCN1 FR…
Cin5p	0.4172	0.3974	0	CDC19 TDH3 ENO2 RPL3 RPL10 TDH2 CRZ1 JLP1 CCW12 YRO2 RPP0 RPS2 PDR10 YOR385W HXT1 AVT3 RPL15A YHB1 TKL1 PDC5 RPL13B RPL8A RPS12 HEM15 EXG1 MET17 RPL20B TIP1 XRS2 GDH1 ACS2 RPS8B SRF1 ARG1 FRE1 HSP12 MRH1 SCW4 RPL22A TOG1 YDR338C FRS1 ASN1 RPS17B SHC1 PHO3 TKL2 RPS24B ERG5 HTB2 RPL22B HIS5 YOL014W HTA2 PUG1 YIL067C LYS20 RPL31B TEF4 RVS161 OSW7 ALD3 RPL30 RPS16A THI20 PIN3 RPS16B OYE2 FLO9 HAL5 CY…
Cst6p	0.5126	0.379	0	CDC19 TDH3 ENO2 RPL3 BDF2 RPL10 PMA1 TDH2 CCW12 RPL5 CWP2 YRO2 RPP0 RPL1B RPS2 YOR338W RPS1A YOR385W RPL8B HXT1 AVT3 RPS1B RPL15A RPL16B YHB1 TKL1 STM1 RPS4B PDC5 RPS20 RPL13B RPL8A GPP1 RPS9B ASC1 RPS12 RPS0B RPL2A YCR007C EXG1 RPL18A RPL20B TIP1 RPL9B RPL13A XRS2 GDH1 ACS2 RPS8B RPL21B DBR1 ARG1 FRE1 HSP12 MRH1 SCW4 RPL22A FRS1 RPL6B ASN1 RPL9A RPS22A ADE12 HOM2 ARO4 MET6 ACO2 PHO3 EKI1 TKL2 RP…
Fhl1p	0.3866	0.4235	0	CDC19 TDH3 ENO2 RPL3 BDF2 RPL10 PUN1 PMA1 TDH2 JLP1 CCW12 RPL5 CWP2 YRO2 RPP0 RCN2 RPL1B RPS2 YOR338W RPS1A RPL8B HXT1 AVT3 RPS1B PEP12 RPL15A RPL16B JEN1 STM1 RPS4B RPS20 RPL13B RPL8A GPP1 RPS9B ASC1 RPS12 RPS0B RPL2A YCR007C EXG1 MET17 RPL18A RPL20B RPL9B RPL7A RPL13A GDH1 OSW2 RPS8B SRF1 RPL21B ARG1 FRE1 HSP12 RPL22A RCN1 FRS1 RPL6B ASN1 RPL9A RPS22A HOM2 RPS17B MET6 ACO2 PHO3 TKL2 RPS24B LYS9…
Fkh1p	0.4546	0.3611	0	CDC19 TDH3 ENO2 RPL3 NCW2 BDF2 RPL10 PUN1 PMA1 TDH2 CCW12 RPL5 CWP2 RPP0 RPL1B RPS2 YMR295C RPS1A RPL8B HXT1 RPS1B RPL15A RPL16B JEN1 YHB1 TKL1 STM1 RPS4B PDC5 RPS20 RPL13B RPL8A GPP1 RPS9B ASC1 RPS12 RPL2A HEM15 YCR007C EXG1 MET17 RPL18A RPL20B TIP1 RPL9B RPL7A RPL13A ACS2 RPS8B RPL21B DBR1 ARG1 FRE1 HSP12 MRH1 SCW4 RPL22A ARK1 RCN1 FRS1 RPL6B IRS4 RPL9A RPS22A ADE12 HOM2 RPS17B MET6 ACO2 PHO3 E…
Fkh2p	0.3505	0.3655	0	CDC19 TDH3 ENO2 RPL3 BDF2 RPL10 PMA1 TDH2 CCW12 RPL5 CWP2 YRO2 RPP0 RPL1B RPS2 YMR295C RPS1A RPL8B HXT1 AVT3 RPS1B RPL15A JEN1 YHB1 TKL1 STM1 RPS4B RPS20 RPL13B RPL8A ASC1 RPS12 RPL2A YCR007C EXG1 MET17 RPL18A RPL20B TIP1 RPL9B RPL7A RPL13A GDH1 ACS2 RPL21B DBR1 ARG1 FRE1 MRH1 RPL22A FRS1 RPL6B ASN1 RPL9A RPS22A HOM2 ARO4 MET6 ACO2 PHO3 EKI1 TKL2 RPS24B LYS9 HTB2 RPL22B HTA2 RPL12A LYS20 ICT1 TEF…
Gcr1p	0.3409	0.4402	0	CDC19 TDH3 ENO2 RPL3 CMK2 NCW2 BDF2 RPL10 PUN1 PMA1 TDH2 CCW12 RPL5 CWP2 YRO2 RPP0 RCN2 RPL1B RPS2 YOR338W RPS1A YOR385W RPL8B HXT1 RPS1B RPL15A RPL16B YHB1 STM1 RPS4B PDC5 RPS20 RPL13B RPL8A GPP1 RPS9B ASC1 RPS12 RPS0B RPL2A YCR007C EXG1 RPL18A RPL20B TIP1 RPL9B RPL7A RPL13A GDH1 ACS2 RPS8B RPL21B TPO5 FRE1 HSP12 RPL22A RPL6B ASN1 RPL9A RPS22A HOM2 RPS17B ARO4 MET6 ACO2 PHO3 TKL2 RPS24B ERG5 DAK…
Gcr2p	0.2533	0.4129	0	CDC19 TDH3 ENO2 RPL3 NCW2 BDF2 RPL10 PUN1 TDH2 RPL5 YRO2 RPP0 RPL1B RPS2 RPS1A RPL8B HXT1 RPS1B TKL1 RPS4B PDC5 RPS20 RPL13B RPL8A GPP1 RPS9B ASC1 TIP1 RPL9B RPL7A RPL13A XRS2 OSW2 RPL21B FRE1 HSP12 MRH1 RPL6B ADE12 MET6 PHO3 TKL2 ERG5 DAK2 HIS1 LYS9 RPL12A ICT1 OSW7 RPS16B OYE2 RPL2B CYB5 PGK1 RSN1 ADH1 RPS0A PST1 HIS4 SPI1 YGK3 ENB1 ELP6 YLR179C RPS26B YDR209C IMD3 CLD1 KKQ8 MET5 RPL7B RPS19A Y…
Hsf1p	0.3665	0.4255	0	CDC19 TDH3 ENO2 RPL3 RPL10 PMA1 TDH2 JLP1 RPL5 YRO2 RPP0 RPL1B RPS2 YOR338W RPS1A RPL8B HXT1 RPS1B PEP12 RPL15A RPL16B YHB1 TKL1 STM1 RPS4B RPS20 RPL13B RPL8A GPP1 RPS9B ASC1 RPS12 RPS0B RPL2A HEM15 APJ1 YCR007C EXG1 RPL18A TIP1 RPL9B RPL13A GDH1 ACS2 OSW2 RPS8B RPL21B TPO5 ARG1 FRE1 HSP12 SCW4 RPL22A RPL6B RPL9A RPS22A HOM2 ARO4 MET6 ACO2 SHC1 PHO3 TKL2 ERG5 HIS1 LYS9 HTB2 RPL22B HIS5 YOL014W HT…
Ino4p	0.319	0.3778	0	CDC19 ENO2 RPL3 PMA1 JLP1 CCW12 CWP2 RPS2 HXT1 RPS1B JEN1 YHB1 RPS4B GPP1 RPL2A HEM15 APJ1 EXG1 MET17 TIP1 GDH1 ACS2 OSW2 DBR1 ARG1 HSP12 SCW4 RPL6B ADE12 MET6 EKI1 ERG5 DAK2 LYS9 RPL12A RPL31B ICT1 TEF4 OYE2 FLO9 RPS7A RPL2B PGK1 RSN1 OYE3 CHS1 HIS4 YGK3 MPD1 ENB1 YIP3 TIS11 GYP7 CNM67 YNL092W MNC1 IRC10 MET5 ATG5 RPS19A RPL16A PHO5 AHP1 MMR1 VPS36 HXK1 TCB1 FLO1 SUN4 BAP3 VPS27 YGR122W ARG4 CTT…
Ixr1p	0.3994	0.359	0	CDC19 TDH3 ENO2 NCW2 BDF2 PUN1 PMA1 TDH2 JLP1 CCW12 CWP2 YRO2 RPP0 RPL1B RPS2 YOR338W YOR385W HXT1 RPL15A JEN1 YHB1 TKL1 PDC5 RPS20 RPS9B RPS12 HEM15 APJ1 YCR007C EXG1 TIP1 RPL7A XRS2 GDH1 ARG1 HSP12 MRH1 SCW4 RPL22A TOG1 RCN1 FRS1 ASN1 RPS22A ADE12 ARO4 TKL2 RPS24B ERG5 DAK2 HIS1 LYS9 RPL22B YOL014W HTA2 HIS7 YIL067C LYS20 RPL31B ALD3 RPL30 RPS16A RPS16B FLO9 CYB5 RSN1 ADH1 OYE3 CHS1 RPS0A HIS4 …
Mcm1p	0.3245	0.3917	0	CDC19 TDH3 ENO2 RPL3 NCW2 BDF2 RPL10 PUN1 PMA1 TDH2 CCW12 RPL5 CWP2 YRO2 RPP0 RCN2 RPL1B RPS2 YOR338W YOR385W AVT3 PEP12 RPL15A TKL1 PDC5 RPL8A GPP1 RPS9B ASC1 RPS12 EXG1 RPL18A TIP1 RPL9B RPL7A ACS2 RPS8B DBR1 ARG1 FRE1 HSP12 MRH1 SCW4 RCN1 ADE12 MET6 ACO2 PHO3 EKI1 TKL2 RPS24B HIS5 YOL014W TEF4 RVS161 DIA1 RPS16A OYE2 HAL5 PGK1 ADH1 RPL4A PST1 ASE1 HIS4 SPI1 ADE17 ENB1 RPS11B YIP3 TIS11 STE12 I…
Msn2p	0.592	0.3977	0	CDC19 TDH3 ENO2 RPL3 NCW2 RPL10 PUN1 PMA1 TDH2 CRZ1 JLP1 CCW12 RPL5 CWP2 YRO2 RPP0 RCN2 YMR295C PDR10 YOR385W HXT1 AVT3 RPS1B RPL16B JEN1 YHB1 TKL1 RPS4B RPS20 RPL13B RPL8A GPP1 ASC1 RPS12 RPL2A HEM15 APJ1 EXG1 MET17 RPL18A RPL20B TIP1 RPL9B RPL7A GDH1 ACS2 OSW2 RPL21B DBR1 ARG1 FRE1 HSP12 MRH1 SCW4 ARK1 TOG1 RPL6B ASN1 RPS22A ADE12 HOM2 ARO4 MET6 YDL012C ACO2 SHC1 PHO3 TKL2 ERG5 DAK2 HIS1 LYS9 H…
Msn4p	0.4404	0.3891	0	CDC19 TDH3 ENO2 RPL3 NCW2 PMA1 TDH2 JLP1 CCW12 RPL5 CWP2 YRO2 RPP0 YMR295C PDR10 YOR385W HXT1 AVT3 RPL16B JEN1 YHB1 TKL1 RPS4B RPL8A GPP1 RPS9B ASC1 RPS12 RPL2A HEM15 APJ1 EXG1 MET17 RPL18A RPL20B TIP1 RPL9B GDH1 OSW2 RPS8B RPL21B DBR1 ARG1 FRE1 HSP12 MRH1 SCW4 TOG1 ASN1 RPS22A ARO4 MET6 ACO2 SHC1 PHO3 TKL2 ERG5 DAK2 HIS1 HTB2 RPL22B HIS5 PUG1 LYS20 DIA1 ALD3 LYS12 RPS16A THI20 PIN3 RPS16B OYE2 F…
Pho4p	0.2314	0.4229	0	CDC19 ENO2 CMK2 NCW2 RPL10 CRZ1 RPL5 CWP2 YRO2 RCN2 YMR295C RPS1A RPL8B RPS1B RPL15A RPL16B YHB1 STM1 RPS4B RPS20 RPL13B RPS9B RPS12 MET17 RPL18A RPL20B TIP1 RPL9B RPL7A RPL13A GDH1 ACS2 RPS8B RPL21B ARG1 FRE1 HSP12 MRH1 RPL22A RPL6B ASN1 RPS22A ADE12 RPS17B YDL012C ACO2 PHO3 TKL2 HIS1 HTB2 RPL12A RPL31B ICT1 RVS161 ALD3 RPS16B OYE2 FLO9 RSN1 PST1 SPI1 ADE17 ENB1 YIP3 TIS11 YNL092W RPS26B YDR209C…
Rap1p	0.4861	0.3834	0	CDC19 TDH3 ENO2 RPL3 CMK2 NCW2 RPL10 PMA1 TDH2 CRZ1 JLP1 CCW12 RPL5 CWP2 RPP0 RCN2 RPL1B RPS2 YMR295C YOR338W RPS1A PDR10 YOR385W RPL8B HXT1 RPS1B PEP12 RPL15A RPL16B YHB1 TKL1 RPS4B PDC5 RPS20 RPL13B RPL8A GPP1 RPS9B ASC1 RPS12 RPS0B RPL2A APJ1 YCR007C EXG1 MET17 RPL18A RPL20B RPL9B RPL7A RPL13A GDH1 ACS2 RPS8B SRF1 RPL21B ARG1 FRE1 HSP12 MRH1 SCW4 RPL22A FRS1 RPL6B ASN1 RPL9A RPS22A ADE12 HOM2 …
Reb1p	0.2967	0.3775	0	CDC19 TDH3 ENO2 RPL3 CMK2 NCW2 BDF2 RPL10 PUN1 PMA1 TDH2 CCW12 RPL5 CWP2 YRO2 RPP0 RPL1B YOR385W RPL8B AVT3 RPS1B RPL15A RPL16B YHB1 TKL1 STM1 RPS4B RPS20 RPL13B RPL8A ASC1 RPS12 RPL2A RPL18A RPL9B RPL7A RPS8B SRF1 HSP12 MRH1 RPL22A TOG1 RCN1 ASN1 HOM2 ARO4 MET6 ACO2 PHO3 EKI1 HIS1 LYS9 RPL22B HIS5 YOL014W LYS20 TEF4 DIA1 ALD3 LYS12 RPS16A OYE2 RPL2B CYB5 PGK1 ADH1 RPL4A SPI1 ELP6 RPS11B YNL092W …
Rox1p	0.2191	0.4404	0	CDC19 TDH3 ENO2 RPL3 CMK2 RPL10 PMA1 TDH2 CCW12 RPL5 CWP2 YRO2 RPP0 RPL1B RPS2 YOR338W PDR10 HXT1 RPL15A YHB1 TKL1 RPS4B RPL8A GPP1 RPS9B ASC1 RPS12 RPL2A HEM15 EXG1 RPL18A TIP1 RPL9B RPL7A RPS8B ARG1 HSP12 MRH1 SCW4 TOG1 ASN1 RPL9A HOM2 ARO4 ACO2 SHC1 EKI1 TKL2 ERG5 LYS9 HTA2 PUG1 ICT1 TEF4 DIA1 OYE2 RPL2B CYB5 PGK1 ADH1 OYE3 RPL4A PST1 SPI1 ENB1 YIP3 TIS11 YNL092W IMD3 MCR1 RPS15 RPS31 RPS19A Y…
Skn7p	0.2282	0.4248	0	CDC19 TDH3 RPL3 RPL10 PUN1 PMA1 TDH2 CCW12 RPL5 CWP2 YRO2 RPP0 RPL1B RPS2 RPS1A RPL8B AVT3 RPS1B YHB1 STM1 RPS4B RPL8A GPP1 RPS9B ASC1 RPS0B YCR007C EXG1 MET17 RPL20B TIP1 RPS8B ARG1 FRE1 HSP12 SCW4 FRS1 ADE12 HOM2 RPS17B MET6 ACO2 PHO3 RPS24B DAK2 LYS9 YOL014W RPL12A LYS20 RPL31B ICT1 TEF4 RPS16B OYE2 FLO9 PGK1 ADH1 RPL4A CHS1 HIS4 SPI1 ADE17 ENB1 ELP6 RPS11B YNL092W RPS15 RPS31 YBR016W YKR045C …
Sok2p	0.476	0.4326	0	CDC19 TDH3 ENO2 RPL3 CMK2 NCW2 BDF2 PUN1 PMA1 TDH2 CCW12 CWP2 YRO2 RCN2 RPS2 YMR295C RPS1A PDR10 YOR385W HXT1 PEP12 JEN1 YHB1 TKL1 STM1 PDC5 RPS20 RPL8A GPP1 RPS9B RPL2A APJ1 YCR007C EXG1 RPL18A TIP1 RPL9B RPL7A RPL13A XRS2 GDH1 ACS2 OSW2 RPS8B SRF1 ARG1 HSP12 MRH1 SCW4 TOG1 FRS1 RPL6B IRS4 ASN1 RPL9A RPS22A RPS17B ARO4 MET6 ACO2 SHC1 PHO3 TKL2 RPS24B ERG5 DAK2 HIS1 LYS9 RPL22B HIS5 YOL014W HTA2 …
Spt23p	0.3825	0.4582	0	CDC19 TDH3 ENO2 RPL3 CMK2 NCW2 BDF2 RPL10 PUN1 PMA1 TDH2 CCW12 RPL5 CWP2 RPP0 RCN2 RPL1B RPS2 YMR295C YOR338W RPS1A YOR385W HXT1 AVT3 RPS1B PEP12 RPL16B YHB1 TKL1 STM1 RPS4B PDC5 RPS20 RPL13B RPL8A GPP1 RPS9B ASC1 RPS12 RPS0B RPL2A YCR007C EXG1 RPL18A RPL20B TIP1 RPL9B RPL7A RPL13A GDH1 OSW2 RPS8B RPL21B TPO5 ARG1 FRE1 MRH1 SCW4 RPL22A ARK1 TOG1 RCN1 RPL6B IRS4 RPL9A RPS22A RPS17B YDL012C PHO3 RP…
Ste12p	0.6157	0.3438	0	CDC19 TDH3 ENO2 RPL3 CMK2 NCW2 BDF2 RPL10 PUN1 PMA1 TDH2 CRZ1 JLP1 CCW12 RPL5 CWP2 YRO2 RCN2 RPS2 YMR295C YOR338W RPS1A PDR10 YOR385W RPL8B HXT1 RPL15A RPL16B YHB1 TKL1 STM1 RPS4B PDC5 RPS20 RPL13B RPL8A GPP1 RPS9B ASC1 RPS12 RPS0B RPL2A HEM15 APJ1 YCR007C EXG1 MET17 RPL18A TIP1 RPL9B RPL7A XRS2 GDH1 OSW2 DBR1 ARG1 FRE1 HSP12 MRH1 SCW4 RPL22A TOG1 YDR338C RCN1 RPL6B IRS4 ASN1 RPL9A ADE12 RPS17B A…
Tye7p	0.2679	0.4068	0	CDC19 TDH3 ENO2 RPL3 TDH2 CCW12 CWP2 RPP0 RPS1A AVT3 RPL15A JEN1 RPS4B PDC5 GPP1 RPS12 RPS0B EXG1 MET17 RPL20B TIP1 GDH1 ACS2 SCW4 RPL22A TOG1 YDR338C FRS1 RPS22A ADE12 RPS17B MET6 ACO2 RPS24B ERG5 HIS1 HTB2 RPL22B HIS5 HTA2 RPL31B ICT1 TEF4 ALD3 RPL30 PIN3 RPS16B OYE2 CYB5 PGK1 RSN1 ADH1 RPL4A HIS4 YLR179C RPS26B IMD3 MCR1 RPS15 MET5 RPS31 RPS19A RPS13 EXG2 GCR1 RPL16A PHO5 AHP1 FBA1 YLR036C HOM…
Yap1p	0.9261	0.3358	0	CDC19 TDH3 ENO2 RPL3 CMK2 NCW2 BDF2 RPL10 PUN1 PMA1 TDH2 CRZ1 JLP1 CCW12 RPL5 CWP2 YRO2 RPP0 RCN2 RPL1B RPS2 YMR295C YOR338W RPS1A PDR10 YOR385W RPL8B HXT1 AVT3 RPS1B PEP12 RPL15A RPL16B JEN1 YHB1 TKL1 STM1 RPS4B PDC5 RPS20 RPL13B RPL8A GPP1 RPS9B ASC1 RPS12 RPS0B RPL2A HEM15 APJ1 YCR007C EXG1 MET17 RPL18A RPL20B TIP1 RPL9B RPL7A RPL13A XRS2 GDH1 ACS2 OSW2 RPS8B SRF1 RPL21B TPO5 DBR1 ARG1 FRE1 HS…
Yap6p	0.188	0.4226	0	CDC19 TDH3 RPL3 RPL10 CCW12 YRO2 RPS2 HXT1 RPL16B JEN1 YHB1 RPS20 RPL13B RPS12 RPS0B EXG1 RPL18A TIP1 RPL9B RPL13A DBR1 ARG1 HSP12 SCW4 TOG1 ASN1 ACO2 TKL2 ERG5 LYS9 LYS20 RVS161 ALD3 RPL30 RPS16A OYE2 FLO9 PGK1 RSN1 ADH1 CHS1 RPS0A ASE1 ADE17 ENB1 RPS26B RPS15 RPS31 RPS19A GCR1 PHO5 AHP1 RPS29B SRL1 HXK1 TRP2 FLO1 MFG1 SUN4 GPA2 CTT1 EGO4 RPL43B YEH1 MSG5 SIM1 NQM1 ENO1 CIS3 RPL31A ARO8 ADE2 RCR…
Yrr1p	0.3861	0.4361	0	CDC19 TDH3 ENO2 RPL3 CMK2 NCW2 BDF2 RPL10 PUN1 PMA1 TDH2 CCW12 RPL5 CWP2 YRO2 RPP0 RPL1B RPS2 YOR338W PDR10 RPL8B HXT1 RPS1B RPL15A JEN1 YHB1 STM1 RPS4B RPS20 RPL13B RPL8A GPP1 RPS9B ASC1 RPS12 RPS0B RPL2A HEM15 APJ1 YCR007C EXG1 MET17 RPL18A TIP1 RPL9B RPL7A GDH1 OSW2 RPS8B SRF1 DBR1 ARG1 FRE1 HSP12 MRH1 SCW4 RPL22A ARK1 TOG1 FRS1 RPL6B IRS4 ASN1 RPL9A RPS22A ADE12 HOM2 RPS17B ARO4 MET6 SHC1 PHO…
Ndt80p	0.3998	0.4044	0	CDC19 TDH3 RPL3 CMK2 RPL10 TDH2 CCW12 YRO2 RPP0 RPL1B RPS2 YOR338W RPS1A PDR10 YOR385W RPS1B RPL15A RPL16B JEN1 YHB1 PDC5 RPS20 RPL13B GPP1 RPS9B ASC1 RPS0B HEM15 APJ1 EXG1 RPL20B TIP1 RPL7A OSW2 RPS8B SRF1 ARG1 FRE1 HSP12 MRH1 SCW4 TOG1 FRS1 RPL6B IRS4 ASN1 RPL9A HOM2 ARO4 MET6 PHO3 EKI1 TKL2 ERG5 HIS1 HIS5 YOL014W PUG1 LYS20 RPL31B ICT1 OSW7 DIA1 ALD3 RPS16A OYE2 FLO9 YPR145C-A RPS7A RPL2B PGK1…
Gcn4p	0.9311	0.3326	0	CDC19 TDH3 ENO2 RPL3 CMK2 NCW2 BDF2 RPL10 PUN1 PMA1 TDH2 CRZ1 JLP1 CCW12 RPL5 CWP2 YRO2 RPP0 RCN2 RPL1B RPS2 YMR295C YOR338W RPS1A PDR10 YOR385W RPL8B HXT1 AVT3 RPS1B PEP12 RPL15A RPL16B JEN1 YHB1 TKL1 STM1 RPS4B PDC5 RPS20 RPL13B RPL8A GPP1 RPS9B ASC1 RPS12 RPS0B RPL2A HEM15 APJ1 YCR007C EXG1 MET17 RPL18A RPL20B TIP1 RPL9B RPL7A RPL13A XRS2 GDH1 ACS2 OSW2 RPS8B SRF1 RPL21B TPO5 DBR1 ARG1 FRE1 HS…
Sfp1p	0.5746	0.3716	0	CDC19 TDH3 ENO2 RPL3 NCW2 BDF2 RPL10 PMA1 TDH2 CCW12 RPL5 CWP2 YRO2 RPP0 RPL1B RPS2 YMR295C YOR338W RPS1A PDR10 RPL8B HXT1 RPS1B PEP12 RPL15A RPL16B JEN1 YHB1 TKL1 STM1 RPS4B PDC5 RPS20 RPL13B RPL8A GPP1 RPS9B ASC1 RPS12 RPS0B RPL2A HEM15 EXG1 MET17 RPL18A RPL20B TIP1 RPL9B RPL7A RPL13A GDH1 ACS2 RPS8B SRF1 RPL21B ARG1 FRE1 HSP12 MRH1 SCW4 RPL22A YDR338C FRS1 RPL6B ASN1 RPL9A RPS22A ADE12 HOM2 RP…
Rpn4p	0.8982	0.337	0	CDC19 TDH3 ENO2 RPL3 CMK2 NCW2 BDF2 RPL10 PUN1 PMA1 TDH2 CRZ1 JLP1 CCW12 RPL5 CWP2 YRO2 RPP0 RCN2 RPL1B RPS2 YMR295C YOR338W RPS1A PDR10 YOR385W RPL8B HXT1 AVT3 RPS1B PEP12 RPL15A RPL16B YHB1 TKL1 STM1 RPS4B PDC5 RPS20 RPL13B RPL8A GPP1 RPS9B ASC1 RPS12 RPS0B RPL2A HEM15 APJ1 YCR007C EXG1 MET17 RPL18A RPL20B TIP1 RPL9B RPL7A RPL13A XRS2 GDH1 ACS2 OSW2 RPS8B SRF1 RPL21B TPO5 DBR1 ARG1 FRE1 HSP12 M…
Pdr1p	0.833	0.347	0	CDC19 TDH3 ENO2 RPL3 CMK2 NCW2 RPL10 PUN1 PMA1 TDH2 CRZ1 JLP1 CCW12 RPL5 CWP2 YRO2 RPP0 RCN2 RPL1B RPS2 YMR295C YOR338W RPS1A PDR10 YOR385W RPL8B HXT1 AVT3 RPS1B PEP12 RPL15A RPL16B YHB1 TKL1 STM1 RPS4B PDC5 RPS20 RPL13B RPL8A GPP1 RPS9B ASC1 RPS12 RPS0B RPL2A HEM15 APJ1 YCR007C EXG1 MET17 RPL18A RPL20B TIP1 RPL9B RPL7A RPL13A XRS2 GDH1 ACS2 OSW2 RPS8B SRF1 RPL21B TPO5 DBR1 ARG1 FRE1 HSP12 MRH1 S…
Pdr3p	0.9233	0.3356	0	CDC19 TDH3 ENO2 RPL3 CMK2 NCW2 RPL10 PUN1 PMA1 TDH2 CRZ1 JLP1 CCW12 RPL5 CWP2 YRO2 RPP0 RCN2 RPL1B RPS2 YMR295C YOR338W RPS1A PDR10 YOR385W RPL8B HXT1 AVT3 RPS1B PEP12 RPL15A RPL16B YHB1 TKL1 STM1 RPS4B PDC5 RPS20 RPL13B RPL8A GPP1 RPS9B ASC1 RPS12 RPS0B RPL2A HEM15 APJ1 YCR007C EXG1 MET17 RPL18A RPL20B TIP1 RPL9B RPL7A RPL13A XRS2 GDH1 ACS2 OSW2 RPS8B SRF1 RPL21B TPO5 DBR1 ARG1 FRE1 HSP12 MRH1 S…
Met28p	0.7481	0.345	0	CDC19 TDH3 ENO2 RPL3 CMK2 NCW2 BDF2 RPL10 PUN1 PMA1 TDH2 CRZ1 JLP1 CCW12 RPL5 CWP2 YRO2 RCN2 RPL1B RPS2 YMR295C RPS1A PDR10 RPL8B HXT1 RPS1B PEP12 RPL15A RPL16B JEN1 YHB1 TKL1 STM1 PDC5 RPS20 RPL13B RPL8A GPP1 RPS9B ASC1 HEM15 EXG1 MET17 RPL18A RPL20B TIP1 RPL9B RPL7A XRS2 GDH1 ACS2 OSW2 RPS8B SRF1 RPL21B TPO5 ARG1 HSP12 MRH1 SCW4 RPL22A TOG1 YDR338C RCN1 FRS1 RPL6B ASN1 RPS22A ADE12 HOM2 RPS17B …
Met31p	0.7878	0.3379	0	CDC19 TDH3 ENO2 CMK2 NCW2 BDF2 RPL10 PUN1 PMA1 TDH2 CRZ1 JLP1 CCW12 RPL5 CWP2 YRO2 RPP0 RCN2 RPL1B RPS2 YOR338W PDR10 AVT3 RPS1B RPL15A RPL16B JEN1 YHB1 TKL1 RPS4B PDC5 RPS20 RPL13B RPL8A ASC1 RPS12 RPS0B RPL2A HEM15 APJ1 MET17 RPL18A TIP1 RPL9B RPL13A XRS2 ACS2 OSW2 RPS8B SRF1 DBR1 ARG1 FRE1 HSP12 MRH1 SCW4 RPL22A ARK1 TOG1 YDR338C RCN1 FRS1 IRS4 ASN1 RPL9A ADE12 HOM2 RPS17B MET6 ACO2 SHC1 PHO3 …
Cup2p	0.1511	0.4449	0	CDC19 TDH3 ENO2 NCW2 PMA1 CCW12 CWP2 YRO2 RCN2 YOR338W HXT1 JEN1 YHB1 PDC5 GPP1 EXG1 TIP1 ARG1 HSP12 MRH1 RPL9A PHO3 HTB2 HTA2 ICT1 DIA1 PGK1 ADH1 PST1 SPI1 TIS11 GYP7 YPK1 ATG5 RPL16A PHO5 AHP1 MMR1 FBA1 YLR257W RPS29B SRL1 HXK1 SUN4 GPH1 YGR122W ARG4 CTT1 JIP4 ALK1 GOR1 EST1 TMA19 RPS28B PAL2 SIM1 ENO1 SES1 NCE102 RPP1B YPT53 DSE4 ADY2 COX18 YNL208W CLB2 MEP1 EGT2 PDC6 CHA1 OAC1 YOR289W PDC1 SF…
Hac1p	0.2725	0.4095	0	CDC19 TDH3 ENO2 CMK2 NCW2 BDF2 PUN1 TDH2 JLP1 CCW12 CWP2 RCN2 PDR10 YOR385W HXT1 JEN1 YHB1 RPS4B PDC5 RPL8A GPP1 HEM15 APJ1 YCR007C EXG1 MET17 TIP1 GDH1 TPO5 ARG1 FRE1 HSP12 MRH1 RCN1 ASN1 ADE12 HOM2 MET6 ACO2 PHO3 HIS1 LYS9 HTB2 RPL22B HIS5 HTA2 PUG1 LYS20 ICT1 TEF4 DIA1 ALD3 LYS12 THI20 OYE2 FLO9 YPR145C-A CYB5 PGK1 ADH1 ASE1 HIS4 SPI1 ADE17 MPD1 YIP3 YNL092W MNC1 STE12 MET5 MUD2 RPL7B SAS5 PHO…
Mig1p	0.1506	0.4225	0	CDC19 TDH3 ENO2 RPL3 RPL10 PMA1 TDH2 CCW12 CWP2 RPP0 RPL1B HXT1 RPL15A JEN1 RPS4B RPL8A RPL2A EXG1 RPL18A TIP1 RPL9B RPS8B ARG1 HSP12 MRH1 SCW4 MET6 PHO3 YIL067C LYS20 ICT1 RVS161 ALD3 FLO9 PGK1 ADH1 OYE3 RPL4A SPI1 YDR209C CLD1 YBR016W RPS13 PHO5 AHP1 FBA1 VPS36 SRL1 HXK1 FLO1 ARG4 CTT1 EST1 FUN19 YEH1 MSG5 RPS6A TOP3 NQM1 ENO1 PRB1 YMR085W FLO5 NCE102 URA1 ARI1 EDC2 MET14 PIC2 HYP2 PDC1 ADH2 YD…
Hfi1p	0.272	0.4122	0	CDC19 ENO2 RPL3 NCW2 BDF2 PUN1 CCW12 RPL5 CWP2 YRO2 RPP0 RCN2 RPL1B RPS2 RPS1A YOR385W RPL8B HXT1 RPS1B RPL16B YHB1 STM1 RPS4B RPS20 RPL13B RPL8A GPP1 RPS9B ASC1 RPS0B RPL2A EXG1 RPL18A RPL20B TIP1 RPL9B RPL7A RPL13A XRS2 GDH1 RPS8B RPL21B ARG1 FRE1 MRH1 RPL22A RPL6B RPL9A RPS22A HOM2 MET6 PHO3 RPS24B ERG5 HIS1 HTB2 RPL22B HIS5 YOL014W HTA2 HIS7 RPL12A LYS20 RPL31B ICT1 OSW7 DIA1 RPL30 THI20 RPS1…
Snf2p	0.372	0.3905	0	CDC19 TDH3 ENO2 RPL3 NCW2 BDF2 RPL10 PUN1 PMA1 TDH2 CCW12 RPL5 CWP2 YRO2 RPP0 RPL1B RPS2 RPS1A YOR385W RPL8B HXT1 AVT3 RPS1B RPL15A RPL16B YHB1 TKL1 STM1 RPS4B PDC5 RPL13B RPL8A GPP1 RPS9B ASC1 RPS12 RPS0B RPL2A EXG1 RPL18A TIP1 RPL9B RPL13A GDH1 RPS8B RPL21B FRE1 HSP12 MRH1 SCW4 YDR338C FRS1 RPL6B RPL9A RPS22A ADE12 ARO4 MET6 YDL012C ACO2 SHC1 PHO3 ERG5 HIS1 LYS9 RPL22B YOL014W HIS7 RPL12A YIL06…
Cup9p	0.2113	0.4016	0	CDC19 TDH3 ENO2 PMA1 TDH2 CCW12 RPP0 AVT3 YHB1 TKL1 PDC5 RPS20 ASC1 RPS12 RPS0B EXG1 MET17 RPL20B TIP1 ACS2 RPS8B ARG1 SCW4 RPL22A YDR338C FRS1 RPS22A HOM2 RPS17B ACO2 PHO3 RPS24B ERG5 LYS9 RPL22B HTA2 YIL067C LYS20 RPL31B TEF4 RVS161 RPL30 PIN3 PGK1 RSN1 ADH1 RPL4A ADE17 ELP6 RPS26B IMD3 RPS31 RPL7B RPS19A RPS13 EXG2 FBA1 HOM3 RPS29B SRL1 SUN4 HSP150 TYS1 RPL26B RPS21B YAL064W-B RPL19A RPL43B RP…
Ifh1p	0.1401	0.5738	0	CDC19 TDH3 ENO2 RPL3 RPL10 PMA1 TDH2 CCW12 RPL5 CWP2 RPP0 RPL1B RPS2 RPS1A RPL8B RPS1B RPL15A RPL16B JEN1 YHB1 STM1 RPS4B RPS20 RPL13B RPL8A GPP1 RPS9B ASC1 RPS12 RPS0B RPL2A EXG1 MET17 RPL18A RPL20B TIP1 RPL9B RPL7A RPL13A GDH1 RPS8B SRF1 RPL21B ARG1 HSP12 RPL22A TOG1 FRS1 RPL6B RPL9A RPS22A RPS17B MET6 TKL2 RPS24B RPL22B PUG1 RPL12A LYS20 RPL31B TEF4 RPL30 RPS16A RPS16B FLO9 RPS7A RPL2B PGK1 AD…
Ume6p	0.3099	0.414	0	CDC19 TDH3 ENO2 NCW2 BDF2 PUN1 PMA1 TDH2 CCW12 CWP2 YRO2 YOR338W PDR10 RPL8B HXT1 JEN1 YHB1 GPP1 RPS9B RPL2A EXG1 MET17 RPL13A OSW2 ARG1 FRE1 HSP12 TOG1 IRS4 ASN1 RPL9A RPS22A ADE12 MET6 ACO2 EKI1 RPS24B RPL22B HIS5 HTA2 PUG1 HIS7 YIL067C ICT1 OSW7 DIA1 ALD3 LYS12 THI20 RPL2B RSN1 ADH1 PST1 ASE1 ENB1 TIS11 YNL092W MNC1 RPS26B MCR1 IRC10 CLD1 KKQ8 MET5 RPS19A YBR284W RPL16A PHO5 EFM4 MMR1 SLZ1 HOM…
Gis1p	0.1433	0.4448	0	CDC19 TDH3 ENO2 PMA1 TDH2 JLP1 CCW12 CWP2 YRO2 HXT1 JEN1 YHB1 PDC5 GPP1 EXG1 TIP1 RPL9B GDH1 OSW2 RPS8B HSP12 MET6 SHC1 TKL2 LYS20 DIA1 ALD3 OYE2 ADH1 SPI1 MPD1 ENB1 TIS11 YNL092W EXG2 PHO5 FBA1 YLR257W SRL1 BAP3 GPH1 YGR122W ROG3 GPA2 CTT1 PAL2 RTN2 EXP1 NQM1 ENO1 RPP2A GLN1 FAS1 LEU9 LYS1 ADY2 ARI1 SPO22 MEP1 RIM8 PIC2 PDC6 GPP2 APE1 HYP2 YOR289W PDC1 SFG1 GRE1 ADH2 TDH1 YDR034W-B DSE1 TMA10 AT…
Stb5p	0.2606	0.409	0	CDC19 TDH3 ENO2 RPL3 PMA1 TDH2 CCW12 RPL5 CWP2 YRO2 RPP0 RCN2 HXT1 RPL15A TKL1 STM1 GPP1 RPS9B ASC1 RPS12 RPS0B YCR007C EXG1 MET17 TIP1 RPL9B GDH1 ACS2 RPL21B TPO5 HSP12 SCW4 FRS1 RPL6B HOM2 MET6 ACO2 TKL2 ERG5 DAK2 HTB2 HIS5 HTA2 RPL12A LYS20 TEF4 PIN3 RPS7A RPL2B CYB5 PGK1 RSN1 ADH1 OYE3 RPL4A RPS0A PST1 ELP6 RPS11B YNL092W MET5 ATG5 RPS19A PHO5 EFM4 FBA1 CAR1 SRL1 HXK1 TCB1 SUN4 GPH1 TYS1 PMC1…
Cad1p	0.1328	0.4429	0	CDC19 TDH3 ENO2 RPL3 RPL10 PMA1 TDH2 CCW12 CWP2 RPP0 RPS2 RPL15A YHB1 RPL8A EXG1 RPL18A RPS8B FRE1 HSP12 RPS22A ADE12 EKI1 TKL2 RPS24B LYS20 ICT1 TEF4 ALD3 OYE2 FLO9 PGK1 ADH1 OYE3 RPL4A CHS1 ADE17 RPS26B RPS19A RPS13 GCR1 RPL16A AHP1 FBA1 RPS29B HSP150 ARG4 RPL26B GOR1 EGO4 RPL43B PAL2 NQM1 PRB1 ADE2 GLN1 NCE102 RPP1B PMP1 BUD7 ARI1 FLR1 MET14 RPL19B RPL28 APE1 HYP2 OAC1 PDC1 YPS3 SFG1 STB3 ARE1…
Met4p	0.1862	0.5165	0	CDC19 TDH3 ENO2 RPL3 RPL10 PUN1 PMA1 TDH2 CCW12 CWP2 YRO2 RPP0 RCN2 RPL1B RPS2 RPS1A HXT1 RPS1B RPL15A JEN1 YHB1 RPL8A GPP1 RPS9B RPS12 EXG1 MET17 RPL18A RPL9B RPL7A RPS8B ARG1 FRE1 HSP12 MRH1 RPL22A ASN1 RPS22A ADE12 MET6 PHO3 TKL2 RPS24B ERG5 HTA2 LYS20 TEF4 ALD3 RPS16B RPS7A RPL2B PGK1 RSN1 ADH1 OYE3 RPS0A PST1 SPI1 ENB1 RPS11B YLR179C YIP3 TIS11 STE12 RPS15 MET5 RPS31 RPL7B RPS19A RPS13 PHO5 …
Ino2p	0.3966	0.4065	0	CDC19 TDH3 ENO2 RPL3 CMK2 BDF2 PUN1 JLP1 CCW12 CWP2 RPS2 YMR295C PDR10 HXT1 RPS1B RPL15A JEN1 YHB1 RPS4B RPS20 RPL13B GPP1 RPS9B ASC1 RPS0B RPL2A HEM15 YCR007C EXG1 MET17 RPL18A TIP1 RPL7A GDH1 ACS2 OSW2 SRF1 ARG1 FRE1 HSP12 SCW4 RPL22A TOG1 RPL6B ASN1 RPL9A ADE12 MET6 YDL012C SHC1 PHO3 EKI1 TKL2 RPS24B ERG5 HIS1 HTB2 RPL22B HTA2 PUG1 LYS20 RPL31B ICT1 TEF4 RPL30 RPS16A OYE2 RPS7A RPL2B PGK1 RSN1…
Tup1p	0.4833	0.3702	0	TDH3 ENO2 RPL3 CMK2 NCW2 BDF2 RPL10 PUN1 PMA1 CCW12 CWP2 YRO2 RPP0 RPL1B RPS2 RPS1A PDR10 YOR385W RPL8B HXT1 AVT3 RPS1B RPL15A RPL16B JEN1 YHB1 TKL1 STM1 RPS4B PDC5 RPL13B RPL8A GPP1 ASC1 RPS12 RPS0B RPL2A APJ1 EXG1 MET17 TIP1 RPL9B RPL13A GDH1 ACS2 DBR1 ARG1 FRE1 HSP12 MRH1 SCW4 ARK1 YDR338C RCN1 FRS1 RPL6B ASN1 RPL9A ADE12 HOM2 RPS17B ARO4 YDL012C ACO2 SHC1 PHO3 EKI1 ERG5 DAK2 HIS1 LYS9 RPL22B …
Met32p	0.7718	0.3271	0	TDH3 ENO2 NCW2 BDF2 RPL10 PMA1 TDH2 CRZ1 JLP1 CCW12 RPL5 CWP2 RPP0 RCN2 RPL1B RPS2 YMR295C YOR338W RPS1A PDR10 YOR385W RPL8B RPS1B PEP12 RPL15A RPL16B JEN1 YHB1 RPS4B PDC5 RPS20 RPL13B GPP1 RPS9B ASC1 RPS12 RPS0B RPL2A HEM15 APJ1 YCR007C EXG1 MET17 RPL18A RPL20B RPL9B RPL7A RPL13A XRS2 GDH1 ACS2 OSW2 RPS8B SRF1 RPL21B DBR1 ARG1 FRE1 HSP12 SCW4 RPL22A ARK1 TOG1 YDR338C RCN1 FRS1 RPL6B IRS4 ASN1 RP…
Mot3p	0.167	0.4126	0	TDH3 TDH2 CRZ1 JLP1 RPL5 CWP2 YRO2 YMR295C HXT1 RPS1B JEN1 YHB1 TKL1 PDC5 RPS20 TIP1 GDH1 OSW2 ARG1 FRE1 HSP12 MRH1 IRS4 SHC1 PHO3 TKL2 RPS24B ERG5 HIS1 LYS12 RSN1 ADH1 ENB1 YLR179C IMD3 MCR1 MET5 EXG2 GCR1 PHO5 FBA1 YLR036C SRL1 HXK1 BSD2 GPH1 YGR122W GPA2 YEH1 MSG5 RTN2 SIM1 EXP1 ENO1 YJR015W YBR238C PRB1 CYS4 DEG1 CLB1 CHO2 FLO5 NCE102 ARI1 MET14 VPS51 RNR1 BDH1 MEP1 SHE4 EGT2 GPP2 CHA1 RPL24A…
Sut1p	0.1725	0.4163	0	TDH3 PUN1 CWP2 YRO2 HXT1 AVT3 JEN1 YHB1 TKL1 PDC5 GPP1 EXG1 TIP1 GDH1 ACS2 DBR1 HSP12 MRH1 MET6 ACO2 SHC1 PHO3 ERG5 DAK2 YOL014W LYS20 ICT1 RSN1 SPI1 ENB1 TIS11 RPS26B CLD1 RPS15 RPS19A PHO5 AHP1 CAR1 SRL1 BAP3 HSP150 ARG4 GOR1 ERG20 UBC5 PAL2 PRB1 ARO8 IDI1 EGD2 GCY1 NCE102 DSE4 URA1 ARI1 MET14 RNR1 BDH1 PIC2 MSK1 PDC6 GPP2 HYP2 OAC1 YOR289W PDC1 SFG1 AKR2 ASH1 XBP1 GTO3 QDR1 YDR034W-B DSE1 TMA1…
Aft1p	0.2944	0.4039	0	TDH3 CMK2 NCW2 BDF2 PUN1 RPL5 CWP2 YRO2 RPP0 RCN2 PDR10 YOR385W RPL8B HXT1 AVT3 RPS1B RPL15A JEN1 YHB1 TKL1 STM1 RPL8A GPP1 RPS9B ASC1 RPS12 HEM15 APJ1 EXG1 MET17 RPL9B RPL7A XRS2 ACS2 OSW2 RPL21B FRE1 HSP12 RPL22A RCN1 FRS1 RPL9A RPS22A ADE12 HOM2 MET6 ACO2 PHO3 TKL2 ERG5 HIS1 LYS9 HTB2 YOL014W HTA2 LYS20 ICT1 TEF4 RVS161 DIA1 ALD3 LYS12 THI20 PIN3 FLO9 CYB5 ADH1 OYE3 CHS1 HIS4 ADE17 ENB1 TIS11 …
Gln3p	0.4062	0.3618	0	TDH3 ENO2 RPL3 NCW2 BDF2 PMA1 TDH2 JLP1 CCW12 RPL5 CWP2 RPP0 RPL1B RPS2 YOR338W PDR10 HXT1 RPS1B RPL15A RPL16B JEN1 YHB1 TKL1 STM1 RPS4B RPS20 RPL13B RPL8A GPP1 RPS9B ASC1 RPS0B RPL2A APJ1 EXG1 MET17 RPL18A TIP1 RPL9B RPL7A XRS2 GDH1 ACS2 OSW2 TPO5 ARG1 HSP12 RPL22A TOG1 YDR338C RPL6B ASN1 RPL9A RPS22A ADE12 HOM2 ARO4 MET6 ACO2 PHO3 DAK2 HIS1 LYS9 RPL22B HIS5 YOL014W PUG1 HIS7 RPL12A LYS20 RPL31B…
Hms1p	0.2264	0.4196	0	TDH3 ENO2 RPL3 BDF2 PMA1 CRZ1 JLP1 RPP0 AVT3 YHB1 TKL1 PDC5 RPS12 EXG1 MET17 RPL20B TIP1 ACS2 OSW2 ARG1 MRH1 SCW4 RPL22A FRS1 HOM2 RPS17B ARO4 SHC1 PHO3 RPS24B ERG5 LYS9 RPL22B HTA2 RPL31B TEF4 RPL30 PIN3 OYE2 PGK1 ADH1 RPL4A YGK3 ELP6 RPS11B RPS26B YDR209C IMD3 MET5 RPS31 ATG5 RPS19A RPS13 EXG2 SAS5 FBA1 HOM3 RPS29B SRL1 FLO1 SUN4 HSP150 TYS1 RPL26B RPS21B RPL19A RPL43B FUN19 RPS28B ERG4 GPI16 S…
Pip2p	0.2524	0.3953	0	TDH3 ENO2 RPL3 CMK2 PUN1 TDH2 CRZ1 RPP0 YOR338W AVT3 TKL1 PDC5 GPP1 ASC1 RPS12 EXG1 MET17 RPL20B TIP1 GDH1 ACS2 RPS8B RPL21B TPO5 HSP12 SCW4 RPL22A YDR338C FRS1 RPS22A RPS17B TKL2 RPS24B ERG5 LYS9 RPL22B HTA2 YIL067C RPL31B TEF4 DIA1 ALD3 RPL30 RPS16B CYB5 PGK1 ADH1 RPL4A RPS11B RPS26B YDR209C IMD3 RPS15 RPS31 RPS19A RPS13 EXG2 RPL16A PHO5 FBA1 HOM3 RPS29B SRL1 SUN4 HSP150 TYS1 CTT1 RPL26B RPS21B…
Rds2p	0.1209	0.4625	0	TDH3 ENO2 BDF2 PMA1 TDH2 CRZ1 CCW12 RPP0 JEN1 TKL1 RPS12 MET17 TIP1 ACS2 SCW4 RPL22A FRS1 RPS17B RPL22B HTA2 TEF4 ADH1 RPL4A SPI1 ADE17 RPS26B IMD3 RPS31 EXG2 RPS29B SRL1 SUN4 HSP150 TYS1 JIP4 RPL26B RPL43B TOP3 GPI16 ENO1 CIS3 PRB1 RPL31A CYS4 IDI1 RPS25A GLN1 NCE102 LYS1 URA1 ADY2 RPL28 PBP4 RPL27A VPS72 RPS10A RPL24A OAC1 RPL33A SAM1 PDC1 YPS3 ADH2 RPL40A RPL42A TDH1 ELO3 ATP2 GLY1 RPL42B RPL3…
Thi2p	0.1565	0.4282	0	TDH3 ENO2 NCW2 TDH2 RPP0 STM1 PDC5 RPS12 EXG1 MET17 RPL20B TIP1 RPL7A SCW4 RPL22A FRS1 RPL9A RPS22A RPS17B PHO3 RPS24B HTB2 RPL22B HTA2 LYS20 RPL31B TEF4 ALD3 RPL30 THI20 RPS16B OYE2 RPS7A PGK1 ADH1 OYE3 RPL4A RPS0A RPS26B YDR209C RPS15 RPS31 RPL7B RPS19A RPS13 EXG2 RPL16A PHO5 FBA1 HOM3 RPS29B SRL1 SUN4 HSP150 TYS1 RPL26B RPS21B YDL206W RPL19A RPL12B RPL43B RPS28B ERG4 TOP3 GPI16 SIM1 MND1 ENO1 …
Crz1p	0.2145	0.4855	0	TDH3 RPL3 CMK2 NCW2 BDF2 PUN1 PMA1 TDH2 CRZ1 JLP1 CCW12 CWP2 RCN2 YMR295C YOR338W PDR10 YOR385W HXT1 RPS1B PEP12 RPL15A JEN1 YHB1 GPP1 YCR007C EXG1 TIP1 GDH1 OSW2 TPO5 FRE1 HSP12 MRH1 ARK1 TOG1 RCN1 MET6 YDL012C PHO3 RPL22B YOL014W HTA2 PUG1 LYS20 STE13 ICT1 RVS161 OSW7 DIA1 ALD3 HAL5 ADH1 CHS1 RPS0A ASE1 SPI1 MPD1 ENB1 YIP3 TIS11 GYP7 YNL092W MNC1 RPS26B YPK1 STE12 YDR209C IRC10 CLD1 ATG5 YBR016…
Sfl1p	0.1552	0.4255	0	TDH3 ENO2 NCW2 PUN1 TDH2 CCW12 CWP2 YOR338W YOR385W HXT1 PEP12 JEN1 YCR007C EXG1 MET17 TIP1 RPL9B OSW2 ARG1 HSP12 SCW4 RCN1 ASN1 HOM2 ARO4 HIS5 LYS20 STE13 ICT1 DIA1 FLO9 YPR145C-A RSN1 HIS4 SPI1 ADE17 TIS11 MNC1 IMD3 MET5 ATG5 YKR045C PHO5 SLZ1 SRL1 FLO1 SUN4 BAP3 LYS2 ARG4 ARO1 YEH1 TOP3 SIM1 MND1 CIS3 IGO1 PRB1 DPI8 ARO8 YMR085W ADE2 RCR1 YEL073C FLO5 NCE102 DSE4 LEU9 YET2 LYS1 ADY2 EDC2 YNL20…
Yap7p	0.1543	0.4624	0	TDH3 ENO2 RPL10 CRZ1 CCW12 RPP0 AVT3 YHB1 TKL1 RPS12 RPS0B EXG1 MET17 RPL20B TIP1 RPL9B GDH1 ARG1 SCW4 RPL22A TOG1 YDR338C IRS4 RPS22A RPS17B RPS24B RPL22B HTA2 PUG1 RPL31B TEF4 OYE2 PGK1 ADH1 OYE3 RPL4A GYP7 RPS26B IMD3 RPS31 YKR045C EXG2 AHP1 FBA1 YLR036C HOM3 RPS29B SRL1 TRP2 MFG1 SUN4 HSP150 TYS1 RPL26B RPS21B RPL19A RPL43B RPS28B RPS6A ERG4 VID27 PAL2 GPI16 RTN2 EXP1 ENO1 CIS3 PRB1 RPL31A CY…
Hap2p	0.2926	0.3933	0	TDH3 NCW2 PUN1 CCW12 CWP2 RCN2 RPL1B YMR295C RPL16B JEN1 YHB1 RPL13B RPS9B RPS12 RPL2A YCR007C RPL18A RPL20B RPL9B GDH1 ACS2 RPS8B RPL21B FRE1 RPL22A FRS1 RPL6B ASN1 RPS17B MET6 YDL012C ACO2 RPS24B ERG5 HTB2 RPL22B YOL014W HTA2 HIS7 RPL12A RPL31B DIA1 RPL30 PIN3 RPS16B HAL5 RPS7A ASE1 HIS4 SPI1 ADE17 ENB1 RPS11B YIP3 TIS11 RPS26B YDR209C RPS15 RPS31 ATG5 YBR016W RPS19A RPS13 GCR1 RPL16A AHP1 MMR1…
Rtg3p	0.2332	0.4269	0	TDH3 CMK2 NCW2 RPL10 PUN1 TDH2 CCW12 CWP2 RPP0 RCN2 YMR295C YOR338W RPS1A YOR385W RPS1B PEP12 RPL15A YHB1 RPL13B RPL8A GPP1 RPS9B ASC1 EXG1 RPL9B RPL13A GDH1 RPS8B RPL21B DBR1 ARG1 HSP12 SCW4 RPL22A RPS22A RPS17B MET6 YDL012C ACO2 DAK2 LYS9 RPL22B HIS5 YOL014W LYS20 STE13 TEF4 RVS161 DIA1 LYS12 YPR145C-A HAL5 RPL2B RSN1 OYE3 RPL4A CHS1 ADE17 ENB1 YIP3 TIS11 CNM67 MNC1 RPS26B YDR209C RPS31 RPS19A …
Xbp1p	0.2939	0.4201	0	ENO2 CMK2 NCW2 BDF2 PUN1 PMA1 TDH2 JLP1 CCW12 CWP2 YRO2 RPS2 YMR295C YOR338W YOR385W HXT1 YHB1 TKL1 PDC5 GPP1 YCR007C EXG1 RPL18A TIP1 ACS2 OSW2 DBR1 ARG1 HSP12 MRH1 SCW4 ARK1 TOG1 ASN1 ADE12 HOM2 MET6 SHC1 PHO3 ERG5 LYS9 HTB2 YOL014W HTA2 PUG1 RPL31B ICT1 OSW7 DIA1 LYS12 PIN3 OYE2 YPR145C-A HAL5 PGK1 OYE3 CHS1 PST1 ASE1 HIS4 SPI1 YGK3 ADE17 MPD1 RPS11B YLR179C TIS11 GYP7 RPS26B STE12 POB3 CLD1 A…
Gat1p	0.4044	0.3624	0	ENO2 CMK2 NCW2 BDF2 JLP1 CCW12 RPL5 CWP2 YRO2 RPP0 RCN2 RPL1B YOR338W RPS1A PDR10 YOR385W RPS1B RPL15A JEN1 YHB1 TKL1 STM1 RPS4B RPS20 RPL8A GPP1 RPS9B RPS0B HEM15 MET17 TIP1 RPL7A RPL13A GDH1 ACS2 OSW2 RPL21B TPO5 ARG1 MRH1 SCW4 RPL22A FRS1 RPL6B ASN1 RPL9A RPS22A ADE12 RPS17B MET6 YDL012C ACO2 TKL2 RPS24B HIS1 LYS9 PUG1 HIS7 RPL12A LYS20 RPL31B ICT1 TEF4 RVS161 ALD3 RPL30 RPS16A PIN3 RPS16B OYE…
Hap4p	0.2081	0.4119	0	ENO2 YRO2 RCN2 RPL1B PDR10 AVT3 JEN1 YHB1 STM1 GPP1 HEM15 YCR007C EXG1 GDH1 ARG1 HSP12 ASN1 DAK2 HTB2 YOL014W LYS20 ALD3 RSN1 ADH1 OYE3 SPI1 ADE17 YNL092W KKQ8 RPS31 SPB4 YBR284W PHO5 AHP1 FBA1 SRL1 HXK1 SUN4 BAP3 ARG4 ROG3 ALK1 GOR1 EGO4 MSG5 TOP3 GPI16 SIM1 ENO1 CIS3 YJR015W YBR238C RCR1 YEL073C EGD2 NCE102 PMP1 DSE4 YET2 LYS1 BUD7 ARI1 EDC2 RNR1 BDH1 PIC2 PRP3 THI13 EGT2 GPP2 CHA1 OAC1 GSM1 SA…
Gal4p	0.2218	0.3929	0	ENO2 RPL3 CRZ1 RPP0 HXT1 AVT3 YHB1 TKL1 RPS9B ASC1 RPS12 EXG1 MET17 RPL20B TIP1 ACS2 TPO5 ARG1 SCW4 RPL22A ARK1 YDR338C FRS1 RPS22A HOM2 RPS17B ARO4 PHO3 RPS24B ERG5 LYS9 RPL22B HTA2 RPL31B ICT1 TEF4 ALD3 RPL30 PGK1 ADH1 RPL4A PST1 ADE17 ELP6 RPS26B IMD3 RPS31 YBR016W RPS19A RPS13 EXG2 PHO5 HOM3 RPS29B SRL1 SUN4 HSP150 TYS1 RPL26B RPS21B RPL19A RPL43B FUN19 RPS28B MSG5 ERG4 TOP3 GPI16 SIM1 EXP1 E…
Mga2p	0.2442	0.4803	0	RPL3 NCW2 RPL10 PUN1 RPL5 RPP0 RCN2 RPL1B RPS2 YOR338W RPS1A RPL8B RPS1B PEP12 RPL15A RPL16B YHB1 STM1 RPS4B RPS20 RPL13B RPL8A RPS9B ASC1 RPS12 RPS0B RPL2A EXG1 RPL18A RPL20B TIP1 RPL9B RPL7A RPL13A RPS8B RPL21B HSP12 RPL22A RCN1 RPL6B RPS22A ADE12 RPS17B ARO4 ACO2 PHO3 TKL2 RPS24B ERG5 HIS1 HTB2 RPL22B HTA2 HIS7 RPL12A STE13 RPL31B ICT1 TEF4 ALD3 RPL30 THI20 PIN3 RPS16B RPS7A RPL2B CHS1 RPS0A S…
Spt10p	0.3218	0.3917	0	RPL3 CMK2 BDF2 RPL10 RPL5 RPP0 RCN2 RPL1B RPS2 YMR295C YOR338W RPS1A PDR10 YOR385W RPL8B RPS1B RPL15A RPL16B YHB1 TKL1 STM1 RPS4B PDC5 RPS20 RPL13B RPL8A GPP1 RPS9B RPS12 RPS0B RPL2A EXG1 RPL18A RPL20B RPL9B RPL7A RPL13A RPS8B RPL21B DBR1 HSP12 RPL22A FRS1 RPL6B RPL9A RPS22A ADE12 HOM2 RPS17B ARO4 MET6 RPS24B ERG5 HIS1 HTB2 RPL22B HIS5 YOL014W HTA2 HIS7 RPL12A CTF4 LYS20 RPL31B TEF4 RVS161 DIA1 A…
Rph1p	0.3697	0.4068	0	RPL3 CMK2 NCW2 BDF2 RPL10 PUN1 CRZ1 RPL5 YRO2 RPP0 RCN2 RPL1B RPS2 YMR295C YOR338W RPS1A YOR385W RPL8B HXT1 RPS1B RPL15A RPL16B JEN1 YHB1 STM1 RPS4B RPS20 RPL13B RPL8A RPS9B ASC1 RPS12 RPS0B RPL2A APJ1 YCR007C EXG1 RPL18A TIP1 RPL9B RPL7A RPL13A OSW2 RPS8B SRF1 DBR1 ARG1 FRE1 HSP12 MRH1 RPL22A TOG1 RCN1 FRS1 ASN1 RPL9A RPS22A HOM2 RPS17B ACO2 SHC1 PHO3 RPS24B HIS1 HTB2 HIS5 YOL014W HTA2 PUG1 HIS7…
Mig3p	0.2889	0.3793	0	CMK2 PUN1 PMA1 TDH2 JLP1 YRO2 RCN2 YOR338W PDR10 YOR385W HXT1 RPS1B PEP12 JEN1 TKL1 PDC5 HEM15 YCR007C TIP1 RPL9B ACS2 TPO5 DBR1 ARG1 FRE1 HSP12 MRH1 ARK1 RPL9A MET6 SHC1 PHO3 TKL2 HTB2 YOL014W LYS20 ICT1 RVS161 DIA1 RPL30 FLO9 RPS7A RSN1 CHS1 PST1 HIS4 SPI1 ADE17 MPD1 ENB1 TIS11 GYP7 MNC1 CLD1 ATG5 YBR016W YBR284W GCR1 FBA1 YLR257W KHA1 HOM3 CAR1 HXK1 FLO1 SUN4 BAP3 GPH1 ROG3 CTT1 PMC1 EGO4 SNR8…
Rme1p	0.1314	0.4451	0	CMK2 PMA1 CWP2 RPL1B YOR338W PDR10 HXT1 JEN1 YHB1 PDC5 ACS2 OSW2 ARG1 HSP12 MRH1 RPL22A FRS1 ACO2 SHC1 PHO3 TKL2 ERG5 RPL22B PUG1 LYS20 DIA1 LYS12 OYE2 OYE3 SPI1 ENB1 RPS11B GYP7 CNM67 YDR209C MUD2 RPL7B YBR284W SAS5 PHO5 KHA1 ADE6 FLO1 MFG1 BAP3 HSP150 GPH1 ARG4 CTT1 GOR1 PAL2 MIH1 CYS4 RPL20A RCR1 YEL073C ECM8 FLO5 PMP1 LEU9 ADY2 GPI18 YNL208W BDH1 PDC6 APE1 OAC1 RPL33A PDC1 YPS3 SFG1 GRE1 ASH1…
Gat3p	0.1278	0.4459	0	RPL10 PMA1 YRO2 PDR10 HXT1 RPL16B JEN1 YHB1 RPS4B RPS20 RPL13B GPP1 RPS9B RPL2A RPL18A TIP1 RPL13A ACS2 OSW2 DBR1 HSP12 MRH1 SCW4 RPS22A MET6 SHC1 TKL2 YOL014W RPL12A LYS12 RPS16A RPS16B RPL2B OYE3 PST1 YGK3 RPS11B STE12 RPS15 RPL16A PHO5 MMR1 YLR257W SUN4 CTT1 RPS21B RPC34 RPS6A SIM1 YMR085W CYS4 ECM8 YET2 MET14 THI13 GPP2 RPL24A OAC1 SAM1 PDC1 SFG1 RPL6A ADH2 YOP1 MED4 RPL11A XBP1 YDR034W-B TMA…
Yhp1p	0.1821	0.4092	0	PUN1 YRO2 RCN2 YOR338W PDR10 YOR385W HXT1 JEN1 YHB1 TKL1 PDC5 RPS20 RPS0B TIP1 RPL7A GDH1 RPS8B ARG1 FRE1 HSP12 MRH1 ARO4 SHC1 PHO3 RPL22B HTA2 ICT1 DIA1 ALD3 OYE2 RSN1 OYE3 CHS1 PST1 ENB1 RPS11B STE12 RPS15 ATG5 PHO5 YLR257W CAR1 HXK1 SUN4 BAP3 LYS2 HSP150 GPH1 CTT1 GOR1 PAL2 RTN2 YJR015W YBR238C RPP2A CLB1 ECM8 GLN1 NCE102 DSE4 LYS1 BUD7 ADY2 ARI1 EDC2 COX18 GPI18 RPL40B RNR1 BDH1 INM1 RIM8 CRR…
Hap1p	0.1442	0.4401	0	PUN1 CCW12 CWP2 RPS1A HXT1 AVT3 RPS1B JEN1 YHB1 STM1 RPS4B EXG1 TIP1 ACS2 FRE1 HSP12 PHO3 ERG5 LYS20 ICT1 RPL30 YPR145C-A RPS7A CYB5 RSN1 ADH1 OYE3 YGK3 YLR179C MNC1 IMD3 MCR1 CLD1 YBR016W YKR045C AHP1 VPS36 CAR1 SRL1 TCB1 SUN4 BAP3 CTT1 URN1 ERG20 YEH1 ERG4 GPI16 PRB1 IDI1 NCE102 FAS1 PMP1 URA1 ADY2 EDC2 BDH1 PIC2 CRR1 PDC6 YER053C-A RPL27A GPP2 HYP2 OAC1 SAM1 SFG1 GRE1 ERG24 XBP1 GTO3 ADI1 TMA1…
Mss1p	0.0009	1	0	FLO1 FLO11
Spt7p	0.0005	1	0	SER3
Ras2p	0.0009	1	0	SFG1 FLO11
Std1p	0.0005	1	0	GNP1
Etp1p	0.0005	1	0	ARR3
Lsm1p	0.0005	1	0	YOX1
Mfg1p	0.0005	1	0	FLO11
Mit1p	0.0005	1	0	FLO11
Put3p	0.1565	0.4158	1e-15	CDC19 TDH3 ENO2 RPL3 RPL10 TDH2 CCW12 RPP0 RCN2 YOR338W HXT1 AVT3 JEN1 YHB1 RPS20 EXG1 MET17 TIP1 ACS2 RPS8B TPO5 ARG1 FRE1 SCW4 RPS17B PHO3 LYS9 YOL014W HTA2 ICT1 TEF4 ALD3 PGK1 ADH1 RPL4A SPI1 ADE17 ENB1 TIS11 GYP7 YNL092W RPS26B IMD3 YBR016W RPL16A AHP1 FBA1 RPS29B SRL1 HXK1 FLO1 YGR122W TYS1 ARG4 JIP4 RPL43B MSG5 GPI16 SIM1 ENO1 CIS3 PRB1 RPL31A DAK1 CYS4 YPT53 DSE4 LYS1 URA1 ADY2 ARI1 EDC2 C…
Sum1p	0.1511	0.4174	1e-15	TDH3 ENO2 RPL3 CMK2 NCW2 BDF2 PUN1 CCW12 RCN2 RPL1B RPS2 YMR295C YOR385W HXT1 YHB1 TKL1 RPL8A GPP1 RPL9B OSW2 SRF1 ARG1 FRE1 HSP12 YDR338C ASN1 RPL9A RPS22A YDL012C LYS9 HTB2 YOL014W HTA2 ICT1 RVS161 DIA1 ALD3 RPS16A PIN3 RPS16B ASE1 ADE17 RPS11B TIS11 MCR1 ATG5 GCR1 SAS5 RPL16A PHO5 YLR257W KHA1 ARG4 ROG3 EST1 RPS28B CIS3 YJR015W PRB1 DPI8 RCR1 ECM8 FLO5 GLN1 LYS1 URA1 SMA2 EDC2 CRR1 VMA13 CHA1 …
Sko1p	0.1926	0.3989	1e-15	RPL3 PMA1 TDH2 CCW12 CWP2 YRO2 YMR295C HXT1 RPS20 RPL13B GPP1 YCR007C EXG1 TIP1 DBR1 ARG1 HSP12 RPS22A HOM2 PHO3 TKL2 ERG5 HTB2 HIS5 HTA2 LYS20 ICT1 ALD3 RPS16A OYE2 PGK1 RSN1 HIS4 SPI1 ENB1 MCR1 AHP1 VPS36 CAR1 SRL1 HXK1 YGR122W ARG4 GPA2 CTT1 RPL26B YDL206W GOR1 ERG20 RPC34 SIM1 NQM1 ENO1 CIS3 DAK1 ADE2 CYS4 IDI1 CLB1 RPS25A GLN1 NCE102 FAS1 PMP1 LYS1 ARI1 FLR1 BDH1 RIM8 PIC2 YER053C-A URA7 RPL…
Yox1p	0.1958	0.3987	1e-15	RPL3 NCW2 RPL10 PUN1 PMA1 CCW12 YRO2 RCN2 RPS2 YOR338W PDR10 YOR385W HXT1 RPL16B JEN1 TKL1 RPS0B TIP1 OSW2 RPS8B FRE1 HSP12 MRH1 ARO4 SHC1 PHO3 RPL22B HTA2 RPL31B ICT1 TEF4 DIA1 ALD3 OYE2 FLO9 ADH1 OYE3 CHS1 PST1 ASE1 SPI1 ADE17 MPD1 ENB1 RPS11B GYP7 CLD1 GCR1 PHO5 MMR1 HXK1 TRP2 BSD2 SUN4 HSP150 ARG4 CTT1 ALK1 CTF3 GOR1 PAL2 RGA1 SIM1 EXP1 NQM1 ENO1 IGO1 RCR1 CLB1 YEL073C ECM8 GLN1 NCE102 NEW1 P…
Phd1p	0.1675	0.4082	2e-15	CDC19 TDH3 RPL3 TDH2 CCW12 RPL5 CWP2 RPP0 RCN2 PDR10 HXT1 RPS1B RPS4B RPL8A GPP1 RPL2A EXG1 MET17 TIP1 RPL9B RPL7A XRS2 GDH1 ARG1 FRE1 SCW4 ASN1 RPS22A ARO4 MET6 YDL012C PHO3 ERG5 HIS1 LYS20 ICT1 RPL30 FLO9 RPS7A RSN1 ADH1 RPL4A SPI1 YGK3 TIS11 RPS26B STE12 RPS15 EXG2 PHO5 AHP1 RPS29B SRL1 FLO1 HSP150 GPA2 RPL43B MSG5 TOP3 SIM1 CIS3 PRB1 RPL31A RPP2A YEL073C FLO5 GLN1 NCE102 FAS1 LYS1 URA1 EDC2 M…
Stp1p	0.1794	0.4027	2e-15	TDH3 ENO2 CMK2 NCW2 BDF2 PUN1 TDH2 JLP1 CCW12 CWP2 RCN2 YMR295C YOR385W YHB1 GDH1 OSW2 DBR1 ARG1 ARK1 ASN1 MET6 YDL012C PHO3 HTB2 HIS5 YOL014W HTA2 PUG1 HIS7 LYS20 ICT1 RVS161 DIA1 THI20 ADH1 ASE1 HIS4 SPI1 MPD1 ENB1 YIP3 TIS11 GYP7 YDR209C IMD3 MCR1 IRC10 CLD1 MET5 RPS31 RPL16A PHO5 MMR1 YLR257W HOM3 CAR1 SRL1 BAP3 GPH1 ARG4 EST1 ERG20 RPS6A TOP3 SIM1 MIH1 NQM1 CIS3 IGO1 YJR015W PRB1 YMR085W CYS…
Swi4p	0.2428	0.3808	3e-15	TDH3 NCW2 PUN1 PMA1 CCW12 RPL5 CWP2 YRO2 YOR338W RPS1A YOR385W RPL8B PEP12 YHB1 TKL1 RPS20 RPL8A RPS9B YCR007C EXG1 TIP1 RPL9B RPL7A RPL13A XRS2 ACS2 OSW2 DBR1 ARG1 HSP12 SCW4 RPL22A IRS4 RPL9A SHC1 PHO3 ERG5 HTB2 RPL22B HTA2 LYS20 ALD3 RPS16A OYE2 RSN1 CHS1 PST1 ASE1 SPI1 ADE17 ENB1 YLR179C GYP7 MCR1 IRC10 CLD1 RPL7B YKR045C EXG2 PHO5 EFM4 YLR036C CAR1 SRL1 HXK1 SUN4 BAP3 LYS2 HSP150 ROG3 CTT1 P…
Ace2p	0.1429	0.419	5e-15	TDH3 RPL3 NCW2 PMA1 TDH2 CCW12 CWP2 YHB1 TKL1 ASC1 RPS0B EXG1 MET17 TIP1 RPL9B ACS2 SCW4 YDR338C ADE12 HOM2 RPS17B ARO4 ACO2 PHO3 LYS9 LYS20 TEF4 LYS12 ADH1 RPL4A PST1 ADE17 ENB1 ELP6 RPS26B MCR1 FBA1 RPS29B SRL1 SUN4 HSP150 TYS1 ARG4 RPL19A RPL43B ERG4 GPI16 EXP1 ENO1 YJR015W RPL31A CYS4 EGD2 CHO2 ECM8 GLN1 FAS1 DSE4 LYS1 URA1 COX18 BDH1 EGT2 VMA13 RPL27A RPS10A HYP2 OAC1 RPL33A SAM1 CDC26 ARC1 …
Gzf3p	0.1406	0.4196	7e-15	CDC19 TDH3 ENO2 RPL3 RPL10 PMA1 TDH2 CCW12 RPL5 CWP2 RPP0 RPL1B HXT1 RPL15A YHB1 RPS4B PDC5 RPL13B RPL8A GPP1 RPS9B ASC1 RPS12 RPL2A EXG1 RPL18A RPL9B GDH1 RPS8B ARG1 HSP12 SCW4 ASN1 ACO2 PHO3 HIS1 LYS9 HTB2 HIS5 PUG1 LYS20 ICT1 TEF4 RPL30 RPS16A RPL2B PGK1 ADH1 RPL4A HIS4 SPI1 ENB1 YIP3 TIS11 RPS31 RPS13 PHO5 FBA1 ADE6 CAR1 SRL1 SUN4 LYS2 HSP150 GPH1 ARG4 ALK1 GOR1 YEH1 RPS6A CIS3 YBR238C PRB1 R…
Rlm1p	0.1461	0.4161	7e-15	TDH3 RPL3 CMK2 NCW2 RPL10 PUN1 PMA1 TDH2 CCW12 CWP2 YMR295C HXT1 PEP12 GPP1 RPL2A EXG1 RPL20B TIP1 RPL9B ARG1 HSP12 ARK1 PHO3 TKL2 HIS1 LYS9 ICT1 ALD3 RPS16B ADH1 RPL4A CHS1 PST1 ASE1 SPI1 GYP7 YNL092W YDR209C MCR1 KKQ8 EXG2 RPL16A PHO5 SRL1 HXK1 SUN4 HSP150 GPH1 CTT1 YDL206W GOR1 EGO4 RPL12B YEH1 MSG5 PAL2 RTN2 SIM1 NQM1 CIS3 PRB1 DAK1 RCR1 EGD2 GCY1 YPT53 ARI1 MET14 YNL208W PIC2 THI13 URA7 GPP2…
Hpc2p	0.0233	0.7286	8e-15	CDC19 TDH3 ENO2 RPL3 RPL10 PMA1 TDH2 CCW12 RPP0 RPL1B RPS2 RPL15A RPL8A RPL18A RPS8B RPL21B HIS1 TEF4 PGK1 ADH1 RPL4A FBA1 HSP150 RPL28 HYP2 PDC1 FRD1 GLY1 TPI1 MAE1 RPL4B SSB1 GCN4 ILV5 GPM1 YEF3 RPS4A GAT1 HTB1 TEF1 PHO84 BAP2 SSA2 HTA1 TEF2 RPS3 CIN1 SSA1 COQ21 YGR146C-A YEL008W
Stp2p	0.1378	0.42	1.1e-14	CDC19 TDH3 ENO2 RPL3 CMK2 NCW2 RPL10 PUN1 PMA1 TDH2 JLP1 CCW12 CWP2 RCN2 RPL1B YMR295C RPL15A TKL1 RPL8A RPS12 RPL18A TIP1 RPL9B RPL7A GDH1 OSW2 RPS8B DBR1 ARK1 ASN1 HTB2 PUG1 LYS20 ICT1 DIA1 THI20 ADH1 SPI1 MPD1 YIP3 TIS11 GYP7 YDR209C MCR1 IRC10 CLD1 RPS31 RPS13 RPL16A FBA1 CAR1 SRL1 YNR021W BAP3 GPH1 EST1 ERG20 RPS6A MIH1 NQM1 YJR015W PRB1 YMR085W DAK1 RCR1 IDI1 CLB1 UBP8 GLN1 FAS1 YET2 EDC2 R…
Oaf1p	0.1794	0.3974	2.3e-14	CMK2 NCW2 BDF2 CCW12 CWP2 YRO2 RCN2 YMR295C AVT3 RPS1B TKL1 RPL13B RPS12 TIP1 GDH1 ACS2 OSW2 DBR1 HSP12 TOG1 RPS22A YDL012C ACO2 TKL2 RPS24B LYS9 HTA2 PUG1 RPL12A STE13 ICT1 RVS161 DIA1 ALD3 RPS16A OYE2 RSN1 ADH1 SPI1 YGK3 RPS26B YDR209C MCR1 PHO5 CAR1 VPS27 CTT1 RPL19A ERG20 RPC34 RPS6A PRB1 DPI8 ARO8 RCR1 CLB1 GLN1 NCE102 FAS1 PMP1 ADY2 EDC2 INM1 RIM8 EGT2 RPS10A HYP2 OAC1 NOP56 SFG1 GRE1 ADH2 …
Abf1p	0.3268	0.3593	4.9e-14	CDC19 TDH3 ENO2 RPL3 BDF2 PUN1 PMA1 TDH2 JLP1 RPL5 CWP2 YRO2 RPP0 RPS2 PDR10 YOR385W RPL8B RPL15A JEN1 PDC5 RPL8A GPP1 RPL2A TIP1 RPL9B ACS2 RPS8B TPO5 ARG1 HSP12 SCW4 TOG1 RCN1 FRS1 RPL6B ASN1 HOM2 MET6 YDL012C ACO2 SHC1 PHO3 RPL22B HIS5 YOL014W PUG1 HIS7 CTF4 DIA1 ALD3 PIN3 OYE2 RPL2B CYB5 ADH1 RPL4A ASE1 HIS4 SPI1 ADE17 YLR179C YIP3 RPS26B STE12 MCR1 KKQ8 MET5 RPL7B YBR284W GCR1 SAS5 AHP1 FBA1…
Pho2p	0.189	0.3869	5.61e-13	TDH3 NCW2 PUN1 CRZ1 CCW12 RPL5 YRO2 YOR338W PEP12 YHB1 RPL13B RPL8A RPS9B EXG1 TIP1 RPL13A ACS2 OSW2 HSP12 MRH1 ADE12 MET6 SHC1 PHO3 HIS1 LYS9 HIS5 HIS7 LYS20 FLO9 PGK1 RSN1 HIS4 SPI1 ADE17 ELP6 RPS11B YLR179C KKQ8 RPL7B RPS13 EXG2 PHO5 MMR1 FBA1 YLR036C ADE6 YNR021W HSP150 CTT1 GOR1 EGO4 ERG20 UBC5 YEH1 RPS6A VID27 SIM1 NQM1 ENO1 IGO1 YJR015W YBR238C SES1 ADE2 RCR1 ECM8 GLN1 NEW1 PMP1 YET2 URA1 …
Leu3p	0.1173	0.4159	5.012e-12	PMA1 CCW12 AVT3 RPS1B RPL16B PDC5 GPP1 RPS0B MET17 RPL7A RPL13A GDH1 ACS2 ARG1 HSP12 SCW4 ASN1 HOM2 ARO4 MET6 HIS1 HIS5 HIS7 RPL12A LYS20 ICT1 TEF4 THI20 OYE2 HIS4 RPS11B RPS26B MET5 RPL7B GCR1 EFM4 HOM3 CAR1 TRP2 BAP3 GPH1 ARG4 CTT1 ARO1 TMA19 YEH1 SIM1 ARO8 RPP2A SSK1 LEU9 LYS1 URA1 ARI1 MET14 PDC6 KRS1 TRP5 HYP2 OAC1 ADH2 GRX6 ARE1 YDR341C FRD1 GLY1 UBP7 MAE1 IDP1 SMP1 ATG41 LYS21 PAC1 CPA2 TY…
Yap5p	0.1593	0.393	5.228e-12	CCW12 YRO2 YOR385W RPS1B RPL16B JEN1 YHB1 TKL1 RPS4B RPL13B RPS12 RPL2A RPL18A RPL9B RPL13A GDH1 ARG1 HSP12 MRH1 RPS22A ADE12 SHC1 PHO3 TKL2 RPL12A ALD3 RPS16B RPL2B ADE17 TIS11 YNL092W MCR1 RPS15 RPS13 GCR1 RPL16A MMR1 RPS29B FLO1 ARG4 ROG3 CTT1 JIP4 RPS21B EGO4 RPL12B RPS28B RPS6A NQM1 ENO1 CIS3 RPL31A DAK1 ADE2 RPL20A ECM8 GLN1 NCE102 DSE4 LEU9 ADY2 FLR1 CDC37 SPO22 BDH1 RPL28 EGT2 PDC6 VMA13 …
Upc2p	0.0844	0.4436	8.358e-12	CWP2 YRO2 PDR10 ARG1 ARK1 PHO3 HTB2 HTA2 ICT1 ALD3 OYE2 CYB5 PGK1 OYE3 SPI1 RPL7B PHO5 AHP1 SRL1 BAP3 ERG20 RPS6A IDI1 ARI1 EDC2 RNR1 RIM8 SFG1 ERG24 ARE1 RPL11A YDR034W-B AQR1 MCD1 RPS10B MAL12 FHN1 HSP42 GDS1 HHT1 SGA1 COX23 GRE2 MRX3 ERG11 PBI1 HXT3 SPS100 INO1 SRD1 ERG28 SOL4 RNR2 ECM22 SIP4 SUL2 HTB1 YGR201C ERG6 AIM20 YNR071C FSH1 YBL029W HOR7 GPM2 TOS6 HSL7 PSA1 MAL32 GPX2 MCH5 ARN1 YPR204…
Gat4p	0.0826	0.4458	8.408e-12	TDH3 ENO2 CWP2 PDR10 HXT1 JEN1 YHB1 PDC5 GPP1 TIP1 FRE1 HSP12 SCW4 SHC1 PHO3 TKL2 YOL014W ICT1 ALD3 THI20 RSN1 OYE3 SPI1 MPD1 ELP6 TIS11 PHO5 YLR036C HXK1 CTT1 ENO1 YMR085W YEL073C YET2 ARI1 RIM8 THI13 PDC6 GPP2 GSM1 PDC1 YPS3 SFG1 SRT1 TDH1 YDR034W-B TMA10 ATP2 AQR1 MAE1 RTS3 HXK2 YNL134C GCN4 PCK1 SGA1 COX23 GAD1 GRE2 SPS100 INO1 QCR8 YHR138C YMR262W SOL4 ARO9 RSB1 YJL163C RPL29 THR4 VPH1 COS11…
Rof1p	0.0575	0.4865	9.918e-12	CMK2 NCW2 PUN1 CWP2 YRO2 YOR385W HXT1 STM1 YCR007C EXG1 TIP1 OSW2 MRH1 RCN1 RPL6B YDL012C HTB2 YOL014W PUG1 DIA1 OYE2 YPR145C-A CHS1 YGK3 TIS11 MNC1 ATG5 YKR045C MND1 NQM1 YMR085W RCR1 RPP1B ADY2 ARI1 SMA2 EDC2 RNR1 PIC2 SER3 SRT1 RPL6A YMR084W GTO3 ADI1 DSE1 RPL37A KAR2 SMP1 YGR079W BAG7 HUA1 HSP42 FRE3 DSE2 RPL43A CSE2 YOR387C RSB1 ERG6 THR1 BOP3 ARD1 YPS6 PDR16 ATO3 YHR033W FIT3 YMR315W-A SED4…
Rgm1p	0.1118	0.416	1.5993e-11	ENO2 CMK2 NCW2 CRZ1 YRO2 RCN2 YMR295C YOR338W PDR10 YHB1 PDC5 RPL13B RPL18A HSP12 RPS22A YIL067C STE13 ICT1 DIA1 ALD3 RPS16B PGK1 CHS1 PST1 SPI1 ENB1 RPS11B GYP7 RPS26B MCR1 IRC10 FBA1 YLR036C YLR257W HXK1 CTT1 GOR1 ARO1 YEH1 YMR085W RPP2A DSE4 YET2 URA1 MET14 YNL208W PIC2 PDC6 GPP2 OAC1 SAM1 YOR289W PDC1 YPS3 SFG1 ARE1 YMR084W YOP1 AKR2 TDH1 ADI1 TMA10 RRT8 ATP2 RPL42B UBP7 RTS3 SIP3 RGI1 YNL134…
Mig2p	0.1132	0.414	2.1296e-11	CDC19 TDH3 ENO2 RPL3 RPL10 PUN1 PMA1 TDH2 CCW12 CWP2 RPP0 RPL1B RPS2 YMR295C HXT1 RPS1B RPL15A JEN1 RPS4B RPL8A RPS9B EXG1 RPL18A RPL9B RPL7A RPS8B HSP12 SCW4 PHO3 LYS20 ICT1 TEF4 RPL30 RPS16A RPL2B ADH1 OYE3 RPL4A YDR209C RPS31 RPS13 PHO5 AHP1 FBA1 SRL1 HXK1 SUN4 HSP150 YEH1 RPS6A TOP3 NQM1 PRB1 ARI1 YNL208W RPL19B RPL28 VMA13 GPP2 HYP2 PDC1 SER3 YDR018C RPL42A RPL11A TMA10 GLY1 RPL42B GNP1 AQR1…
Mbp1p	0.1848	0.3792	3.2373e-11	CDC19 TDH3 PMA1 CCW12 CWP2 YOR385W PDC5 RPS0B APJ1 EXG1 GDH1 ARG1 FRE1 HSP12 SCW4 RPL9A MET6 PHO3 LYS9 HTB2 HTA2 ALD3 RPS16A FLO9 PGK1 OYE3 CHS1 HIS4 SPI1 YIP3 TIS11 MCR1 CLD1 RPL7B GCR1 AHP1 SRL1 HSP150 GPH1 ARG4 ALK1 GOR1 EST1 YEH1 ERG4 SIM1 NQM1 CIS3 PRB1 RPL31A CLB1 YEL073C EGD2 PRD1 UBP8 ECM8 GCY1 FAS1 DSE4 YET2 EDC2 CLB2 RNR1 MEP1 EGT2 VMA13 GPP2 CHA1 APE1 SKO1 SAM1 PDC1 SFG1 TDH1 MED4 ASH1…
Adr1p	0.141	0.3956	4.2667e-11	CDC19 TDH3 ENO2 TDH2 CWP2 YRO2 RCN2 JEN1 PDC5 TIP1 GDH1 ARG1 HSP12 TOG1 TKL2 ERG5 LYS9 YOL014W PUG1 ICT1 ALD3 PGK1 RSN1 ADH1 SPI1 ENB1 TIS11 IMD3 RPS31 GCR1 FBA1 VPS36 SLZ1 HXK1 FLO1 GPH1 VPS27 ARG4 CTF3 YAL064W-B URN1 RPL43B UBC5 PAL2 NQM1 ENO1 PRB1 RCR1 YEL073C ECM8 NCE102 LEU9 YET2 LYS1 URA1 ADY2 FLR1 MET14 GPI18 APE1 HYP2 OAC1 PDC1 SFG1 ADH2 GRX6 YGL039W QDR1 YDR034W-B TMA10 RPL42B RTS3 YGR07…
Ecm22p	0.1456	0.3924	6.3751e-11	CDC19 TDH3 ENO2 RPL3 PMA1 TDH2 CCW12 CWP2 YRO2 RPL1B RPL15A YHB1 RPL8A RPL2A RPL18A TIP1 RPL9B RPS8B ARG1 HSP12 SCW4 MET6 PHO3 ERG5 HTB2 RPL22B HTA2 ICT1 OYE2 FLO9 CYB5 PGK1 ADH1 OYE3 SPI1 ENB1 YIP3 PHO5 AHP1 FBA1 SRL1 SUN4 BAP3 HSP150 VPS27 YGR122W ARG4 ALK1 ERG20 YEH1 RPS6A ERG4 IDI1 GCY1 GLN1 NCE102 BUD7 ADY2 ARI1 EDC2 CLB2 RNR1 BDH1 MEP1 INM1 RIM8 RPL28 GPP2 CHA1 RPL24A HYP2 RPL11B SKO1 PDC1 …
Arr1p	0.1853	0.3766	9.2477e-11	RPL3 CMK2 RPL10 PMA1 JLP1 RPP0 RPS1A HXT1 JEN1 YHB1 ASC1 RPL2A RPL18A RPL20B TIP1 RPL13A RPL21B TPO5 ARG1 FRE1 ARK1 RPL6B ASN1 RPS22A ADE12 HOM2 ARO4 ACO2 TKL2 LYS9 RPL22B HIS5 PUG1 HIS7 ICT1 OYE2 RPL2B RPS0A ADE17 TIS11 STE12 MCR1 KKQ8 ATG5 YBR284W PHO5 VPS36 CAR1 HXK1 TCB1 TRP2 FLO1 BAP3 GPH1 ARG4 ALK1 CTF3 GOR1 ERG20 VID27 MIH1 NQM1 PRB1 RPL31A ARO8 CLB1 GCY1 GLN1 LYS1 ADY2 ARI1 MET14 CLB2 RNR…
War1p	0.0698	0.45	1.47079e-10	CDC19 TDH3 ENO2 RPL3 PMA1 TDH2 CCW12 CWP2 RPL1B RPL15A RPS4B PDC5 RPL8A GPP1 ASC1 RPS12 RPL2A EXG1 RPL18A RPL9B RPL7A RPS8B ASN1 RPS22A PUG1 ICT1 TEF4 ALD3 ADH1 RPL4A IMD3 RPS19A RPS13 PHO5 FBA1 SRL1 BAP3 URN1 RPL43B RPC34 RPS6A TOP3 CIS3 GLN1 NCE102 FAS1 ADY2 PIC2 RPL28 CHA1 HYP2 CDC26 PDC1 SRT1 ADI1 GLY1 RPL42B SSB1 ATG41 TYE7 GCN4 ILV5 ADK1 MSS1 PCK1 THI80 RPL26A ERG11 DFR1 PFK2 YEF3 IMD4 RPS4…
Haa1p	0.1228	0.4009	1.81269e-10	NCW2 CCW12 CWP2 YRO2 RPL16B RCN1 FRS1 YOL014W ICT1 RPL30 THI20 RPS16B ASE1 SPI1 YIP3 GYP7 IRC10 RPS31 RPS13 EXG2 GCR1 MMR1 YLR257W RPS29B ARG4 CTT1 GOR1 EGO4 URN1 TMA19 RPL43B RPS28B ECM8 ARG82 GLN1 NEW1 RPP1B YET2 RPL40B INM1 GPP2 HYP2 YOR289W ARC1 GRE1 ADH2 RPL40A ARE1 YMR084W RPL42A CRS1 YOP1 YDR341C ADI1 YDR034W-B TMA10 RRT8 RPL23A UBP7 SKP2 DPS1 RGI1 MIP1 TYE7 FHN1 HSP42 GDS1 OXA1 RPL14A COM…
Spt3p	0.2072	0.3679	2.96909e-10	CDC19 TDH3 ENO2 RPL3 BDF2 PUN1 PMA1 TDH2 CCW12 RPL5 CWP2 YRO2 RPP0 HXT1 AVT3 PEP12 YHB1 STM1 RPS4B PDC5 RPL8A ASC1 RPS0B RPL2A EXG1 MET17 RPL7A GDH1 RPS8B SRF1 ARG1 SCW4 MET6 YDL012C ACO2 PHO3 ERG5 LYS9 HTB2 LYS20 OYE2 RPL2B PGK1 ADH1 RPL4A RPS0A PST1 YGK3 ADE17 ENB1 RPS11B YLR179C POB3 MET5 RPL7B YKR045C PHO5 FBA1 VPS36 TCB1 SUN4 YNR021W HSP150 TYS1 ARG4 RPL43B VID27 GPI16 SIM1 ENO1 CIS3 YJR015W…
YPR015C	0.0744	0.4382	4.68363e-10	CDC19 TDH3 TDH2 CWP2 YRO2 PDR10 JEN1 YHB1 APJ1 TIP1 GDH1 SRF1 ARG1 MRH1 ADE12 HOM2 ALD3 OYE2 PGK1 ENB1 TIS11 FBA1 YGR122W YEH1 GCY1 NEW1 FAS1 YET2 RNR1 MEP1 EGT2 GPP2 CHA1 APE1 SFG1 TDH1 ASH1 FRD1 YDR034W-B DSE1 TMA10 SMP1 BAG7 GCN4 CRH1 ADK1 HSP42 SGA1 THI80 GAD1 INO1 APC2 SRD1 YEF3 YHR138C ELP2 ARO9 RNR2 RSB1 APE2 SRP68 NTR2 ETT1 CUS1 YCF1 RPL18B ERG6 UNG1 YNR071C ARG7 CHS2 ATP7 GCD10 HOR7 TOD6…
Tec1p	0.5669	0.325	5.23927e-10	CDC19 CMK2 NCW2 BDF2 PUN1 JLP1 CCW12 CWP2 YRO2 RCN2 RPL1B RPS2 YMR295C YOR338W PDR10 YOR385W HXT1 PEP12 RPL16B YHB1 RPS20 ASC1 HEM15 YCR007C EXG1 MET17 TIP1 RPL9B RPL7A XRS2 GDH1 OSW2 ARG1 FRE1 HSP12 MRH1 ARK1 TOG1 RCN1 IRS4 ASN1 RPL9A RPS22A RPS17B YDL012C ACO2 SHC1 PHO3 TKL2 DAK2 HTB2 HIS5 YOL014W PUG1 CTF4 YIL067C LYS20 STE13 ICT1 TEF4 RVS161 OSW7 DIA1 ALD3 RPL30 RPS16A THI20 PIN3 FLO9 HAL5 RS…
Mga1p	0.1552	0.3825	5.38745e-10	CDC19 ENO2 RPL3 CCW12 CWP2 TKL1 PDC5 GPP1 ASC1 EXG1 RPL9B ARG1 HSP12 SCW4 ARK1 RCN1 HOM2 ARO4 PHO3 HIS1 HTB2 HIS5 HTA2 HIS7 ICT1 RVS161 THI20 OYE2 PGK1 RSN1 OYE3 CHS1 SPI1 ELP6 TIS11 CNM67 MNC1 STE12 RPS15 PHO5 AHP1 MMR1 TCB1 FLO1 ARG4 CTT1 JIP4 ERG20 NQM1 YJR015W RPP2A IDI1 CLB1 CHO2 GLN1 PMP1 RRG9 ADY2 ARI1 MET14 VPS51 YNL208W CLB2 RNR1 MEP1 EGT2 GPP2 OAC1 SKO1 SFG1 ADH2 ERG24 AKR2 TDH1 XBP1 MI…
Dal82p	0.1433	0.3862	7.7362e-10	CMK2 BDF2 CCW12 CWP2 RPP0 RPL1B RPL16B PDC5 RPS9B ASC1 RPS12 RPS0B RPL2A EXG1 RPL18A RPL20B RPL9B RPL21B RPL22A TOG1 ASN1 PHO3 EKI1 RPS24B HTB2 HTA2 PUG1 RPL12A ICT1 RPL30 FLO9 HAL5 RPL2B CYB5 RPS0A GYP7 RPS26B RPS15 RPS31 RPL7B RPS19A RPS13 SAS5 RPL16A RPS29B SRL1 BAP3 GPA2 RPL26B YDL206W RPL19A TMA19 RPL12B RPL43B YEH1 RPS28B RPS6A MND1 PRB1 RPL20A RPP2A DEG1 YEL073C RPS25A RPP1B PMP1 RPL17A RP…
Mss11p	0.1164	0.3984	1.15657e-09	RPL10 PUN1 CCW12 CWP2 RPS1A HXT1 RPS1B RPL15A RPS20 RPL13B RPS9B TIP1 RPL9B RPL13A RPL21B RPL22A RPS17B RPL22B HTA2 LYS20 ICT1 TEF4 RVS161 LYS12 FLO9 RPS26B YDR209C RPS31 RPS19A PHO5 KHA1 CAR1 SRL1 BSD2 FLO1 ARG4 JIP4 RPL19A YEH1 RPS6A PAL2 YBR238C RPL31A IDI1 RPS25A FLO5 FAS1 RPS19B RPL19B RIM8 RPL28 URA7 RPL27A CHA1 RPL24A APE1 HYP2 OAC1 RPL11B NSR1 RPL6A YMR084W RPL42A GTO3 NOG2 RPL23A BUD4 SI…
Swi5p	0.0986	0.4091	1.62167e-09	TDH3 ENO2 RPL3 NCW2 TDH2 CCW12 RPP0 YHB1 RPL2A EXG1 MET17 TIP1 GDH1 HSP12 SCW4 RPS17B RPS24B RPL31B TEF4 FLO9 PGK1 ADH1 RPL4A CHS1 PST1 RPS29B SRL1 HSP150 RPL26B RPL43B ERG4 TOP3 ENO1 RPL31A DSE4 LYS1 URA1 EGT2 RPL27A RPS10A RPL24A OAC1 RPL33A SAM1 YGL039W RPL42A TDH1 ASH1 GTO3 DSE1 ELO3 RPL42B RPL37A ELO2 RPS29A IOC4 RPS10B PRY2 DUG1 LYS21 CRH1 YNL058C BAT1 OXA1 SSU1 PGI1 RPL26A DSE2 YRF1-4 DFR1…
Kar4p	0.1607	0.3757	3.07237e-09	RPL3 NCW2 PUN1 RPP0 RCN2 HXT1 AVT3 APJ1 YCR007C MET17 TIP1 ARG1 HSP12 SCW4 RPL22A TOG1 ADE12 MET6 SHC1 LYS9 HIS5 PUG1 LYS20 STE13 ICT1 RVS161 RSN1 ADH1 OYE3 RPL4A CHS1 PST1 HIS4 ADE17 RPS26B STE12 PHO5 VPS36 RPS29B SRL1 HXK1 SUN4 HSP150 GPH1 ROG3 JIP4 RPS21B RPL43B PAL2 GPI16 SIM1 MND1 NQM1 CIS3 RPL31A YMR085W ADE2 LYS1 URA1 CRR1 RPL27A RPS10A RPL24A OAC1 SAM1 YOR289W SFG1 NSR1 ADH2 ERG24 RPL42A …
Mac1p	0.1278	0.3873	5.25045e-09	NCW2 JLP1 CWP2 YRO2 RPL1B OSW2 FRE1 HSP12 MRH1 ACO2 HIS5 YIL067C LYS20 FLO9 CHS1 PST1 SPI1 MPD1 GYP7 IRC10 RPL7B RPS13 RPL16A PHO5 GPH1 ARG4 CTT1 PMC1 NQM1 RPP2A EGD2 ECM8 FLO5 RPP1B PMP1 URA1 SPO22 CRR1 PDC6 CHA1 OAC1 SKO1 YPS3 NOP56 RPL40A YMR084W TDH1 QDR1 DSE1 GLY1 RGI1 SMF2 YNL134C PHR1 OPY1 NOP58 MSS1 SSU1 GPD1 RPL14A PCM1 GAD1 YRF1-4 GRE2 PBI1 SPS100 QCR8 ACT1 UBC7 MSN4 YCR024C-B SOL4 ARO9…
Rgt1p	0.0849	0.4152	5.86139e-09	TDH3 ENO2 RPL3 TDH2 RPP0 HXT1 AVT3 STM1 RPS4B ASC1 RPS0B MET17 TIP1 GDH1 SRF1 SCW4 LYS9 ICT1 TEF4 ADH1 RPL4A CHS1 RPS0A ELP6 RPS26B SRL1 RPL43B VID27 GPI16 ENO1 CIS3 YJR015W CYS4 LYS1 URA1 ADY2 ARI1 SHE4 RPL27A RPS10A RPL24A OAC1 SAM1 ADH2 RPL42A AKR2 TDH1 XBP1 ELO3 RPL42B RPL37A ELO2 RPL4B IOC4 SEC14 RPS10B PRY2 HXK2 DUG1 LYS21 DPS1 YNL058C BAT1 OXA1 SSU1 PGI1 SGA1 MIX17 HXT3 CCW14 RPL35A GGC1 I…
Zap1p	0.0958	0.4054	6.8289e-09	CDC19 ENO2 BDF2 PMA1 TDH2 CCW12 RPL1B YOR338W HXT1 YHB1 TPO5 HSP12 SCW4 MET6 YDL012C PHO3 EKI1 TKL2 ALD3 ADH1 PST1 ADE17 MPD1 TIS11 MET5 PHO5 SUN4 ARG4 CTT1 ARO1 RPL43B ENO1 YJR015W PRB1 RPL31A YEL073C EGD2 DSE4 YET2 SNU114 SMA2 MET14 BDH1 PDC6 CHA1 YOR289W PDC1 ADH2 YGL039W AKR2 TDH1 XBP1 MET30 UBP7 RPS29A KAR2 SMP1 BAG7 ATG41 CPA2 ILV5 DED81 TOH1 YHL012W YRF1-4 GRE2 INO1 SRD1 ACT1 LIP5 GGC1 SOL…
Hap5p	0.0881	0.4055	2.78287e-08	ENO2 BDF2 CRZ1 RPP0 RPL1B AVT3 JEN1 YHB1 TKL1 MET17 TIP1 GDH1 ARG1 YDR338C FRS1 ASN1 ADE12 TEF4 FLO9 PGK1 RPL4A ADE17 TIS11 SUN4 TYS1 ARG4 EXP1 ENO1 RPL31A CYS4 EGD2 PRD1 GLN1 FAS1 MEP1 PRP3 EGT2 APE1 OAC1 SAM1 PDC1 DSE1 ATP2 RPL4B IDP1 IOC4 RPS10B PRY2 PAC1 SMF2 TYE7 BAT1 OXA1 PGI1 NPL3 DSE2 YHL012W OLA1 INO1 QCR8 ADE13 MSN4 ERG28 SHM2 RNR2 ORM2 YLR046C CAR2 RPL29 DLD1 ICY1 RPL36A PXA1 LYS4 CPT1…
Aro80p	0.0817	0.4106	3.04666e-08	CDC19 TDH3 ENO2 TDH2 RPP0 HXT1 AVT3 MET17 TIP1 GDH1 SRF1 ARG1 SCW4 RPL22A RPS17B RPS24B LYS20 TEF4 PGK1 ADH1 RPL4A RPS26B RPL7B RPS29B BAP3 TYS1 RPL26B RPL43B ERG4 TOP3 ENO1 PRB1 RPL31A CYS4 URA1 RPL27A RPL24A OAC1 ADH2 ERG24 RPL42A CCL1 AKR2 TDH1 RPL42B RPL37A RPS29A IOC4 RPS10B PRY2 LYS21 HSP42 BAT1 GSP1 PGI1 RPL26A DNL4 DSE2 DFR1 SPS100 YHR138C RPL43A RPL35A UBC7 YPL247C ARO9 RPS25B SIP4 RPL29…
Cyc8p	0.0552	0.4384	7.22316e-08	CDC19 TDH3 ENO2 PMA1 TDH2 CCW12 CWP2 HXT1 RPS20 EXG1 RPL9B RPS8B HSP12 SCW4 HIS1 LYS20 DIA1 RSN1 ADH1 RPL4A FBA1 CAR1 SRL1 SUN4 BAP3 HSP150 YEH1 TOP3 PRB1 CLB1 NCE102 HYP2 GLY1 GNP1 RPL4B SSB1 TYE7 GCN4 ILV5 GPD1 PCK1 SGA1 FRE3 URA2 GRE2 SRD1 IMD4 RPS4A AGP3 ARO9 RPS8A GAT1 COS111 FKS1 HIP1 FIT1 FSH1 FCY2 TEF1 ENA1 SKS1 YMR265C UTH1 ACO1 PHO84 NCA3 NRG1 ELO1 TAT2 TPO1 CWP1 FBP1 SED1 YAP1802 FLO10…
Ndd1p	0.0269	0.5221	9.09224e-08	PMA1 CWP2 EXG1 MRH1 EKI1 ASE1 MCR1 RPL7B MMR1 SRL1 GPH1 ALK1 CIS3 CLB1 NCE102 PMP1 CLB2 RPL33A SFG1 BUD4 YNL134C YNL058C GPD1 MIX17 DFR1 UIP5 CDC5 KIN3 AIM20 IGD1 CHS2 UTH1 ATG42 RAX2 CDC20 SWI5 CLN2 DBF2 ECM33 HST3 GSH1 NNR2 FDO1 CLN1 RPS22B COT1 SLY1 IRC8 ICP55 MTC6 ACE2 YBR138C SPO12 SUR7 SCO1 YHP1 MIT1 YNL034W MFA2
Flo8p	0.1629	0.365	9.96151e-08	ENO2 RPL3 CMK2 NCW2 BDF2 PUN1 JLP1 CCW12 CWP2 YRO2 HXT1 JEN1 ASC1 EXG1 MET17 ACS2 SCW4 TOG1 IRS4 PHO3 EKI1 HIS1 HIS7 YIL067C FLO9 PGK1 OYE3 CHS1 RPS0A PST1 SPI1 ENB1 ELP6 YLR179C YIP3 GYP7 RPS19A GCR1 PHO5 MMR1 YLR257W HOM3 TRP2 BSD2 FLO1 HSP150 GPH1 YGR122W GOR1 EST1 SIM1 YJR015W YBR238C ARO8 CLB1 PRD1 ARG82 NCE102 LYS1 EDC2 MET14 RPL19B PIC2 EGT2 PDC6 KRS1 RPS10A OAC1 SAM1 YPS3 SFG1 VMA5 ARE1 Y…
Opi1p	0.0712	0.4138	1.25848e-07	PMA1 CWP2 PDR10 YHB1 MET6 EKI1 LYS9 ICT1 RSN1 SPI1 ENB1 YLR179C YIP3 TIS11 YDR209C MET5 ARG4 GOR1 ERG20 RTN2 YEL073C CHO2 FAS1 MET14 URA7 SAM1 SFG1 STB3 YMR084W YOP1 AQR1 ELO2 SIP3 YNL134C FHN1 OPY1 NOP58 AYR1 FRE3 GAD1 ERG11 INO1 RIT1 GGC1 ERG28 PWP1 HNM1 ATM1 CAR2 MRP8 GCV1 CPT1 YPD1 YNR071C LAP3 MET3 YAK1 DPP1 FOL1 RRP3 NUC1 GPX2 LGE1 MCH5 ARN1 FAS2 SKS1 ETR1 YMR315W RET1 ACO1 PHO84 TCD2 IZH4 …
Spt2p	0.0822	0.4018	1.74664e-07	TDH3 RPL10 YRO2 RPS1A RPS1B YHB1 RPS20 RPL13B RPL20B RPL9B RPS8B RPL21B DBR1 HSP12 RPL6B IRS4 MET6 PHO3 HIS1 ICT1 CYB5 PST1 SPI1 MPD1 YDR209C RPL7B RPS13 CAR1 HSP150 CTT1 RPS6A TOP3 RPL31A YMR085W IDI1 CLB1 RPL17A SMA2 GPI18 RPL28 KRS1 OAC1 YOR289W SER3 SFG1 AKR2 TDH1 AQR1 RTS3 RPL38 YGR079W OPY1 RPA49 OXA1 MSS1 RPS26A GAD1 ADE1 DFR1 ADE13 RPL17B SOL4 ARO9 NGL3 HPT1 IRC23 CDC5 RPL29 STP3 LRP1 KIN…
Hot1p	0.031	0.4892	3.18063e-07	CWP2 HXT1 GPP1 HSP12 TKL2 LYS20 ALD3 PGK1 SPI1 AHP1 SRL1 CTT1 EGO4 RTN2 NQM1 DAK1 GCY1 GLN1 NCE102 PIC2 GPP2 CHA1 GRE1 YDR018C ASH1 BUD4 PHR1 GPD1 URA2 GRE2 XKS1 SPS100 YCR024C-B RPS4A THI4 SIP4 DIA3 AIM20 YIL055C FIT1 HOR7 GPM2 ERR3 GND2 ENA1 YMR315W PHO84 NFG1 FUR4 SED1 PNC1 STL1 TEF2 RTC3 PYK2 GSY1 YDL022C-A THO1 ERR2 SSA1 TPO4 YCT1 RGI2 SIP18 YIL054W ERR1 YFL015C YHR086W-A
Rfx1p	0.1438	0.3671	3.38114e-07	NCW2 CCW12 YRO2 RCN2 HXT1 TKL1 GPP1 EXG1 RPL18A RPL9B ARG1 FRE1 HSP12 MRH1 TOG1 ASN1 PHO3 RPL22B PUG1 CTF4 ICT1 DIA1 ALD3 OYE2 CHS1 ASE1 SPI1 RPS26B RPS15 ATG5 GCR1 AHP1 HOM3 HXK1 SUN4 VPS27 ROG3 RPL26B RPS21B ARO1 EST1 RPC34 YEH1 MSG5 ERG4 NQM1 PRB1 RCR1 YEL073C PRP42 CHO2 RPP1B PMP1 YET2 SNU114 ADY2 MET14 CRR1 KRS1 GPP2 OAC1 PDC1 YPS3 SFG1 NSR1 SRT1 ADH2 YOP1 FRD1 QDR1 YDR034W-B DSE1 NOG2 ATP2 …
Tos8p	0.0922	0.3907	3.75419e-07	YRO2 YOR385W HXT1 JEN1 TKL1 RPS20 GPP1 TIP1 ASN1 RPL22B CYB5 PST1 TIS11 MNC1 PHO5 FBA1 SLZ1 ARG4 CTT1 JIP4 EGO4 NQM1 CLB1 GLN1 NCE102 ADY2 SMA2 RIM8 MSK1 VMA13 SFG1 GRE1 XBP1 YDR034W-B AQR1 RTS3 KAR2 RPS10B NRS1 YGR079W OPY1 GDS1 MSS1 SGA1 FRE3 ECM1 DSE2 GRE2 SPS100 RIM101 GAT2 RNR2 YOR387C CDC60 DLD1 INP51 GCV1 FKS1 YNR071C PAR32 THI5 GCD10 AIM17 SPT2 POA1 MTR4 GPX2 SPG1 ARN1 YIH1 UTH1 RPS30A YL…
Msn1p	0.0552	0.4231	7.57003e-07	RPL1B TIP1 HSP12 RPL22A RPS22A ERG5 RPL22B HIS7 ICT1 RPS11B RPS13 GCR1 PHO5 RPS29B FLO1 CTT1 RPL43B RPS28B YJR015W PRB1 GLN1 FAS1 RPP1B PMP1 URA1 ARI1 RPL40B RPL27A GPP2 RPS10A OAC1 RPL33A ARC1 RPL40A RPL42A AKR2 GLY1 RPL23A RPL37A RTS3 RPS29A DPS1 TYE7 PHR1 OPY1 DED81 GPD1 RPL14A GPT2 URA2 ADE13 RPS4A GAT1 RPL36A DCN1 TRX1 YBL029W YBR071W RPS21A SKS1 SSS1 FUR1 RPS14A RPS30A RPP2B YLL067C RPL23B …
Cha4p	0.0488	0.4332	7.8981e-07	CDC19 TDH3 ENO2 RPL3 PMA1 TDH2 CCW12 YRO2 RPS1A RPS1B STM1 ASN1 RPL22B ICT1 PGK1 ADH1 PST1 YDR209C PHO5 FBA1 ADE6 HSP150 ARG4 GLN1 MET14 BDH1 CHA1 OAC1 RPL11B PDC1 SER3 AQR1 RPL4B RPL38 RGI1 ILV5 MSS1 HHT1 ERG28 YLR326W ARO9 DBP1 ETT1 KIN3 RPL36A MYO3 GCV2 IQG1 TRX1 RPS24A MET3 TEF1 ENA1 GPX2 MCH5 ARO10 CDH1 ARO7 PHO84 PDR16 RPL34B RHO5 ATG42 GSY2 PEP5 PGM2 RMR1 ALY1 RTC1 FDO1 SAM4 CLN1 ISU2 TEF2…
Azf1p	0.0493	0.4303	1.05424e-06	PMA1 CCW12 YOR338W EXG1 TKL2 LYS9 HTB2 YLR179C RPS19A PHO5 SRL1 SUN4 ERG4 SIM1 CIS3 ECM8 URA1 ARI1 EGT2 PDC6 GPP2 SAM1 NSR1 AKR2 GTO3 GLY1 GNP1 AQR1 PRY2 OPY1 PCK1 SGA1 GRE2 SIP4 MRP8 CSR2 ERG6 AIM20 FKS1 SCW10 YBL029W TOS6 TEF1 GPX2 MCH5 SKS1 GAS1 UTH1 RPL34B RHO5 RPL27B YLL066C NCA3 SYM1 TMC1 CMR3 SWI5 CLN2 RBS1 TOS4 YNR014W SED1 SWC3 NNR1 ECM33 BAP2 YFH1 YBL029C-A RIX7 GIC2 DBP2 FDO1 PDR1 CBF1…
Mal33p	0.11	0.376	1.12752e-06	HXT1 AVT3 RPS0B TPO5 DBR1 RCN1 FRS1 IRS4 MET6 ACO2 LYS9 ICT1 TEF4 RVS161 ADE17 ELP6 TIS11 IMD3 MCR1 MUD2 YKR045C GCR1 PHO5 TCB1 FLO1 BAP3 GOR1 TMA19 ERG20 SIM1 DAK1 CLB1 NEW1 FAS1 RPL17A SNU114 URA1 MET14 VPS51 RPL40B YNL208W RNR1 OAC1 VMA5 CRS1 XBP1 RPL37A MAE1 YGR079W PRY2 DPS1 CRH1 GDS1 RPL14A RCK2 YRF1-4 ADE1 GPM1 ADE13 MSN4 GUS1 ARO9 CDC60 APE2 UIP5 CAR2 DLD1 NTR2 KIN3 MRP8 PUS1 UBA1 LYS4 YE…
Nrg1p	0.0936	0.3839	1.36715e-06	CMK2 NCW2 CCW12 RCN2 YMR295C HXT1 RPL8A TIP1 HSP12 SHC1 RPL22B ICT1 DIA1 OYE2 FLO9 CYB5 ENB1 MCR1 PHO5 SRL1 HXK1 CTT1 PMC1 GOR1 ERG20 RPL43B RPC34 ERG4 IGO1 PRB1 RCR1 IDI1 CLB1 NCE102 ARI1 EDC2 PPM1 MET14 BDH1 PRP3 YPS3 SFG1 YMR084W XBP1 ATP2 GLY1 GNP1 AQR1 RTS3 OPY1 MSS1 HHT1 PCK1 SGA1 FRE3 GPT2 ADE1 IDH2 YHR138C ERG28 GAT2 AGP3 SOL4 ARO9 RSB1 ETT1 ICY1 ATP4 YHR022C MRP8 CCW22 SEC12 CUP2 IGD1 FI…
Swi6p	0.0853	0.3888	1.50005e-06	CWP2 YOR338W RPL8B PEP12 YHB1 RPS4B RPL13B RPS9B EXG1 TIP1 RPL7A GDH1 OSW2 ARK1 RPL6B ERG5 HIS1 HTB2 RPS0A PST1 ADE17 GYP7 IMD3 IRC10 HOM3 CAR1 SRL1 TCB1 SUN4 YNR021W HSP150 ROG3 ARO1 FUN19 TOP3 CIS3 YJR015W PRB1 NEW1 RPL17A URA1 EDC2 PIC2 EGD1 CHA1 YPS3 SER3 RPL6A ADH2 AKR2 ADI1 QDR1 TMA10 GLY1 UBP7 SMP1 RPS6B YGR079W YNL134C ILV5 GDS1 SSU1 HHT1 PCM1 GUA1 FRE3 NPL3 DSE2 GRE2 ULP1 DFR1 GPM1 ERG28…
Cat8p	0.0543	0.419	1.67815e-06	CWP2 AVT3 JEN1 MET17 TIP1 GDH1 SRF1 OSW7 PGK1 PST1 PHO5 RPL43B RPS6A PRB1 ARO8 URA1 ADY2 MEP1 VMA13 RPL27A HYP2 OAC1 ADH2 TMA10 ATP2 GLY1 RGI1 BAT1 PGI1 PCK1 MIX17 INO1 RRN11 AGP3 ARO9 RNR2 CDC5 SIP4 RPL29 DLD1 MSP1 CSR2 HTB1 FOX2 PAR32 HOR7 AIM17 ACS1 LGE1 SPG1 DCP2 ARO10 FAS2 ACO1 RPL23B ATO3 PBI2 YBR053C TPO1 CWP1 SWI5 TOS4 FBP1 FRS2 YAP1802 EAF3 REG2 CYB2 MIC60 YOR342C ECM21 DON1 GAS2 SDH1 ST…
Tda9p	0.0443	0.4311	3.15189e-06	CWP2 YOR338W RPL8B RPS1B RPL13B TIP1 YDL012C ERG5 CYB5 ADE17 ENB1 TIS11 YDR209C PHO5 CAR1 RPL19A ERG4 RPL31A RPL19B GPP2 RPS5 YNL058C OPY1 MSS1 SGA1 FRE3 GRE2 ADE1 PBI1 DFR1 ADE13 ERG28 GAT2 SHM2 ETT1 KIN3 RPL36B SCW10 TOS6 GND2 EAR1 GPX2 MCH5 SOL3 GAS1 YMR315W ARD1 FTH1 RHO5 ERG3 RPL24B RPS7B FIT3 TDA9 ATF2 ELO1 MYG1 BCH2 SWI5 ADH3 YNR068C NAT1 YSR3 ECL1 FIT2 SAM4 CLN1 FRE8 COT1 OCH1 URA4 ELF1 Y…
Tog1p	0.0429	0.4312	4.33761e-06	CMK2 YRO2 ICT1 CYB5 CHS1 PST1 SPI1 GYP7 CLD1 MMR1 YLR257W GOR1 ECM8 OAC1 ARE1 YGL039W YMR084W TMA10 RRT8 RGI1 OPY1 OXA1 MSS1 GPD1 PCK1 VSB1 GAD1 GAT2 YPL247C SOL4 INA22 CDC5 STP3 FOX2 TPA1 IGD1 FOL1 AIM17 TRX3 YDC1 YBR287W LDS2 ATG42 IZH4 GSY2 SEN54 SYM1 HMT1 TOS4 FBP1 ATP5 CIP1 CIT1 NNR1 FRT1 DIP2 DPL1 SAD1 PGM2 NDI1 NAT1 ROQ1 GIC2 GAS2 GIS1 UME6 HCR1 CLN1 UTP21 EXO1 ASF1 YRF1-7 GSY1 NRE1 IDP2 P…
Nrg2p	0.0424	0.4286	6.60075e-06	CCW12 RPL8A EXG1 TIP1 HSP12 SHC1 RPL22B MCR1 SRL1 HXK1 CTT1 GOR1 ERG4 CLB1 NCE102 ADY2 XBP1 ATP2 SGA1 APC1 FRE3 IDH2 RSB1 ECM22 ATP4 FIT1 ENA1 UTH1 ACO1 PHO84 NFG1 YHR033W NRG1 ELO1 TPO1 YPR196W CWP1 COX7 SED1 COX4 ATP5 RAD51 NNR1 CYB2 PGM2 NDI1 YBL029C-A CTS1 MCO32 AAC1 AGP2 RAM1 GAL7 ADP1 STL1 RPI1 PDR1 CTR3 AIM34 PYK2 CRC1 GSY1 ISA1 CIN1 TAT1 SPT8 YGR067C CYC1 RAS1 YIL001W PRM1 MDG1 YJL077W-B …
Rim101p	0.2716	0.3346	7.32192e-06	CDC19 TDH3 BDF2 PMA1 TDH2 CRZ1 CCW12 YRO2 RPS1A HXT1 RPS1B PEP12 YHB1 GPP1 RPS0B HEM15 APJ1 EXG1 MET17 TIP1 RPL9B GDH1 ARG1 FRE1 MRH1 SCW4 IRS4 HOM2 ARO4 MET6 ACO2 SHC1 ERG5 LYS9 YOL014W CTF4 RVS161 LYS12 FLO9 HAL5 PGK1 RSN1 ADH1 OYE3 PST1 HIS4 SPI1 YGK3 ENB1 YLR179C TIS11 CNM67 YDR209C POB3 MET5 SPB4 RPS13 GCR1 PHO5 FBA1 YLR257W HOM3 HXK1 BSD2 FLO1 LYS2 GPH1 VPS27 ARG4 GPA2 PMC1 GOR1 EST1 VPS4 E…
Ash1p	0.058	0.4032	8.46572e-06	PUN1 RCN2 PEP12 EXG1 ICT1 THI20 PST1 YNL092W YDR209C CLD1 PHO5 LYS2 ARG4 ERG20 SIM1 PRB1 DAK1 MET14 AKR2 ASH1 BUD4 UBP7 AQR1 HUA1 PHR1 CRH1 OPY1 SSU1 AYR1 SCS3 PCK1 SGA1 GAD1 GRE2 INO1 YML020W CSE2 MSN4 YPL247C SOH1 SOL4 CDC13 YOR387C YJL163C BXI1 CAR2 ICY1 ATP4 MRP8 GAT1 NCW1 RPL18B AIM20 SCW10 FMS1 LAP2 ERF2 TOS6 GPX2 YBR071W CDC48 SKS1 GAS1 UTH1 YMR315W FAA1 SRO9 NFG1 ATG42 YML131W CYC2 PIR3 M…
Ert1p	0.0575	0.4026	1.00066e-05	PMA1 CWP2 TKL1 ICT1 OYE2 ADE17 YDR209C PHO5 ARG4 YDL206W ERG20 PRB1 ADY2 PDC1 ARC1 ADI1 GLY1 UBP7 AQR1 MAE1 RTS3 BAG7 HUA1 YNL058C AYR1 HHT1 PCK1 MIX17 GRE2 ADE1 DFR1 SHM2 BXI1 ICY1 ATP4 MRP8 GAT1 VMA3 CSR2 DUS3 GCV1 ERG6 FKS1 YNR071C IMD2 SED5 LSC2 GPX2 LGE1 MCH5 DCP2 YBR071W ETR1 FAA1 PDR16 RHO5 ERG3 ATO3 PHO91 IZH4 ATF2 TPO1 MCH4 SWI5 TOS4 PRE6 FBP1 FRS2 YAP1802 FBP26 HSC82 REG2 CYB2 SSA2 CPR6…
Gsm1p	0.0342	0.4438	1.0084e-05	CDC19 RPL16B RPL2A RPL18A RPL30 OYE2 RPS13 GCR1 RPL16A RPL26B RPL43B RPS28B ECM8 NEW1 RPP1B PMP1 YNL208W GSM1 SKO1 CRS1 YOP1 RTS3 DPS1 RPL14A YRF1-4 ERG28 ORM2 DIA3 PUS1 YGR201C ERG6 TRX1 BOP3 MTR4 YHL050C SSS1 RPS14A RPL14B RPP2B EGH1 MCH4 YIL024C RPA135 YOR343W-B ATP5 HSC82 COP1 HAT2 RPS27B MAD1 NAT1 YBL113C RRP5 GOT1 YRF1-7 TGL1 RPL33B PKR1 VPS68 ADR1 CRP1 YHR219W TVP18 KRE33 YRF1-6 ASP3-3 RPL…
Hog1p	0.0411	0.4225	1.79899e-05	NCW2 CWP2 YMR295C RPS4B GPP1 EXG1 DBR1 YDL012C HIS7 ICT1 ADE17 MCR1 GCR1 PHO5 ERG20 CIS3 PRB1 DAK1 ARI1 EDC2 INM1 GPP2 SFG1 RTS3 PRY2 HUA1 DUG1 CRH1 OPY1 MSS1 SSU1 GPD1 GUA1 RCK2 GRE2 SHM2 ARO9 MRP8 CUP2 SCW10 YNR071C SED5 AIM17 LAP2 SSO2 TOS6 GPX2 YBR071W GAS1 YIL152W FAA1 RHO5 YPR1 YML131W GLR1 MYG1 CWP1 TOS4 PRE6 SED1 FBP26 PNC1 ARP2 SUR1 NNR2 PTC5 POM33 GYP6 UME6 OCH1 BNA1 LAF1 PUP2 PPZ1 MRPL…
Hap3p	0.0675	0.3864	2.55176e-05	TDH3 ENO2 PMA1 TDH2 CCW12 AVT3 RPL15A JEN1 YHB1 RPS4B RPL8A RPL9B GDH1 RPS8B HSP12 ASN1 HIS7 YIL067C LYS20 ICT1 OYE2 ADH1 RPL4A YIP3 YBR284W PHO5 FBA1 SUN4 ARG4 ROG3 RTN2 EGD2 PRD1 UBP8 MET14 PRP3 RPL28 OAC1 GSM1 PDC1 ATP2 IDP1 RPS6B SSB1 PAC1 SMF2 GCN4 ILV5 COX23 OLA1 PBI1 DFR1 SOL4 ORM2 RPS8A DLD1 GAT1 RPL36A ASN2 PCL10 HIP1 CHS2 ATP7 SED5 EFT2 GRX4 TEF1 GPX2 SKS1 ACO1 MSC3 MEF2 EGH1 GCN1 PYC2 …
Aca1p	0.0525	0.4007	2.97483e-05	TDH3 RPL3 TDH2 RPP0 YMR295C AVT3 RPS4B ASC1 MET17 TIP1 SCW4 YDL012C ICT1 ALD3 RPL2B ADH1 RPL4A RPS0A ELP6 SRL1 GPI16 CIS3 LYS1 URA1 OAC1 SAM1 ARC1 ADH2 AKR2 ELO3 RPL37A RPL4B IOC4 PRY2 DUG1 LYS21 YNL058C BAT1 GSP1 OXA1 SSU1 GRE2 NSG1 RPL35A IMD4 RPS4A YOR019W ATP4 SPB1 SCW10 YNR071C IMD2 DPP1 LAP2 KRE1 THR1 ERR3 TOS6 LDS2 YIH1 MCA1 UTH1 ARO2 ERG3 NFG1 ILV6 MEF2 FIT3 MIF2 SSH1 ADH3 GDT1 YEA6 SAD1 …
Uga3p	0.0575	0.3938	3.4913e-05	CMK2 NCW2 RPL10 PUN1 RCN2 YMR295C RPS1A YOR385W RPS1B RPL13B RPL6B ASN1 YDL012C YOL014W HTA2 ICT1 RVS161 DIA1 YDR209C RPS31 ATG5 GCR1 PHO5 YLR257W BSD2 VPS27 RPC34 RPS6A IGO1 PRB1 RPL31A RCR1 IDI1 EDC2 MET14 VPS51 RPL19B VMA13 OAC1 RPL6A CCL1 ADI1 MAE1 RTS3 RPS6B TYE7 OPY1 RPA49 HSP42 HHT1 ETT1 MRP8 RPL36B SEC12 CUP2 ARG7 GCV2 ATP7 SED5 AIM17 RRP3 GPX2 ARO7 ARD1 ARO2 RPL34B RPL24B RPS7B LSB1 TMC1…
Smp1p	0.0525	0.3979	4.27211e-05	CCW12 CWP2 TKL1 RPS9B EXG1 FRE1 YOL014W RPL12A FLO9 RPL7B RPS19A RPL16A RPS29B RPL12B TOP3 CIS3 RPL31A EGD2 PDC6 URA7 ASH1 GTO3 RPL23A SMP1 SSB1 YGR079W BAG7 PAC1 GPT2 YRF1-4 MRX3 DFR1 CCW14 RIM101 YLR326W ROX3 LRP1 YHR022C GAT1 ECM34 RPL36B RPS24A EEB1 ART10 ERR3 GND2 PPH22 YBR071W PXA2 YPS6 YLL067C YPR1 RPL21A PTC2 YLL066C PIR3 CDC20 YBR053C MCH4 YIL177C BCH2 CWP1 FRS2 KTI12 FLO10 TSR1 YAL065C …
Sut2p	0.0361	0.4247	4.30038e-05	YOR338W DBR1 ICT1 YDR209C PHO5 ERG20 NCE102 UBP7 AQR1 YGR079W PRY2 YNL134C FHN1 OPY1 MSS1 SSU1 AYR1 ECM1 RCK2 ERG11 MSN4 GAT2 ARO9 CAR2 ATP4 MRP8 GCV1 GCV2 LAP2 ERF2 TOS6 ETR1 FAA1 YML6 RHO5 IZH4 UPC2 NIT3 CWP1 CDC3 TOS4 PRE6 SED1 CIT1 FRT1 HIS2 ARP2 YOR342C ECL1 MDH1 GYP6 PGA1 MRPL8 CLN1 MRX18 ASF1 OCH1 SLM2 PUP2 NRE1 RSM19 YOX1 MRPL9 PEX13 CRP1 TSC10 ERJ5 MCY1 LAS21 QCR6 YLR297W BUD8 GCV3 CCS1 …
Dal81p	0.0657	0.382	6.36449e-05	CMK2 NCW2 RPL10 CWP2 RCN2 RPL1B YOR385W RPS1B GDH1 DBR1 ARG1 ASN1 YDL012C YOL014W LYS20 ICT1 DIA1 YGK3 YDR209C RPS31 RPS13 GCR1 PHO5 EFM4 YLR257W CAR1 HXK1 BAP3 VPS27 ARG4 PRB1 RPL31A ARO8 CYS4 RCR1 CHO2 GLN1 URA1 EDC2 RNR1 RPL27A CHA1 APE1 OAC1 SER3 SFG1 YMR084W GLY1 GNP1 AQR1 RTS3 NHA1 LYS21 CPA2 OPY1 HSP42 GDS1 MSS1 HHT1 ERG28 GAT2 AVT1 SIP4 ICY1 GAT1 PCL10 ATG1 GCV2 ATP7 YBL029W RIO2 ERF2 TEF…
Tbf1p	0.0853	0.3688	6.59246e-05	TDH3 TDH2 YRO2 PDR10 HXT1 EXG1 RPL7A OSW2 SCW4 ASN1 RPL9A LYS9 TEF4 OSW7 PGK1 ENB1 ELP6 IMD3 RPL16A AHP1 MMR1 FBA1 SRL1 SUN4 YEH1 ERG4 PRB1 RPL31A DPI8 IDI1 EGD2 NCE102 SSK1 SNU114 YER053C-A URA7 APE1 OAC1 GSM1 RPL33A CDC26 ADH2 RPL42B AQR1 RPS29A SSB1 HXK2 CPA2 TYE7 APC1 RCK2 ERG11 ACT1 YEF3 IMD4 MSN4 ORM2 RPS25B CPR4 ASR1 ICY1 CUS1 RPL36A CSR2 UBA1 ZRT2 SCW10 IMD2 CHS2 IOC2 YIL055C PEX28 MET3 A…
Arg80p	0.0671	0.3722	0.000230273	BDF2 CCW12 CWP2 YRO2 MET17 ARG1 MET6 ICT1 CHS1 PST1 SPI1 POB3 RPS13 MMR1 CAR1 RPS29B ROG3 YEH1 RPS28B RPL31A CLB1 RPP1B OAC1 YPS3 NOP56 ARE1 YMR084W YOP1 TMA10 RPL23A DPS1 RGI1 MIP1 ILV5 OPY1 MSS1 RTP1 RPL14A DNL4 GUA1 GAD1 ERG11 LIF1 QCR8 RPL43A RPL35A RPL17B GAT2 YPL247C PWP1 SOL4 ARO9 ORM2 CAR2 CDC5 SIP4 ETT1 STP3 LRP1 RPL36A SEC12 HOF1 ERG6 IGD1 RRB1 GCD10 SED5 AIM17 NUC1 SSO2 YDC1 MTR4 YHL05…
YGR067C	0.0342	0.4098	0.000257037	CMK2 NCW2 RCN2 YMR295C YOR385W PEP12 YDL012C YOL014W ICT1 DIA1 YDR209C PHO5 YLR257W ERG20 PRB1 RCR1 EDC2 MET14 YNL208W ADI1 AQR1 HUA1 OPY1 AYR1 GPD1 BXI1 MRP8 CUP2 AIM17 FPK1 YDC1 GPX2 BUD3 YBR071W FAA1 LSB1 IZH4 YPS1 TMC1 PRE6 CIT1 PNC1 ARP2 RRP12 MRX18 ASF1 YRF1-7 OCH1 LAF1 ATG32 PUP2 FUI1 RSM19 POX1 AVO2 MRPL39 SNA3 CRP1 TSC10 YHR219W ERJ5 MCY1 TPO4 GCV3 CCS1 SEI1 YPT10 ZRT1 YIL054W MUM3 YMR31…
Dig1p	0.0502	0.3846	0.000303967	RPL10 RCN2 YMR295C RPS1A RPS1B YHB1 STM1 RPL13B RPS12 RPL20B RPL22B HTA2 RVS161 ENB1 STE12 YDR209C RPS31 PHO5 TCB1 ARG4 ERG20 RPC34 RPS6A RPL31A IDI1 RPS25A URA1 EDC2 MET14 RPL27A RPL24A OAC1 RPL11B RPL6A AQR1 RPL38 PRY2 YNL058C OPY1 HHT1 MIX17 ORM2 MRP8 HTB1 RPL36B SSO1 WRS1 SCW10 ARG7 GCV2 ATP7 FSH1 SED5 EAR1 GPX2 ARO7 ARD1 YLL067C ARO2 RPS7B LSB1 CYC2 TMC1 TOS4 DBF2 ATP14 HHF1 CPR6 HTA1 RPS27A…
Sdd4p	0.0242	0.4344	0.000308207	PUN1 YRO2 RPS20 RPL22B PST1 SPI1 ENB1 GYP7 RPL7B YLR257W GPI18 YPS3 AQR1 RPS18A MSS1 FRE3 RPS26A GAD1 SRD1 CCW14 ORM2 STP3 YNL019C VBA2 IGD1 TOS6 YDC1 YBR287W LGE1 RPS21A FTH1 RPL34B YPS1 TDA9 ELO1 CIP1 YPL088W FRE5 HOS3 RQT4 YDR222W FRE8 STP4 BNA1 NRE1 TSC10 YLR297W TAE1 YNL033W PHO11 YPT10 RPC11 TIR1
Aft2p	0.0844	0.3599	0.00032826	CMK2 NCW2 CCW12 RCN2 YCR007C GDH1 DBR1 FRE1 HSP12 ICT1 DIA1 RSN1 OYE3 ENB1 TIS11 YDR209C MCR1 GCR1 PHO5 AHP1 YLR257W VPS27 ARG4 CTT1 JIP4 IGO1 PRB1 GCY1 GFD1 EDC2 MET14 PRP3 CRR1 APE1 ARC1 SER3 XBP1 ADI1 AQR1 RTS3 HUA1 MIP1 PHR1 FHN1 OPY1 MSS1 AYR1 HHT1 GPD1 FRE3 COX23 VMR1 GAD1 GRE2 MRX3 RNR2 YOR387C BXI1 ATP4 MRP8 GAT1 GCV1 CUP2 YNR071C IGD1 GCV2 FIT1 SED5 HOR7 AIM17 TRX3 GRX4 TEF1 GPX2 LGE1 AR…
Fzf1p	0.0484	0.3855	0.000347854	TDH3 ENO2 PMA1 TDH2 CCW12 CWP2 YRO2 RPL15A YHB1 RPL9B HIS7 ICT1 ADH1 PHO5 AHP1 FBA1 SRL1 CTT1 YDL206W RPS6A DEG1 SNU114 GFD1 MET14 PRP3 HYP2 PDC1 GLY1 AQR1 RTS3 ILV5 OPY1 MSS1 SSU1 DFR1 YHR138C RPS8A COS111 GCV1 RRB1 RPS24A SED5 SSO2 TEF1 GPX2 UTH1 PHO84 BCH1 YNR064C YDL109C IZH4 TPO1 CLN2 TOS4 RPN7 ATP5 CIP1 FRT1 NUS1 FRE5 STO1 AIM7 EFM5 RAM1 RQT4 FDO1 PEP3 UME6 VAC8 CLN1 TEF2 PEX5 MRS4 ATG32 IS…
Com2p	0.0434	0.3862	0.000612682	NCW2 YRO2 MET6 LYS9 LYS20 CHS1 PST1 SPI1 GYP7 MET5 PHO5 HOM3 LYS2 ARG4 ARO8 LEU9 LYS1 MET14 PIC2 OAC1 SAM1 YMR084W TMA10 MET30 LYS21 RGI1 ILV5 MSS1 SSU1 GPD1 GAD1 YPL247C SOL4 ARO9 CDC5 ETT1 STP3 SUL2 LYS4 IGD1 ARG7 MET3 EEB1 AIM17 YDC1 YBR287W ARO7 ILV3 IZH4 GSY2 YPS1 DYS1 SYM1 GLR1 ATP5 CIP1 CIT1 BRX1 DBF2 FRT1 FRE5 RNA1 PGM2 NDI1 FDO1 MET22 SAM4 CLN1 RTC3 EXO1 COS4 STP4 UBC6 GSY1 BER1 NRE1 ISA…
Tod6p	0.0201	0.44	0.000615906	YRO2 TKL1 ICT1 ARG4 CLB1 ADH2 TDH1 AQR1 ATG41 OPY1 MSS1 GGC1 GCV1 GCV2 GPX2 LDS2 RHO5 IZH4 TOS4 CIP1 TRP3 LDH1 HIS2 VHT1 ARP2 RRP12 ECL1 FDO1 GYP6 CLN1 STP4 PUP2 YOX1 CRP1 TSC10 ERJ5 MCY1 RHO2 YLR297W BUB3 GCV3 DCG1 YPT10 VBA3
Rsc30p	0.0488	0.3768	0.000866055	NCW2 YHB1 GPP1 ARG1 HSP12 RPL31B YGK3 ENB1 HOM3 SUN4 GPA2 YEL073C NEW1 LEU9 MET14 BDH1 PIC2 PDC6 APE1 OAC1 TMA10 AQR1 NHA1 YNL134C RPL39 RTP1 OLA1 INO1 YPL247C CDC13 RSB1 HPT1 RPL29 CUS1 RPO31 RPL36B FKS1 HOR7 AIM17 RSA4 DCP2 RFU1 RPS30A MRC1 TOP1 CIC1 COS5 PBI2 TDA9 RPA135 UTP10 COX7 BLM10 HSC82 SCM4 FDC1 SSA2 RCL1 PGM2 TSR1 YSR3 EMG1 RRP14 YDR222W PEX21 NIP7 HIT1 RPA12 CAJ1 PMP2 COS4 YLR278C CH…
Rsf2p	0.1652	0.3327	0.00109567	ENO2 PMA1 HXT1 YHB1 TKL1 MET17 TIP1 GDH1 FRE1 RCN1 ASN1 SHC1 DAK2 HIS1 LYS20 ICT1 TEF4 ALD3 OYE2 RPS7A YGK3 ENB1 YLR179C MNC1 RPS26B YPK1 YDR209C MMR1 YLR036C VPS36 SLZ1 SRL1 FLO1 BAP3 CTT1 JIP4 ALK1 CTF3 GOR1 ERG4 TOP3 GPI16 SIM1 MIH1 MND1 CIS3 YMR085W DEG1 ECM8 SSK1 SMA2 MET14 SPO22 CLB2 PIC2 MSK1 PDC6 GPP2 GSM1 SAM1 SFG1 SRT1 BUL1 ARE1 CRS1 GTO3 YDR034W-B ATP2 RPL42B UBP7 AQR1 RTS3 MCD1 PRY2 H…
Lys14p	0.0068	0.5556	0.00115217	ACO2 LYS9 LYS20 LYS12 LYS2 LYS1 LYS21 CPA2 URA5 CUS1 LYS4 NRE1 IES5 YHM2 DIP5
Rds1p	0.0447	0.374	0.00177416	YRO2 RPS20 XRS2 ERG5 CHS1 PST1 SPI1 GYP7 YBR016W ARG4 MND1 ARO8 ARI1 PPM1 RIM8 PIC2 THI13 YMR084W YGR079W PRY2 MAL12 MSS1 SSU1 GAD1 ERG28 GAT2 YPL247C SHM2 CDC5 STP3 KIN3 GCV1 TPA1 IGD1 GCV2 AIM17 YDC1 LDS2 DPH1 IZH4 GSY2 YPS1 SYM1 SEC63 TOS4 BLM10 CDS1 CIP1 FRT1 HST3 FRE5 PGM2 STO1 AIM7 CTF18 YJR084W YDR222W DPB4 ASI2 CLN1 ISU2 COT1 CHM7 ASF1 STP4 GSY1 AIR1 NRE1 VPS74 IRC8 CTO1 YOX1 SWI4 CPR1 AD…
Hcm1p	0.0707	0.3539	0.00212184	RPS2 TKL1 HSP12 RPL9A YDL012C YOL014W ICT1 OYE3 ASE1 IRC10 EXG2 PHO5 HXK1 CTT1 SIM1 ENO1 CHO2 PRD1 GLN1 RPP1B YPT53 ARI1 THI13 VMA13 SKP2 MCD1 RPS10B PRY2 BAG7 YNL134C OPY1 GDS1 SSU1 AYR1 PCM1 GAD1 GRE2 YHR138C VMA1 EFT1 ROX3 CDC60 ECM22 YOR019W PUS1 AIM3 YNR071C PEX28 MNT4 SER33 EAR1 ARN1 YHL050C GGA2 UTP25 HOT1 YLL067C RPL24B YML131W YLL066C TDA9 CMR3 MCH4 YIL177C SEC63 SLG1 RPA135 YPL277C PEP5…
YPR196W	0.0297	0.3892	0.00287999	YRO2 DBR1 CHS1 PST1 SPI1 YDR209C IRC10 PHO5 CLB1 PIC2 YPS3 YGR079W OPY1 GAD1 GAT2 YPL247C CDC5 STP3 KIN3 IGD1 SED5 AIM17 YDC1 URC2 LDS2 RHO5 IZH4 YPS1 TOS4 PEX18 CIP1 FRT1 HST3 FRE5 PGM2 NDI1 CTF18 ECL1 FDO1 YDR222W CLN1 ASF1 TEM1 STP4 UBC6 GSY1 NRE1 UTP9 YOX1 MRPL9 CRP1 TSC10 ERJ5 MLC1 MCY1 RHO2 QCR6 YLR297W BUB3 MTL1 TPO4 GCV3 YPT10 BSC1 YLR415C
Oaf3p	0.0374	0.3761	0.00315666	CDC19 CWP2 YOR338W ICT1 ENB1 YDR209C MCR1 PHO5 ARG4 CLB1 ADY2 SER3 AQR1 YGR079W PRY2 OPY1 MSS1 SSU1 AYR1 GRE2 RPL43A GGC1 ARO9 GCV1 GCV2 RSA4 TOS6 GPX2 ETR1 YBR137W YMR315W HOT1 RHO5 ATO3 NIT3 YPR196W CWP1 TOS4 PRE6 FRT1 OAF1 GIC2 ECL1 RRP14 FDO1 FIT2 RPI1 IKS1 MRPL8 CLN1 RTC3 GOT1 UBC6 OSH2 ZAP1 TBS1 POX1 VPS21 YJL118W YOX1 PEX13 ASK1 CRP1 TSC10 ERJ5 EAF5 LOC1 MAK16 CYC8 MCY1 QCR6 IES5 YLR297W T…
Urc2p	0.0502	0.3618	0.00367227	PUN1 RPS1B RPS20 RPL13A OSW2 DBR1 PST1 MPD1 PHO5 ARG4 ERG20 RPC34 IDI1 URA1 ARI1 GPI18 RPS10A OAC1 YPS3 GTO3 RPS10B RPL38 MSS1 RPL34A FRE3 RPS26A ARO9 CDC5 STP3 LRP1 YNL019C HTB1 LIH1 YGL185C SED5 YBR287W UTP25 SKS1 SSS1 FUR1 YBR137W FTH1 YLL067C RPL34B FUR4 SUP45 DYS1 RPL35B TAD2 CIP1 KTI12 APE3 NOP8 DRS2 FRE5 RPS27A YFH1 AIM7 YOR342C ROQ1 AGP2 FDO1 SAM4 CLN1 FRE8 FRT2 KRE2 YDR034C-A STP4 UBC6 B…
Lap3p	0.0073	0.5	0.00405326	ARG1 PHO5 URA1 ARI1 MAL12 SCW10 LAP3 URC2 CTS1 CLN1 ZAP1 RIB4 HXT17 RGI2 HXT13 HXT10
Pdc2p	0.0059	0.52	0.00479851	PDC5 PHO3 THI20 RPL26B THI13 PDC1 YLR046C THI4 THI5 THI6 DBP2 THI74 SDO1
Usv1p	0.0237	0.3939	0.0048787	PDR10 RPL22B CNM67 KKQ8 GCR1 URN1 RPS28B TOP3 YMR085W UBP8 ADY2 YDR018C ATP2 UBP7 KAR2 DUG1 APC2 RPL17B ACS1 ENA1 CHC1 YPR1 IFA38 YBR053C MCH4 MYO4 YNR068C ALO1 FBP1 HSC82 TAN1 FRE5 MIC60 RPS28A VHT1 RQT4 YOL057W PYK2 YLR278C EAP1 POX1 PTI1 LPP1 AMN1 TCD1 YLR162W INP2 GAL10 SDO1 ERT1 YPT10 YFR054C
YLR278C	0.0675	0.3474	0.00575614	PUN1 YRO2 EXG1 TIP1 DBR1 CYB5 CHS1 PST1 SPI1 YDR209C PHO5 ARG4 RPC34 IDI1 RPL19B PIC2 YPS3 YMR084W CCL1 TDH1 YGR079W ILV5 MSS1 GPD1 GAD1 GRE2 SLX5 GAT2 YPL247C ROX3 SOL4 ORM2 PTR3 CDC5 SRP68 STP3 LRP1 KIN3 RPL36B GCV1 SRP72 YNR071C IOC2 SED5 AIM17 YDC1 LGE1 RFU1 UTP25 ARO7 ARD1 TOP1 RMA1 RHO5 ATO3 NFG1 RPL24B IZH4 GSY2 YPS1 SEN54 SYM1 CMR3 MCH4 CDC3 TOS4 PRE6 CIP1 CIT1 KTI12 TAN1 FRT1 DIP2 HST3 R…
Hal9p	0.0479	0.3584	0.00614617	TDH3 ENO2 RPL3 BDF2 TDH2 YHB1 RPL21B ARG1 FRE1 HSP12 ADE12 LYS9 HTB2 CTF4 OYE2 ADH1 RPS19A RPS13 ALK1 MIH1 RPL31A PMP1 GPP2 OAC1 AKR2 KAR2 YNL134C ILV5 RPS11A OPY1 BAT1 SSU1 IDH2 RPL35A GGC1 MSN4 VMA1 ERG28 GAT2 CPR4 DCN1 KAR3 YBL029W AIM17 RRP3 PRE3 TEF1 ENA1 GPX2 LGE1 NOC2 RPL14B ILV3 PDR16 RPL27B CYC2 IZH4 RAX2 TPO1 MCH4 CWP1 RIX1 ADH3 RPS23A RBS1 YAP1802 ATG9 SSA2 FSH2 AIM7 YBL029C-A RIX7 RRP…
Sip4p	0.0406	0.3603	0.0089034	YMR295C RPS1B TIP1 XRS2 SRF1 YDL012C ICT1 OYE2 RPS7A YDR209C RPC34 IGO1 LEU9 ADY2 EDC2 MET14 VPS51 RPL27A ADH2 AQR1 RTS3 OPY1 MSS1 PGI1 PCK1 ADE1 APC2 GUS1 AGP3 IRC23 SIP4 YOR019W ETT1 KIN3 ECM34 DCN1 GCV1 GCV2 ACS1 FPK1 GPX2 DCP2 SSS1 ETR1 ACO1 RPS7B CMR3 NIT3 FBP1 REG2 FRT1 DPL1 RNA1 SAM4 CLN1 ISU2 FRE8 MRX18 YHL042W KNS1 SNR37 CRC1 OCH1 PUP2 RSM19 YSP2 MRPL9 CRP1 TSC10 MCY1 YUR1 MSH1 ATO2 SKM1…
Tbs1p	0.0183	0.3922	0.0120481	CWP2 JEN1 TIP1 ARG1 HSP12 YIL067C LYS20 YDR209C PHO5 OAC1 RRT8 LYS21 YNL134C ILV5 MSS1 MSN4 GAT2 ARO9 CAR2 ICY1 LDS2 RHO5 MCH4 CWP1 COX7 YDR222W GRS2 ASF1 POG1 DAL1 CRP1 CYC1 YLR460C TPO4 ATP18 IRC13 AGA2 YCR050C CDA1 YOR008C-A
Znf1p	0.0164	0.3956	0.013517	YRO2 HSP12 ICT1 OYE2 TIS11 PHO5 ARG4 MET14 VMA5 AQR1 RTS3 OPY1 MSS1 FRE3 ADE1 GCV1 CAB1 GPX2 RHO5 IZH4 TOS4 CIP1 FRE5 YDR222W FRE8 ASF1 NRE1 YOX1 CRP1 TSC10 ERJ5 MLC1 YIL001W YLR297W YPT10 BSC1
Yap3p	0.0561	0.3445	0.0141495	TDH3 RPL3 TDH2 RPP0 MET17 TIP1 GDH1 ICT1 ALD3 RPS11B PHO5 SRL1 TCB1 ARG4 VPS4 TOP3 RGA1 CIS3 LYS1 URA1 RPL27A OAC1 AKR2 TDH1 RRT8 NOG2 RPL42B RPL37A ELO2 RPL4B IOC4 PRY2 LYS21 YNL058C BAT1 OXA1 MIX17 LIP5 RPS4A EFT1 RPL29 ASR1 CTI6 YNR071C LAP2 KRE1 THR1 TOS6 YIH1 YOR389W MCA1 UTH1 RPS30A ERG3 ILV6 RPL24B FIT3 GCN1 ADH5 MYG1 SPT5 SED1 HHF1 SAD1 NOP8 VMA2 CYT2 RPS27B RPL41A ROQ1 HAP2 GAS2 PEP3 PXR…
Eds1p	0.0233	0.375	0.0155986	RCN2 GDH1 ACO2 LYS9 HIS5 LYS20 ICT1 LYS12 ADE17 ADE6 PRB1 LYS1 MET14 OAC1 SKO1 AQR1 MAE1 RTS3 LYS21 ILV5 OPY1 ADE1 RSB1 LYS4 SED5 LSC2 GPX2 MCH5 DPH1 FAA1 ACO1 ADE4 MCH4 TOS4 ALT2 INA17 RNA1 RIX7 FDO1 MRX18 OCH1 MRX10 CEM1 SDT1 CRP1 HXT2 YHM2 SRN2 DIC1 TIR1 PAU12
Snf1p	0.0438	0.3491	0.0181161	HXT1 SRF1 HIS5 LYS12 CYB5 YGK3 ADE17 YDR209C ARG4 ERG20 CLB1 LYS1 GPI18 OAC1 SKP2 YGR079W ILV5 OPY1 BAT1 OXA1 MSS1 AYR1 MIX17 ERG11 HXT3 GGC1 SHM2 HNM1 GAT1 YER152C ARG7 GCV2 SNF1 DPP1 KRE1 ERF2 TOS6 ETR1 FAA1 ACO1 RHO5 ATG42 IZH4 HTD2 SED4 ATF2 MCH4 CLN2 ADH3 MMP1 COX7 TOS4 NNR1 SCM4 REG2 FRT1 HIS2 ARP2 YFH1 SUR1 YKL069W UBP9 RRP12 GIC2 INO2 FDO1 TPK3 MDH1 ATG39 YPL278C CLN1 GAL2 STP4 BNA1 YLR12…
Gal3p	0.0155	0.3864	0.0229544	RPL16B ICT1 TIS11 PHO5 AQR1 OPY1 MSS1 FRE3 SLX5 CAR2 GCV1 YER152C GCV2 GPX2 LGE1 ETR1 RHO5 IZH4 CWP1 TOS4 CPR6 RIX7 INO2 CLN1 RSF1 MRX10 NRE1 YOX1 CRP1 ERJ5 YLR297W YLR161W YPT10 ZRT1
Pdr8p	0.0119	0.4	0.023815	TIP1 DAK2 YLR179C PHO5 GPH1 ARG4 CTT1 OAC1 QDR1 PHR1 ATP7 TOS6 GPX2 YMR315W RHO5 RIX1 GTT2 YLL056C MF(ALPHA)1 PUS2 PHO11 POR2 MUM3 AZR1 MBF1 PHO89
Gal80p	0.0201	0.3729	0.0244109	DBR1 ARG1 ICT1 YDR209C PHO5 PRB1 URA1 ARI1 MAL12 OPY1 MSS1 ETT1 GCV1 SCW10 LAP3 URC2 GPX2 LGE1 FUR4 IZH4 TOS4 CTS1 BIL1 GAL7 GYP6 CLN1 GAL2 MRX10 BER1 ZAP1 RSM19 CRP1 CYC8 MCY1 RIB4 GAL10 HXT17 RGI2 SRN2 HXT13 YMR321C VBA5 TIR1 HXT10
Hmo1p	0.0009	0.6667	0.0253201	RPL30 RPS11A
Msn5p	0.0009	0.6667	0.0253201	ADH2 HAA1
Pex2p	0.0018	0.5714	0.0262123	RNR2 BLM10 RNR3 FSH3
Rtg2p	0.0014	0.6	0.0284325	IDH2 ACO1 CIT1
Imp21p	0.0014	0.6	0.0284325	LAP3 PGM2 GAL7
Stb3p	0.0068	0.4286	0.0293843	ICT1 PHO5 ARG4 STB3 GRE2 CAR2 TOS6 IZH4 RIX7 RQT4 FIT2 PHO11 MUM3 HXT9 PHO89
Tos4p	0.0324	0.3515	0.0299442	RPS20 APJ1 TIP1 MET6 HIS1 HTA2 CTF4 LYS12 RSN1 TIS11 STE12 HSP150 PBP4 BUL1 FHN1 CRH1 DED81 SGA1 THI80 YEF3 ROX3 AFR1 YBL029W TRX3 SOL3 RAX2 SEN54 KAP122 UBS1 BCH2 KIC1 POP1 YFH1 ALG7 NUT1 PBY1 MNN14 RAM1 PTP2 SLX8 TEF2 VTC5 RIC1 GSY1 ATG18 PAN5 YER039C-A MRPL31 VPS68 MTC6 IOC3 NUP100 INP2 YPP1 LOC1 UBA3 RTT105 YGL081W GTO1 GIC1 HIS6 TAE1 TMA22 ECO1 YEL068C YCL074W ECM15 MRPL33 RTT109 MRPS12 ERR1
Ppr1p	0.031	0.3523	0.030935	NCW2 RCN2 DBR1 ICT1 DIA1 MPD1 GCR1 PHO5 YLR257W VPS27 ARG4 PRB1 URA1 EDC2 MET14 SFG1 STB3 AQR1 RTS3 OPY1 MSS1 ADE1 MSN4 RSB1 PET130 KIN3 MRP8 SED5 AIM17 SSO2 GPX2 LGE1 RAX2 TMC1 YLR419W NIT3 DPL1 NOP8 PPX1 SRY1 ECL1 PTC5 ATG11 UME6 MRPL8 ISU2 MRX18 GRS2 LAF1 BER1 CDC73 YBR090C URA4 RSM19 TMA46 CRP1 ERJ5 KDX1 MCY1 RIB4 CQD1 BOR1 SPP381 PHO11 SRN2 PFD1 TDA8 YMR321C
Dot6p	0.026	0.3562	0.0344798	HXT1 YDL012C ICT1 OYE2 PHO5 EFM4 ARG4 ERG20 YMR085W MET14 VPS51 AQR1 SPG5 OPY1 MSS1 ADE1 ADE13 ETT1 KIN3 GCV1 EAR1 GPX2 YBR071W DPH1 ETR1 RPS7B UPC2 SLG1 SCM4 FRT1 QNS1 GIC2 ECL1 PIB1 FDO1 VHS2 SAM4 GYP6 CLN1 COF1 FUI1 MRX12 DIG1 CRP1 TSC10 EHD3 SPO77 MER1 MCY1 UBA3 YLR297W RNH203 GCV3 SIP18 ACF4 SHH4 YMR321C
Pho23p	0.0219	0.3504	0.0608555	ICT1 RVS161 PHO5 ADE6 GFD1 NSR1 OPY1 RPA49 MRP8 PUS1 ATG1 SEC12 RRB1 HOR7 AIM17 MTR4 GPX2 LDS2 MCA1 RHO5 CYC2 REX3 TMC1 HMT1 TOS4 ATG4 ATG9 CYT2 HAS1 YSR3 UME6 KTR6 YRF1-7 BNA1 LAF1 MRPL9 CRP1 YMR090W ASP3-3 CMC1 PHO11 YLR161W YNL034W YCL074W PRM7 YCR050C PHO89 PAU12
Mal13p	0.0119	0.3714	0.061245	APJ1 TIS11 GCR1 RPS29B ARG4 RPS28B RPL40A RPL42A CRS1 MAL12 RPL29 KAP114 MAL32 LGE1 MCH4 COX7 FRT1 RPL41A ASF1 ASK1 LAS21 ISW1 YLR297W SCO1 YCR050C PHO89
Msa2p	0.0009	0.5	0.0789894	HSP12 FLO11
Fyv5p	0.0009	0.5	0.0789894	ATG9 ATG32
Tea1p	0.0068	0.3846	0.0798191	ASN1 GLN1 GCN4 ICY1 AIM17 PDB1 MCH4 CIN1 ACA1 ODC2 PUS2 DIP5 YEL008W YHR213W-B TYC1
Rtg1p	0.052	0.3257	0.0809526	RPL3 YRO2 HXT1 RPL18A TIP1 ACO2 EKI1 TIS11 IMD3 GCR1 SAS5 PHO5 AHP1 CAR1 HXK1 FLO1 SUN4 YBR238C ADY2 ARI1 YNL208W PRP3 CRR1 GPP2 YPS3 STB3 RRT8 GLY1 AQR1 KAR2 NRS1 MAL12 HXK2 PAC1 FHN1 PCK1 GRE2 HXT3 IDH2 INO1 GAT2 ECM22 ETT1 AIM3 COS111 SPB1 SRP1 YNR071C IMD2 GRX8 DPP1 EAR1 BOP3 PPH22 MCH5 DCP2 DLD3 SKS1 YMR315W ACO1 PHO84 ATO3 PHO91 IZH4 HSU1 NRG1 SAP190 TPO1 MYO4 CIT1 HSC82 RTG3 APT2 SSA2 YBL0…
Spt8p	0.0005	0.5	0.0862548	SER3
Mot2p	0.0196	0.344	0.0910943	YRO2 TPO5 ICT1 RPS26B PHO5 RPS29B ARG4 RGA1 MET14 AKR2 NOG2 TPI1 AQR1 RTS3 OPY1 MSS1 ERG11 CAR2 CTI6 YER152C DPH1 STB2 IZH4 SEN54 ELO1 MCH4 TOS4 APE3 OCH1 NRE1 SHE1 CRP1 KDX1 PML1 QCR6 YLR297W CPD1 URB2 ABM1 RTT109 YER188W PRM7 YCR050C
Stb4p	0.0137	0.3529	0.094294	ICT1 PHO5 RTS3 OPY1 MSS1 RCK2 SRP68 ETT1 HOF1 GPX2 DCP2 DPH1 HSU1 UPC2 ANT1 NAT1 FMP23 SAM4 GYP6 UME6 GTT2 YLL056C CRP1 ERJ5 LOC1 MCY1 YCT1 YJL193W PAU4 YEL008W
Ime1p	0.0196	0.3413	0.101546	RPS13 PMP1 AKR2 SSU1 SGA1 INO1 PTR3 CDC5 SRP1 GRS1 IZH4 MCH4 YMR045C YOR343W-B TAN1 RIX7 RQT4 NDC80 UME6 ARP5 YDR034C-A YRF1-7 YDR034C-D MOT3 YOX1 YOR192C-B TSC10 YGR161C-D AGA1 YLR460C MER1 YRF1-6 MMS1 YLR297W CAF120 ENA2 MDM20 YLR161W YHR214C-B YCR050C SPS1 SPO13 YPR158W-B
Stp4p	0.0269	0.3333	0.105929	PUN1 YRO2 RPS20 PST1 SPI1 MPD1 ATG5 YPS3 YGR079W MSS1 FRE3 GAD1 GAT2 YPL247C ORM2 BXI1 CDC5 YOR019W STP3 YDC1 IZH4 YPS1 DYS1 YOR343W-B ATP5 PEX18 CIP1 CIT1 FRT1 FRE5 NDI1 NAT1 NOP2 FDO1 YDR222W POL31 SAM4 YDR034C-A NRE1 MRX12 YOX1 CRP1 CLN3 YBR012W-B IPI3 HXT2 VAC17 YLR297W DML1 TPO4 YNL033W LNP1 YCL074W YMR050C YCR099C YMR158C-A YLR415C VBA3 CWC15
Asg1p	0.0379	0.3217	0.141823	DBR1 ICT1 RVS161 CLD1 GCR1 PHO5 EFM4 VPS27 RPL12B ERG20 RPC34 PAL2 GLN1 PMP1 CRR1 HYP2 YGL039W SPG5 ATG41 TYE7 MSS1 RTP1 RIM101 PWP1 ARO9 ETT1 SEC12 TPA1 RRB1 GCD10 SED5 NUC1 YVH1 LDS2 NOC2 SOL3 RMA1 BUD17 SEN54 ELO1 MYG1 SEC63 YOR343W-B TOS4 COX4 ATP5 FRT1 NAT1 YOR342C HAS1 FDO1 YDL129W PHA2 YDR222W SFH5 UME6 HCR1 SDH4 LST7 RPS22B UBC6 LAF1 BER1 MMF1 NRE1 POG1 CRP1 TIR3 DHR2 MRT4 SKM1 IPI3 HXT2 …
YKL222C	0.0096	0.3443	0.155953	PHO5 AKR2 YRF1-4 PBI1 BUD3 MCH4 RIX7 RQT4 YRF1-7 YHR219W RRP17 YKL222C RTT107 COG5 YLR297W CLB6 YRF1-5 YRF1-3 DCG1 CGR1 PHO89
Arg81p	0.0507	0.3162	0.15671	BDF2 JLP1 RPL9B ARG1 RPL22B OYE2 RPS26B SAS5 PHO5 CAR1 FLO1 RPL12B RPS28B EGD2 CLB2 RPL27A RPS10A AKR2 YDR034W-B RPL42B RPS29A TYE7 RPL35A AGP3 CAR2 SIP4 SRP68 MPC54 ATG1 YBL029W TEF1 MCH5 NOC2 DLD3 RPS21A SSS1 NTF2 RET1 RPS30A ARD1 ATO3 ADE4 MCH4 IST2 COX7 RBS1 RPN7 FSF1 YGL117W HAT2 ATG9 CYT2 RPS27B DIG2 TDA6 KTR1 AAC1 ECM21 PBY1 RRP14 YCS4 GAL7 RGT1 TFB3 PEP3 PEX21 YOL057W NIP7 CTR3 LHS1 PEX5 …
Yrm1p	0.0018	0.3636	0.196579	ICT1 RTS3 TPO1 AZR1
Msa1p	0.0005	0.3333	0.208124	FLO11
Sub1p	0.0082	0.3273	0.239897	PDC5 PUG1 IMD3 ADY2 ATG41 PCK1 IMD4 THI4 HOF1 IMD2 ACS1 FIT3 CRC1 SFC1 CSM4 SCR1 PHO89 AI2
Plm2p	0.0265	0.3135	0.246569	RPL3 BDF2 FRE1 RPL22B RPS16B SIM1 GLN1 GFD1 KRS1 RPS10B YNR048W GCN4 RAD4 GPT2 ATG20 YHL012W RPL35A CSE2 ERG28 PTR3 LYS4 VBA2 FOL1 MTR4 MCA1 PEX15 YIL108W PTC2 PDB1 UPC2 ANT1 SED1 GDT1 APE3 CYT2 YFH1 ROT2 PBY1 RAM1 RPC19 ASF2 SNC2 UPS3 PTI1 YDL218W CAX4 YIL001W POL2 FIR1 SNF6 HIS6 TAE1 GCV3 CPD1 URB2 YDL114W YPR071W SSP1
Ure2p	0.0014	0.3333	0.256055	CAR1 GLN1 DAL80
Mth1p	0.0484	0.3055	0.288741	YRO2 RPS1B STM1 RPS4B RPL13B RPS8B DBR1 RPL22B ICT1 PHO5 ARG4 ERG20 RPC34 IDI1 ARI1 MET14 CCL1 AQR1 OPY1 RPA49 MSS1 RTP1 SCS3 FRE3 ADE1 APC2 SLX5 PTR3 CDC5 ETT1 KIN3 GCD10 SED5 SSO2 GPX2 YVH1 ETR1 ARO7 YLL067C ARO2 RHO5 ESA1 FOL2 GLR1 ELP4 TOS4 PRE6 YAP1802 CIP1 EAF3 KTI12 FRT1 HST3 RCL1 FRE5 HIS2 ARP2 YFH1 PPX1 INO2 YDR222W SAM4 GYP6 DPB4 HCR1 HRI1 CLN1 CAJ1 EXO1 PLP2 GCD6 EAP1 STP4 UBC6 BER1 PU…
Rdr1p	0.0329	0.3051	0.319633	HXT1 ICT1 OYE2 YDR209C PHO5 VPS27 GFD1 MET14 AQR1 RTS3 OPY1 MSS1 HHT1 FRE3 ARO9 RSB1 ETT1 MRP8 GCV1 FKS1 SED5 SSO2 GPX2 PPH22 ETR1 PHO84 PDR16 RHO5 RPS7B CYC2 NUP120 UPC2 ELO1 TOS4 ECL1 FDO1 SFH5 SAM4 GYP6 UME6 HCR1 CLN1 FRE8 OCH1 BER1 PUP2 FUI1 RSM19 MRX12 MRPL9 MF(ALPHA)1 CRP1 ERJ5 THG1 MLC1 GTF1 RIB5 MCY1 RHO2 MSH1 ISW1 CMC1 YLR297W BUB3 TIF11 FLO11 CCS1 SRN2 YPT10 RTT109 YMR321C TIR1
Ume1p	0.0561	0.3022	0.327313	NCW2 RCN2 PEP12 STM1 DBR1 PHO3 RPL22B ICT1 DIA1 YDR209C CLD1 PHO5 ERG20 RPS6A IGO1 YMR085W PMP1 MET14 ARC1 UBP7 AQR1 RTS3 IOC4 SPG5 PHR1 OPY1 HHT1 FRE3 HXT3 CSE2 SLX5 YLR046C RSB1 HNM1 NTR2 MRP8 ECM34 YLR236C FMS1 SED5 HOR7 SSO2 GPX2 MCH5 YBR071W YBR137W SOL3 FTH1 RHO5 NFG1 RPL24B RPS7B CYC2 IZH4 ESA1 ATF2 CMR3 SWI5 ANT1 TOS4 PRE6 SED1 HSC82 KTI12 TAN1 CPR6 TDA6 YKL069W YOR342C GIC2 EFM5 SRY1 FDO…
Dal80p	0.0278	0.305	0.329501	RPS0B GDH1 PHO3 ICT1 PHO5 CAR1 YDL206W YAL064W-B ARO1 PMP1 MEP1 PRP3 MED4 SIP3 SMP1 NRS1 OPY1 MSS1 YHI9 VSB1 ARO9 GAT1 DCN1 FOL1 GPX2 NSL1 MCH5 ARO10 MCA1 TOS4 FAR1 YBL113C ATG39 MRX18 THI21 ABZ2 LAF1 CDC73 DAL1 CRP1 MAK16 YRF1-6 HPA3 REC104 HAT1 DAL80 MGT1 DCG1 PHO11 PAU22 YCL074W YRF1-1 SPS22 YCR099C PRM7 DAL3 PAU4 HXT14 PHO89 PAU12 MATALPHA2
Bcy1p	0.0005	0.25	0.337259	MET17
YJL206C	0.0237	0.3023	0.365216	ICT1 GCR1 PHO5 VPS27 EGD1 CDC26 ARE1 NOG2 GLY1 OXA1 MSS1 GPT2 INO1 ELP2 YOR387C YER152C AIM20 YNR071C IMD2 EAR1 SSP120 DPH1 YOR389W RPS30A PHO91 MRX6 CMR3 MCH4 YPL277C ALO1 CIP1 TAN1 FRT1 GIC2 PXR1 RPC19 YMR320W YPL278C LHS1 ARC40 TGL1 REA1 MRX12 AGA1 CYC1 RRP17 HXT17 SDO1 CGR1 IES6 PAU4 YCR050C
Wtm1p	0.0251	0.291	0.496852	PEP12 ICT1 YNL092W PHO5 ARG4 ALK1 GPI16 FLR1 AKR2 ADI1 TIM54 UBP7 SEC14 OPY1 GRE2 SNA4 OLA1 HXT3 NTR2 FMS1 ARG7 GCV2 YDR249C URH1 NNK1 SPP41 TMC1 CMR3 TPO1 MCH4 BRX1 CPR6 HOS3 NEO1 FAP1 RQT4 SAM4 RTC3 MKC7 ASF1 LAF1 UPS3 PMT6 YEF1 CTO1 PSH1 OAR1 SPO12 SPO19 PHO11 ZRT1 REC8 YEL014C PAU12 YFL015C
Srd1p	0.0073	0.2807	0.520332	RPL31A PRP3 DNL4 GUS1 IGD1 NUS1 RIX7 UTP21 PEX5 KRE2 MRX10 SLH1 MRPL9 PSD2 NPR2 RIF2
Pul4p	0.0068	0.2727	0.569415	AKR2 DPS1 SSU1 HTL1 VBA2 LAP2 MCH4 YHR219W ACE2 AGA1 RIB5 YKE2 YLR297W CGR1 YCR050C
Hms2p	0.0128	0.2478	0.835504	TIP1 PHO5 ARG4 PBP4 GSM1 ERG28 PUS1 PSA1 TCB3 UTH1 IZH4 SSA3 RPI1 YRF1-7 MRX10 NRE1 YDR034C-D APQ12 YHR219W YRF1-6 NUP159 YLR297W DML1 YDR210C-D ZRT1 TIR1 PHO89 YER138C
Gal11p	0.0018	0.1739	0.850354	YHL041W RDN5-1 YPR108W-A YDR278C

## Sheet: Table S9
Table S9 Differentially expressed TFs
Transcription Factor	% in user set	% in scerevisiae	p-value	Up or Down	Target ORF/Genes
Cbf1	0.8142	0.3404	0	↑	CDC19 TDH3 ENO2 RPL3 CMK2 NCW2 BDF2 RPL10 PUN1 PMA1 TDH2 CRZ1 CCW12 RPL5 CWP2 YRO2 RPP0 RCN2 RPL1B RPS2 YMR295C RPS1A PDR10 YOR385W RPL8B HXT1 RPS1B PEP12 RPL15A RPL16B JEN1 YHB1 TKL1 STM1 PDC5 RPS20 RPL13B RPL8A GPP1 RPS9B RPS12 RPS0B RPL2A HEM15 YCR007C EXG1 MET17 RPL20B TIP1 RPL9B RPL7A RPL13A XRS2 GDH1 ACS2 OSW2 RPS8B SRF1 RPL21B TPO5 DBR1 ARG1 HSP12 MRH1 SCW4 RPL22A ARK1 TOG1 YDR338C RCN1 FR…
Gcr1	0.3409	0.4402	0	↓	CDC19 TDH3 ENO2 RPL3 CMK2 NCW2 BDF2 RPL10 PUN1 PMA1 TDH2 CCW12 RPL5 CWP2 YRO2 RPP0 RCN2 RPL1B RPS2 YOR338W RPS1A YOR385W RPL8B HXT1 RPS1B RPL15A RPL16B YHB1 STM1 RPS4B PDC5 RPS20 RPL13B RPL8A GPP1 RPS9B ASC1 RPS12 RPS0B RPL2A YCR007C EXG1 RPL18A RPL20B TIP1 RPL9B RPL7A RPL13A GDH1 ACS2 RPS8B RPL21B TPO5 FRE1 HSP12 RPL22A RPL6B ASN1 RPL9A RPS22A HOM2 RPS17B ARO4 MET6 ACO2 PHO3 TKL2 RPS24B ERG5 DAK…
Ixr1	0.3994	0.359	0	↑	CDC19 TDH3 ENO2 NCW2 BDF2 PUN1 PMA1 TDH2 JLP1 CCW12 CWP2 YRO2 RPP0 RPL1B RPS2 YOR338W YOR385W HXT1 RPL15A JEN1 YHB1 TKL1 PDC5 RPS20 RPS9B RPS12 HEM15 APJ1 YCR007C EXG1 TIP1 RPL7A XRS2 GDH1 ARG1 HSP12 MRH1 SCW4 RPL22A TOG1 RCN1 FRS1 ASN1 RPS22A ADE12 ARO4 TKL2 RPS24B ERG5 DAK2 HIS1 LYS9 RPL22B YOL014W HTA2 HIS7 YIL067C LYS20 RPL31B ALD3 RPL30 RPS16A RPS16B FLO9 CYB5 RSN1 ADH1 OYE3 CHS1 RPS0A HIS4 …
Msn4	0.4404	0.3891	0	↓	CDC19 TDH3 ENO2 RPL3 NCW2 PMA1 TDH2 JLP1 CCW12 RPL5 CWP2 YRO2 RPP0 YMR295C PDR10 YOR385W HXT1 AVT3 RPL16B JEN1 YHB1 TKL1 RPS4B RPL8A GPP1 RPS9B ASC1 RPS12 RPL2A HEM15 APJ1 EXG1 MET17 RPL18A RPL20B TIP1 RPL9B GDH1 OSW2 RPS8B RPL21B DBR1 ARG1 FRE1 HSP12 MRH1 SCW4 TOG1 ASN1 RPS22A ARO4 MET6 ACO2 SHC1 PHO3 TKL2 ERG5 DAK2 HIS1 HTB2 RPL22B HIS5 PUG1 LYS20 DIA1 ALD3 LYS12 RPS16A THI20 PIN3 RPS16B OYE2 F…
Skn7	0.2282	0.4248	0	↑	CDC19 TDH3 RPL3 RPL10 PUN1 PMA1 TDH2 CCW12 RPL5 CWP2 YRO2 RPP0 RPL1B RPS2 RPS1A RPL8B AVT3 RPS1B YHB1 STM1 RPS4B RPL8A GPP1 RPS9B ASC1 RPS0B YCR007C EXG1 MET17 RPL20B TIP1 RPS8B ARG1 FRE1 HSP12 SCW4 FRS1 ADE12 HOM2 RPS17B MET6 ACO2 PHO3 RPS24B DAK2 LYS9 YOL014W RPL12A LYS20 RPL31B ICT1 TEF4 RPS16B OYE2 FLO9 PGK1 ADH1 RPL4A CHS1 HIS4 SPI1 ADE17 ENB1 ELP6 RPS11B YNL092W RPS15 RPS31 YBR016W YKR045C …
Ste12	0.6157	0.3438	0	↑	CDC19 TDH3 ENO2 RPL3 CMK2 NCW2 BDF2 RPL10 PUN1 PMA1 TDH2 CRZ1 JLP1 CCW12 RPL5 CWP2 YRO2 RCN2 RPS2 YMR295C YOR338W RPS1A PDR10 YOR385W RPL8B HXT1 RPL15A RPL16B YHB1 TKL1 STM1 RPS4B PDC5 RPS20 RPL13B RPL8A GPP1 RPS9B ASC1 RPS12 RPS0B RPL2A HEM15 APJ1 YCR007C EXG1 MET17 RPL18A TIP1 RPL9B RPL7A XRS2 GDH1 OSW2 DBR1 ARG1 FRE1 HSP12 MRH1 SCW4 RPL22A TOG1 YDR338C RCN1 RPL6B IRS4 ASN1 RPL9A ADE12 RPS17B A…
Tye7	0.2679	0.4068	0	↓	CDC19 TDH3 ENO2 RPL3 TDH2 CCW12 CWP2 RPP0 RPS1A AVT3 RPL15A JEN1 RPS4B PDC5 GPP1 RPS12 RPS0B EXG1 MET17 RPL20B TIP1 GDH1 ACS2 SCW4 RPL22A TOG1 YDR338C FRS1 RPS22A ADE12 RPS17B MET6 ACO2 RPS24B ERG5 HIS1 HTB2 RPL22B HIS5 HTA2 RPL31B ICT1 TEF4 ALD3 RPL30 PIN3 RPS16B OYE2 CYB5 PGK1 RSN1 ADH1 RPL4A HIS4 YLR179C RPS26B IMD3 MCR1 RPS15 MET5 RPS31 RPS19A RPS13 EXG2 GCR1 RPL16A PHO5 AHP1 FBA1 YLR036C HOM…
Yrr1	0.3861	0.4361	0	↑	CDC19 TDH3 ENO2 RPL3 CMK2 NCW2 BDF2 RPL10 PUN1 PMA1 TDH2 CCW12 RPL5 CWP2 YRO2 RPP0 RPL1B RPS2 YOR338W PDR10 RPL8B HXT1 RPS1B RPL15A JEN1 YHB1 STM1 RPS4B RPS20 RPL13B RPL8A GPP1 RPS9B ASC1 RPS12 RPS0B RPL2A HEM15 APJ1 YCR007C EXG1 MET17 RPL18A TIP1 RPL9B RPL7A GDH1 OSW2 RPS8B SRF1 DBR1 ARG1 FRE1 HSP12 MRH1 SCW4 RPL22A ARK1 TOG1 FRS1 RPL6B IRS4 ASN1 RPL9A RPS22A ADE12 HOM2 RPS17B ARO4 MET6 SHC1 PHO…
Gcn4	0.9311	0.3326	0	↓	CDC19 TDH3 ENO2 RPL3 CMK2 NCW2 BDF2 RPL10 PUN1 PMA1 TDH2 CRZ1 JLP1 CCW12 RPL5 CWP2 YRO2 RPP0 RCN2 RPL1B RPS2 YMR295C YOR338W RPS1A PDR10 YOR385W RPL8B HXT1 AVT3 RPS1B PEP12 RPL15A RPL16B JEN1 YHB1 TKL1 STM1 RPS4B PDC5 RPS20 RPL13B RPL8A GPP1 RPS9B ASC1 RPS12 RPS0B RPL2A HEM15 APJ1 YCR007C EXG1 MET17 RPL18A RPL20B TIP1 RPL9B RPL7A RPL13A XRS2 GDH1 ACS2 OSW2 RPS8B SRF1 RPL21B TPO5 DBR1 ARG1 FRE1 HS…
Pdr1	0.833	0.347	0	↑	CDC19 TDH3 ENO2 RPL3 CMK2 NCW2 RPL10 PUN1 PMA1 TDH2 CRZ1 JLP1 CCW12 RPL5 CWP2 YRO2 RPP0 RCN2 RPL1B RPS2 YMR295C YOR338W RPS1A PDR10 YOR385W RPL8B HXT1 AVT3 RPS1B PEP12 RPL15A RPL16B YHB1 TKL1 STM1 RPS4B PDC5 RPS20 RPL13B RPL8A GPP1 RPS9B ASC1 RPS12 RPS0B RPL2A HEM15 APJ1 YCR007C EXG1 MET17 RPL18A RPL20B TIP1 RPL9B RPL7A RPL13A XRS2 GDH1 ACS2 OSW2 RPS8B SRF1 RPL21B TPO5 DBR1 ARG1 FRE1 HSP12 MRH1 S…
Cup2	0.1511	0.4449	0	↑	CDC19 TDH3 ENO2 NCW2 PMA1 CCW12 CWP2 YRO2 RCN2 YOR338W HXT1 JEN1 YHB1 PDC5 GPP1 EXG1 TIP1 ARG1 HSP12 MRH1 RPL9A PHO3 HTB2 HTA2 ICT1 DIA1 PGK1 ADH1 PST1 SPI1 TIS11 GYP7 YPK1 ATG5 RPL16A PHO5 AHP1 MMR1 FBA1 YLR257W RPS29B SRL1 HXK1 SUN4 GPH1 YGR122W ARG4 CTT1 JIP4 ALK1 GOR1 EST1 TMA19 RPS28B PAL2 SIM1 ENO1 SES1 NCE102 RPP1B YPT53 DSE4 ADY2 COX18 YNL208W CLB2 MEP1 EGT2 PDC6 CHA1 OAC1 YOR289W PDC1 SF…
Ume6	0.3099	0.414	0	↑	CDC19 TDH3 ENO2 NCW2 BDF2 PUN1 PMA1 TDH2 CCW12 CWP2 YRO2 YOR338W PDR10 RPL8B HXT1 JEN1 YHB1 GPP1 RPS9B RPL2A EXG1 MET17 RPL13A OSW2 ARG1 FRE1 HSP12 TOG1 IRS4 ASN1 RPL9A RPS22A ADE12 MET6 ACO2 EKI1 RPS24B RPL22B HIS5 HTA2 PUG1 HIS7 YIL067C ICT1 OSW7 DIA1 ALD3 LYS12 THI20 RPL2B RSN1 ADH1 PST1 ASE1 ENB1 TIS11 YNL092W MNC1 RPS26B MCR1 IRC10 CLD1 KKQ8 MET5 RPS19A YBR284W RPL16A PHO5 EFM4 MMR1 SLZ1 HOM…
Gis1	0.1433	0.4448	0	↑	CDC19 TDH3 ENO2 PMA1 TDH2 JLP1 CCW12 CWP2 YRO2 HXT1 JEN1 YHB1 PDC5 GPP1 EXG1 TIP1 RPL9B GDH1 OSW2 RPS8B HSP12 MET6 SHC1 TKL2 LYS20 DIA1 ALD3 OYE2 ADH1 SPI1 MPD1 ENB1 TIS11 YNL092W EXG2 PHO5 FBA1 YLR257W SRL1 BAP3 GPH1 YGR122W ROG3 GPA2 CTT1 PAL2 RTN2 EXP1 NQM1 ENO1 RPP2A GLN1 FAS1 LEU9 LYS1 ADY2 ARI1 SPO22 MEP1 RIM8 PIC2 PDC6 GPP2 APE1 HYP2 YOR289W PDC1 SFG1 GRE1 ADH2 TDH1 YDR034W-B DSE1 TMA10 AT…
Ino2	0.3966	0.4065	0	↑	CDC19 TDH3 ENO2 RPL3 CMK2 BDF2 PUN1 JLP1 CCW12 CWP2 RPS2 YMR295C PDR10 HXT1 RPS1B RPL15A JEN1 YHB1 RPS4B RPS20 RPL13B GPP1 RPS9B ASC1 RPS0B RPL2A HEM15 YCR007C EXG1 MET17 RPL18A TIP1 RPL7A GDH1 ACS2 OSW2 SRF1 ARG1 FRE1 HSP12 SCW4 RPL22A TOG1 RPL6B ASN1 RPL9A ADE12 MET6 YDL012C SHC1 PHO3 EKI1 TKL2 RPS24B ERG5 HIS1 HTB2 RPL22B HTA2 PUG1 LYS20 RPL31B ICT1 TEF4 RPL30 RPS16A OYE2 RPS7A RPL2B PGK1 RSN1…
Mot3	0.167	0.4126	0	↑	TDH3 TDH2 CRZ1 JLP1 RPL5 CWP2 YRO2 YMR295C HXT1 RPS1B JEN1 YHB1 TKL1 PDC5 RPS20 TIP1 GDH1 OSW2 ARG1 FRE1 HSP12 MRH1 IRS4 SHC1 PHO3 TKL2 RPS24B ERG5 HIS1 LYS12 RSN1 ADH1 ENB1 YLR179C IMD3 MCR1 MET5 EXG2 GCR1 PHO5 FBA1 YLR036C SRL1 HXK1 BSD2 GPH1 YGR122W GPA2 YEH1 MSG5 RTN2 SIM1 EXP1 ENO1 YJR015W YBR238C PRB1 CYS4 DEG1 CLB1 CHO2 FLO5 NCE102 ARI1 MET14 VPS51 RNR1 BDH1 MEP1 SHE4 EGT2 GPP2 CHA1 RPL24A…
Rds2	0.1209	0.4625	0	↑	TDH3 ENO2 BDF2 PMA1 TDH2 CRZ1 CCW12 RPP0 JEN1 TKL1 RPS12 MET17 TIP1 ACS2 SCW4 RPL22A FRS1 RPS17B RPL22B HTA2 TEF4 ADH1 RPL4A SPI1 ADE17 RPS26B IMD3 RPS31 EXG2 RPS29B SRL1 SUN4 HSP150 TYS1 JIP4 RPL26B RPL43B TOP3 GPI16 ENO1 CIS3 PRB1 RPL31A CYS4 IDI1 RPS25A GLN1 NCE102 LYS1 URA1 ADY2 RPL28 PBP4 RPL27A VPS72 RPS10A RPL24A OAC1 RPL33A SAM1 PDC1 YPS3 ADH2 RPL40A RPL42A TDH1 ELO3 ATP2 GLY1 RPL42B RPL3…
Crz1	0.2145	0.4855	0	↑	TDH3 RPL3 CMK2 NCW2 BDF2 PUN1 PMA1 TDH2 CRZ1 JLP1 CCW12 CWP2 RCN2 YMR295C YOR338W PDR10 YOR385W HXT1 RPS1B PEP12 RPL15A JEN1 YHB1 GPP1 YCR007C EXG1 TIP1 GDH1 OSW2 TPO5 FRE1 HSP12 MRH1 ARK1 TOG1 RCN1 MET6 YDL012C PHO3 RPL22B YOL014W HTA2 PUG1 LYS20 STE13 ICT1 RVS161 OSW7 DIA1 ALD3 HAL5 ADH1 CHS1 RPS0A ASE1 SPI1 MPD1 ENB1 YIP3 TIS11 GYP7 YNL092W MNC1 RPS26B YPK1 STE12 YDR209C IRC10 CLD1 ATG5 YBR016…
Hap2	0.2926	0.3933	0	↑	TDH3 NCW2 PUN1 CCW12 CWP2 RCN2 RPL1B YMR295C RPL16B JEN1 YHB1 RPL13B RPS9B RPS12 RPL2A YCR007C RPL18A RPL20B RPL9B GDH1 ACS2 RPS8B RPL21B FRE1 RPL22A FRS1 RPL6B ASN1 RPS17B MET6 YDL012C ACO2 RPS24B ERG5 HTB2 RPL22B YOL014W HTA2 HIS7 RPL12A RPL31B DIA1 RPL30 PIN3 RPS16B HAL5 RPS7A ASE1 HIS4 SPI1 ADE17 ENB1 RPS11B YIP3 TIS11 RPS26B YDR209C RPS15 RPS31 ATG5 YBR016W RPS19A RPS13 GCR1 RPL16A AHP1 MMR1…
Rtg3	0.2332	0.4269	0	↑	TDH3 CMK2 NCW2 RPL10 PUN1 TDH2 CCW12 CWP2 RPP0 RCN2 YMR295C YOR338W RPS1A YOR385W RPS1B PEP12 RPL15A YHB1 RPL13B RPL8A GPP1 RPS9B ASC1 EXG1 RPL9B RPL13A GDH1 RPS8B RPL21B DBR1 ARG1 HSP12 SCW4 RPL22A RPS22A RPS17B MET6 YDL012C ACO2 DAK2 LYS9 RPL22B HIS5 YOL014W LYS20 STE13 TEF4 RVS161 DIA1 LYS12 YPR145C-A HAL5 RPL2B RSN1 OYE3 RPL4A CHS1 ADE17 ENB1 YIP3 TIS11 CNM67 MNC1 RPS26B YDR209C RPS31 RPS19A …
Xbp1	0.2939	0.4201	0	↑	ENO2 CMK2 NCW2 BDF2 PUN1 PMA1 TDH2 JLP1 CCW12 CWP2 YRO2 RPS2 YMR295C YOR338W YOR385W HXT1 YHB1 TKL1 PDC5 GPP1 YCR007C EXG1 RPL18A TIP1 ACS2 OSW2 DBR1 ARG1 HSP12 MRH1 SCW4 ARK1 TOG1 ASN1 ADE12 HOM2 MET6 SHC1 PHO3 ERG5 LYS9 HTB2 YOL014W HTA2 PUG1 RPL31B ICT1 OSW7 DIA1 LYS12 PIN3 OYE2 YPR145C-A HAL5 PGK1 OYE3 CHS1 PST1 ASE1 HIS4 SPI1 YGK3 ADE17 MPD1 RPS11B YLR179C TIS11 GYP7 RPS26B STE12 POB3 CLD1 A…
Gat1	0.4044	0.3624	0	↑	ENO2 CMK2 NCW2 BDF2 JLP1 CCW12 RPL5 CWP2 YRO2 RPP0 RCN2 RPL1B YOR338W RPS1A PDR10 YOR385W RPS1B RPL15A JEN1 YHB1 TKL1 STM1 RPS4B RPS20 RPL8A GPP1 RPS9B RPS0B HEM15 MET17 TIP1 RPL7A RPL13A GDH1 ACS2 OSW2 RPL21B TPO5 ARG1 MRH1 SCW4 RPL22A FRS1 RPL6B ASN1 RPL9A RPS22A ADE12 RPS17B MET6 YDL012C ACO2 TKL2 RPS24B HIS1 LYS9 PUG1 HIS7 RPL12A LYS20 RPL31B ICT1 TEF4 RVS161 ALD3 RPL30 RPS16A PIN3 RPS16B OYE…
Mga2	0.2442	0.4803	0	↓	RPL3 NCW2 RPL10 PUN1 RPL5 RPP0 RCN2 RPL1B RPS2 YOR338W RPS1A RPL8B RPS1B PEP12 RPL15A RPL16B YHB1 STM1 RPS4B RPS20 RPL13B RPL8A RPS9B ASC1 RPS12 RPS0B RPL2A EXG1 RPL18A RPL20B TIP1 RPL9B RPL7A RPL13A RPS8B RPL21B HSP12 RPL22A RCN1 RPL6B RPS22A ADE12 RPS17B ARO4 ACO2 PHO3 TKL2 RPS24B ERG5 HIS1 HTB2 RPL22B HTA2 HIS7 RPL12A STE13 RPL31B ICT1 TEF4 ALD3 RPL30 THI20 PIN3 RPS16B RPS7A RPL2B CHS1 RPS0A S…
Rph1	0.3697	0.4068	0	↑	RPL3 CMK2 NCW2 BDF2 RPL10 PUN1 CRZ1 RPL5 YRO2 RPP0 RCN2 RPL1B RPS2 YMR295C YOR338W RPS1A YOR385W RPL8B HXT1 RPS1B RPL15A RPL16B JEN1 YHB1 STM1 RPS4B RPS20 RPL13B RPL8A RPS9B ASC1 RPS12 RPS0B RPL2A APJ1 YCR007C EXG1 RPL18A TIP1 RPL9B RPL7A RPL13A OSW2 RPS8B SRF1 DBR1 ARG1 FRE1 HSP12 MRH1 RPL22A TOG1 RCN1 FRS1 ASN1 RPL9A RPS22A HOM2 RPS17B ACO2 SHC1 PHO3 RPS24B HIS1 HTB2 HIS5 YOL014W HTA2 PUG1 HIS7…
Yhp1	0.1821	0.4092	0	↓	PUN1 YRO2 RCN2 YOR338W PDR10 YOR385W HXT1 JEN1 YHB1 TKL1 PDC5 RPS20 RPS0B TIP1 RPL7A GDH1 RPS8B ARG1 FRE1 HSP12 MRH1 ARO4 SHC1 PHO3 RPL22B HTA2 ICT1 DIA1 ALD3 OYE2 RSN1 OYE3 CHS1 PST1 ENB1 RPS11B STE12 RPS15 ATG5 PHO5 YLR257W CAR1 HXK1 SUN4 BAP3 LYS2 HSP150 GPH1 CTT1 GOR1 PAL2 RTN2 YJR015W YBR238C RPP2A CLB1 ECM8 GLN1 NCE102 DSE4 LYS1 BUD7 ADY2 ARI1 EDC2 COX18 GPI18 RPL40B RNR1 BDH1 INM1 RIM8 CRR…
Mss1	0.0009	1	0	↑	FLO1 FLO11
Mfg1	0.0005	1	0	↑	FLO11
Mit1	0.0005	1	0	↓	FLO11
Sko1	0.1926	0.3989	1e-15	↑	RPL3 PMA1 TDH2 CCW12 CWP2 YRO2 YMR295C HXT1 RPS20 RPL13B GPP1 YCR007C EXG1 TIP1 DBR1 ARG1 HSP12 RPS22A HOM2 PHO3 TKL2 ERG5 HTB2 HIS5 HTA2 LYS20 ICT1 ALD3 RPS16A OYE2 PGK1 RSN1 HIS4 SPI1 ENB1 MCR1 AHP1 VPS36 CAR1 SRL1 HXK1 YGR122W ARG4 GPA2 CTT1 RPL26B YDL206W GOR1 ERG20 RPC34 SIM1 NQM1 ENO1 CIS3 DAK1 ADE2 CYS4 IDI1 CLB1 RPS25A GLN1 NCE102 FAS1 PMP1 LYS1 ARI1 FLR1 BDH1 RIM8 PIC2 YER053C-A URA7 RPL…
Yox1	0.1958	0.3987	1e-15	↓	RPL3 NCW2 RPL10 PUN1 PMA1 CCW12 YRO2 RCN2 RPS2 YOR338W PDR10 YOR385W HXT1 RPL16B JEN1 TKL1 RPS0B TIP1 OSW2 RPS8B FRE1 HSP12 MRH1 ARO4 SHC1 PHO3 RPL22B HTA2 RPL31B ICT1 TEF4 DIA1 ALD3 OYE2 FLO9 ADH1 OYE3 CHS1 PST1 ASE1 SPI1 ADE17 MPD1 ENB1 RPS11B GYP7 CLD1 GCR1 PHO5 MMR1 HXK1 TRP2 BSD2 SUN4 HSP150 ARG4 CTT1 ALK1 CTF3 GOR1 PAL2 RGA1 SIM1 EXP1 NQM1 ENO1 IGO1 RCR1 CLB1 YEL073C ECM8 GLN1 NCE102 NEW1 P…
Swi4	0.2428	0.3808	3e-15	↓	TDH3 NCW2 PUN1 PMA1 CCW12 RPL5 CWP2 YRO2 YOR338W RPS1A YOR385W RPL8B PEP12 YHB1 TKL1 RPS20 RPL8A RPS9B YCR007C EXG1 TIP1 RPL9B RPL7A RPL13A XRS2 ACS2 OSW2 DBR1 ARG1 HSP12 SCW4 RPL22A IRS4 RPL9A SHC1 PHO3 ERG5 HTB2 RPL22B HTA2 LYS20 ALD3 RPS16A OYE2 RSN1 CHS1 PST1 ASE1 SPI1 ADE17 ENB1 YLR179C GYP7 MCR1 IRC10 CLD1 RPL7B YKR045C EXG2 PHO5 EFM4 YLR036C CAR1 SRL1 HXK1 SUN4 BAP3 LYS2 HSP150 ROG3 CTT1 P…
Ace2	0.1429	0.419	5e-15	↓	TDH3 RPL3 NCW2 PMA1 TDH2 CCW12 CWP2 YHB1 TKL1 ASC1 RPS0B EXG1 MET17 TIP1 RPL9B ACS2 SCW4 YDR338C ADE12 HOM2 RPS17B ARO4 ACO2 PHO3 LYS9 LYS20 TEF4 LYS12 ADH1 RPL4A PST1 ADE17 ENB1 ELP6 RPS26B MCR1 FBA1 RPS29B SRL1 SUN4 HSP150 TYS1 ARG4 RPL19A RPL43B ERG4 GPI16 EXP1 ENO1 YJR015W RPL31A CYS4 EGD2 CHO2 ECM8 GLN1 FAS1 DSE4 LYS1 URA1 COX18 BDH1 EGT2 VMA13 RPL27A RPS10A HYP2 OAC1 RPL33A SAM1 CDC26 ARC1 …
Oaf1	0.1794	0.3974	2.3e-14	↑	CMK2 NCW2 BDF2 CCW12 CWP2 YRO2 RCN2 YMR295C AVT3 RPS1B TKL1 RPL13B RPS12 TIP1 GDH1 ACS2 OSW2 DBR1 HSP12 TOG1 RPS22A YDL012C ACO2 TKL2 RPS24B LYS9 HTA2 PUG1 RPL12A STE13 ICT1 RVS161 DIA1 ALD3 RPS16A OYE2 RSN1 ADH1 SPI1 YGK3 RPS26B YDR209C MCR1 PHO5 CAR1 VPS27 CTT1 RPL19A ERG20 RPC34 RPS6A PRB1 DPI8 ARO8 RCR1 CLB1 GLN1 NCE102 FAS1 PMP1 ADY2 EDC2 INM1 RIM8 EGT2 RPS10A HYP2 OAC1 NOP56 SFG1 GRE1 ADH2 …
Upc2	0.0844	0.4436	8.358e-12	↑	CWP2 YRO2 PDR10 ARG1 ARK1 PHO3 HTB2 HTA2 ICT1 ALD3 OYE2 CYB5 PGK1 OYE3 SPI1 RPL7B PHO5 AHP1 SRL1 BAP3 ERG20 RPS6A IDI1 ARI1 EDC2 RNR1 RIM8 SFG1 ERG24 ARE1 RPL11A YDR034W-B AQR1 MCD1 RPS10B MAL12 FHN1 HSP42 GDS1 HHT1 SGA1 COX23 GRE2 MRX3 ERG11 PBI1 HXT3 SPS100 INO1 SRD1 ERG28 SOL4 RNR2 ECM22 SIP4 SUL2 HTB1 YGR201C ERG6 AIM20 YNR071C FSH1 YBL029W HOR7 GPM2 TOS6 HSL7 PSA1 MAL32 GPX2 MCH5 ARN1 YPR204…
Adr1	0.141	0.3956	4.2667e-11	↑	CDC19 TDH3 ENO2 TDH2 CWP2 YRO2 RCN2 JEN1 PDC5 TIP1 GDH1 ARG1 HSP12 TOG1 TKL2 ERG5 LYS9 YOL014W PUG1 ICT1 ALD3 PGK1 RSN1 ADH1 SPI1 ENB1 TIS11 IMD3 RPS31 GCR1 FBA1 VPS36 SLZ1 HXK1 FLO1 GPH1 VPS27 ARG4 CTF3 YAL064W-B URN1 RPL43B UBC5 PAL2 NQM1 ENO1 PRB1 RCR1 YEL073C ECM8 NCE102 LEU9 YET2 LYS1 URA1 ADY2 FLR1 MET14 GPI18 APE1 HYP2 OAC1 PDC1 SFG1 ADH2 GRX6 YGL039W QDR1 YDR034W-B TMA10 RPL42B RTS3 YGR07…
Ecm22	0.1456	0.3924	6.3751e-11	↑	CDC19 TDH3 ENO2 RPL3 PMA1 TDH2 CCW12 CWP2 YRO2 RPL1B RPL15A YHB1 RPL8A RPL2A RPL18A TIP1 RPL9B RPS8B ARG1 HSP12 SCW4 MET6 PHO3 ERG5 HTB2 RPL22B HTA2 ICT1 OYE2 FLO9 CYB5 PGK1 ADH1 OYE3 SPI1 ENB1 YIP3 PHO5 AHP1 FBA1 SRL1 SUN4 BAP3 HSP150 VPS27 YGR122W ARG4 ALK1 ERG20 YEH1 RPS6A ERG4 IDI1 GCY1 GLN1 NCE102 BUD7 ADY2 ARI1 EDC2 CLB2 RNR1 BDH1 MEP1 INM1 RIM8 RPL28 GPP2 CHA1 RPL24A HYP2 RPL11B SKO1 PDC1 …
Haa1	0.1228	0.4009	1.81269e-10	↓	NCW2 CCW12 CWP2 YRO2 RPL16B RCN1 FRS1 YOL014W ICT1 RPL30 THI20 RPS16B ASE1 SPI1 YIP3 GYP7 IRC10 RPS31 RPS13 EXG2 GCR1 MMR1 YLR257W RPS29B ARG4 CTT1 GOR1 EGO4 URN1 TMA19 RPL43B RPS28B ECM8 ARG82 GLN1 NEW1 RPP1B YET2 RPL40B INM1 GPP2 HYP2 YOR289W ARC1 GRE1 ADH2 RPL40A ARE1 YMR084W RPL42A CRS1 YOP1 YDR341C ADI1 YDR034W-B TMA10 RRT8 RPL23A UBP7 SKP2 DPS1 RGI1 MIP1 TYE7 FHN1 HSP42 GDS1 OXA1 RPL14A COM…
YPR015C	0.0744	0.4382	4.68363e-10	↓	CDC19 TDH3 TDH2 CWP2 YRO2 PDR10 JEN1 YHB1 APJ1 TIP1 GDH1 SRF1 ARG1 MRH1 ADE12 HOM2 ALD3 OYE2 PGK1 ENB1 TIS11 FBA1 YGR122W YEH1 GCY1 NEW1 FAS1 YET2 RNR1 MEP1 EGT2 GPP2 CHA1 APE1 SFG1 TDH1 ASH1 FRD1 YDR034W-B DSE1 TMA10 SMP1 BAG7 GCN4 CRH1 ADK1 HSP42 SGA1 THI80 GAD1 INO1 APC2 SRD1 YEF3 YHR138C ELP2 ARO9 RNR2 RSB1 APE2 SRP68 NTR2 ETT1 CUS1 YCF1 RPL18B ERG6 UNG1 YNR071C ARG7 CHS2 ATP7 GCD10 HOR7 TOD6…
Swi5	0.0986	0.4091	1.62167e-09	↓	TDH3 ENO2 RPL3 NCW2 TDH2 CCW12 RPP0 YHB1 RPL2A EXG1 MET17 TIP1 GDH1 HSP12 SCW4 RPS17B RPS24B RPL31B TEF4 FLO9 PGK1 ADH1 RPL4A CHS1 PST1 RPS29B SRL1 HSP150 RPL26B RPL43B ERG4 TOP3 ENO1 RPL31A DSE4 LYS1 URA1 EGT2 RPL27A RPS10A RPL24A OAC1 RPL33A SAM1 YGL039W RPL42A TDH1 ASH1 GTO3 DSE1 ELO3 RPL42B RPL37A ELO2 RPS29A IOC4 RPS10B PRY2 DUG1 LYS21 CRH1 YNL058C BAT1 OXA1 SSU1 PGI1 RPL26A DSE2 YRF1-4 DFR1…
Mac1	0.1278	0.3873	5.25045e-09	↑	NCW2 JLP1 CWP2 YRO2 RPL1B OSW2 FRE1 HSP12 MRH1 ACO2 HIS5 YIL067C LYS20 FLO9 CHS1 PST1 SPI1 MPD1 GYP7 IRC10 RPL7B RPS13 RPL16A PHO5 GPH1 ARG4 CTT1 PMC1 NQM1 RPP2A EGD2 ECM8 FLO5 RPP1B PMP1 URA1 SPO22 CRR1 PDC6 CHA1 OAC1 SKO1 YPS3 NOP56 RPL40A YMR084W TDH1 QDR1 DSE1 GLY1 RGI1 SMF2 YNL134C PHR1 OPY1 NOP58 MSS1 SSU1 GPD1 RPL14A PCM1 GAD1 YRF1-4 GRE2 PBI1 SPS100 QCR8 ACT1 UBC7 MSN4 YCR024C-B SOL4 ARO9…
Rgt1	0.0849	0.4152	5.86139e-09	↑	TDH3 ENO2 RPL3 TDH2 RPP0 HXT1 AVT3 STM1 RPS4B ASC1 RPS0B MET17 TIP1 GDH1 SRF1 SCW4 LYS9 ICT1 TEF4 ADH1 RPL4A CHS1 RPS0A ELP6 RPS26B SRL1 RPL43B VID27 GPI16 ENO1 CIS3 YJR015W CYS4 LYS1 URA1 ADY2 ARI1 SHE4 RPL27A RPS10A RPL24A OAC1 SAM1 ADH2 RPL42A AKR2 TDH1 XBP1 ELO3 RPL42B RPL37A ELO2 RPL4B IOC4 SEC14 RPS10B PRY2 HXK2 DUG1 LYS21 DPS1 YNL058C BAT1 OXA1 SSU1 PGI1 SGA1 MIX17 HXT3 CCW14 RPL35A GGC1 I…
Zap1	0.0958	0.4054	6.8289e-09	↑	CDC19 ENO2 BDF2 PMA1 TDH2 CCW12 RPL1B YOR338W HXT1 YHB1 TPO5 HSP12 SCW4 MET6 YDL012C PHO3 EKI1 TKL2 ALD3 ADH1 PST1 ADE17 MPD1 TIS11 MET5 PHO5 SUN4 ARG4 CTT1 ARO1 RPL43B ENO1 YJR015W PRB1 RPL31A YEL073C EGD2 DSE4 YET2 SNU114 SMA2 MET14 BDH1 PDC6 CHA1 YOR289W PDC1 ADH2 YGL039W AKR2 TDH1 XBP1 MET30 UBP7 RPS29A KAR2 SMP1 BAG7 ATG41 CPA2 ILV5 DED81 TOH1 YHL012W YRF1-4 GRE2 INO1 SRD1 ACT1 LIP5 GGC1 SOL…
Cyc8	0.0552	0.4384	7.22316e-08	↓	CDC19 TDH3 ENO2 PMA1 TDH2 CCW12 CWP2 HXT1 RPS20 EXG1 RPL9B RPS8B HSP12 SCW4 HIS1 LYS20 DIA1 RSN1 ADH1 RPL4A FBA1 CAR1 SRL1 SUN4 BAP3 HSP150 YEH1 TOP3 PRB1 CLB1 NCE102 HYP2 GLY1 GNP1 RPL4B SSB1 TYE7 GCN4 ILV5 GPD1 PCK1 SGA1 FRE3 URA2 GRE2 SRD1 IMD4 RPS4A AGP3 ARO9 RPS8A GAT1 COS111 FKS1 HIP1 FIT1 FSH1 FCY2 TEF1 ENA1 SKS1 YMR265C UTH1 ACO1 PHO84 NCA3 NRG1 ELO1 TAT2 TPO1 CWP1 FBP1 SED1 YAP1802 FLO10…
Spt2	0.0822	0.4018	1.74664e-07	↑	TDH3 RPL10 YRO2 RPS1A RPS1B YHB1 RPS20 RPL13B RPL20B RPL9B RPS8B RPL21B DBR1 HSP12 RPL6B IRS4 MET6 PHO3 HIS1 ICT1 CYB5 PST1 SPI1 MPD1 YDR209C RPL7B RPS13 CAR1 HSP150 CTT1 RPS6A TOP3 RPL31A YMR085W IDI1 CLB1 RPL17A SMA2 GPI18 RPL28 KRS1 OAC1 YOR289W SER3 SFG1 AKR2 TDH1 AQR1 RTS3 RPL38 YGR079W OPY1 RPA49 OXA1 MSS1 RPS26A GAD1 ADE1 DFR1 ADE13 RPL17B SOL4 ARO9 NGL3 HPT1 IRC23 CDC5 RPL29 STP3 LRP1 KIN…
Hot1	0.031	0.4892	3.18063e-07	↑	CWP2 HXT1 GPP1 HSP12 TKL2 LYS20 ALD3 PGK1 SPI1 AHP1 SRL1 CTT1 EGO4 RTN2 NQM1 DAK1 GCY1 GLN1 NCE102 PIC2 GPP2 CHA1 GRE1 YDR018C ASH1 BUD4 PHR1 GPD1 URA2 GRE2 XKS1 SPS100 YCR024C-B RPS4A THI4 SIP4 DIA3 AIM20 YIL055C FIT1 HOR7 GPM2 ERR3 GND2 ENA1 YMR315W PHO84 NFG1 FUR4 SED1 PNC1 STL1 TEF2 RTC3 PYK2 GSY1 YDL022C-A THO1 ERR2 SSA1 TPO4 YCT1 RGI2 SIP18 YIL054W ERR1 YFL015C YHR086W-A
Cha4	0.0488	0.4332	7.8981e-07	↑	CDC19 TDH3 ENO2 RPL3 PMA1 TDH2 CCW12 YRO2 RPS1A RPS1B STM1 ASN1 RPL22B ICT1 PGK1 ADH1 PST1 YDR209C PHO5 FBA1 ADE6 HSP150 ARG4 GLN1 MET14 BDH1 CHA1 OAC1 RPL11B PDC1 SER3 AQR1 RPL4B RPL38 RGI1 ILV5 MSS1 HHT1 ERG28 YLR326W ARO9 DBP1 ETT1 KIN3 RPL36A MYO3 GCV2 IQG1 TRX1 RPS24A MET3 TEF1 ENA1 GPX2 MCH5 ARO10 CDH1 ARO7 PHO84 PDR16 RPL34B RHO5 ATG42 GSY2 PEP5 PGM2 RMR1 ALY1 RTC1 FDO1 SAM4 CLN1 ISU2 TEF2…
Nrg1	0.0936	0.3839	1.36715e-06	↑	CMK2 NCW2 CCW12 RCN2 YMR295C HXT1 RPL8A TIP1 HSP12 SHC1 RPL22B ICT1 DIA1 OYE2 FLO9 CYB5 ENB1 MCR1 PHO5 SRL1 HXK1 CTT1 PMC1 GOR1 ERG20 RPL43B RPC34 ERG4 IGO1 PRB1 RCR1 IDI1 CLB1 NCE102 ARI1 EDC2 PPM1 MET14 BDH1 PRP3 YPS3 SFG1 YMR084W XBP1 ATP2 GLY1 GNP1 AQR1 RTS3 OPY1 MSS1 HHT1 PCK1 SGA1 FRE3 GPT2 ADE1 IDH2 YHR138C ERG28 GAT2 AGP3 SOL4 ARO9 RSB1 ETT1 ICY1 ATP4 YHR022C MRP8 CCW22 SEC12 CUP2 IGD1 FI…
Cat8	0.0543	0.419	1.67815e-06	↑	CWP2 AVT3 JEN1 MET17 TIP1 GDH1 SRF1 OSW7 PGK1 PST1 PHO5 RPL43B RPS6A PRB1 ARO8 URA1 ADY2 MEP1 VMA13 RPL27A HYP2 OAC1 ADH2 TMA10 ATP2 GLY1 RGI1 BAT1 PGI1 PCK1 MIX17 INO1 RRN11 AGP3 ARO9 RNR2 CDC5 SIP4 RPL29 DLD1 MSP1 CSR2 HTB1 FOX2 PAR32 HOR7 AIM17 ACS1 LGE1 SPG1 DCP2 ARO10 FAS2 ACO1 RPL23B ATO3 PBI2 YBR053C TPO1 CWP1 SWI5 TOS4 FBP1 FRS2 YAP1802 EAF3 REG2 CYB2 MIC60 YOR342C ECM21 DON1 GAS2 SDH1 ST…
Tda9	0.0443	0.4311	3.15189e-06	↓	CWP2 YOR338W RPL8B RPS1B RPL13B TIP1 YDL012C ERG5 CYB5 ADE17 ENB1 TIS11 YDR209C PHO5 CAR1 RPL19A ERG4 RPL31A RPL19B GPP2 RPS5 YNL058C OPY1 MSS1 SGA1 FRE3 GRE2 ADE1 PBI1 DFR1 ADE13 ERG28 GAT2 SHM2 ETT1 KIN3 RPL36B SCW10 TOS6 GND2 EAR1 GPX2 MCH5 SOL3 GAS1 YMR315W ARD1 FTH1 RHO5 ERG3 RPL24B RPS7B FIT3 TDA9 ATF2 ELO1 MYG1 BCH2 SWI5 ADH3 YNR068C NAT1 YSR3 ECL1 FIT2 SAM4 CLN1 FRE8 COT1 OCH1 URA4 ELF1 Y…
Tog1	0.0429	0.4312	4.33761e-06	↑	CMK2 YRO2 ICT1 CYB5 CHS1 PST1 SPI1 GYP7 CLD1 MMR1 YLR257W GOR1 ECM8 OAC1 ARE1 YGL039W YMR084W TMA10 RRT8 RGI1 OPY1 OXA1 MSS1 GPD1 PCK1 VSB1 GAD1 GAT2 YPL247C SOL4 INA22 CDC5 STP3 FOX2 TPA1 IGD1 FOL1 AIM17 TRX3 YDC1 YBR287W LDS2 ATG42 IZH4 GSY2 SEN54 SYM1 HMT1 TOS4 FBP1 ATP5 CIP1 CIT1 NNR1 FRT1 DIP2 DPL1 SAD1 PGM2 NDI1 NAT1 ROQ1 GIC2 GAS2 GIS1 UME6 HCR1 CLN1 UTP21 EXO1 ASF1 YRF1-7 GSY1 NRE1 IDP2 P…
Rim101	0.2716	0.3346	7.32192e-06	↑	CDC19 TDH3 BDF2 PMA1 TDH2 CRZ1 CCW12 YRO2 RPS1A HXT1 RPS1B PEP12 YHB1 GPP1 RPS0B HEM15 APJ1 EXG1 MET17 TIP1 RPL9B GDH1 ARG1 FRE1 MRH1 SCW4 IRS4 HOM2 ARO4 MET6 ACO2 SHC1 ERG5 LYS9 YOL014W CTF4 RVS161 LYS12 FLO9 HAL5 PGK1 RSN1 ADH1 OYE3 PST1 HIS4 SPI1 YGK3 ENB1 YLR179C TIS11 CNM67 YDR209C POB3 MET5 SPB4 RPS13 GCR1 PHO5 FBA1 YLR257W HOM3 HXK1 BSD2 FLO1 LYS2 GPH1 VPS27 ARG4 GPA2 PMC1 GOR1 EST1 VPS4 E…
Ash1	0.058	0.4032	8.46572e-06	↓	PUN1 RCN2 PEP12 EXG1 ICT1 THI20 PST1 YNL092W YDR209C CLD1 PHO5 LYS2 ARG4 ERG20 SIM1 PRB1 DAK1 MET14 AKR2 ASH1 BUD4 UBP7 AQR1 HUA1 PHR1 CRH1 OPY1 SSU1 AYR1 SCS3 PCK1 SGA1 GAD1 GRE2 INO1 YML020W CSE2 MSN4 YPL247C SOH1 SOL4 CDC13 YOR387C YJL163C BXI1 CAR2 ICY1 ATP4 MRP8 GAT1 NCW1 RPL18B AIM20 SCW10 FMS1 LAP2 ERF2 TOS6 GPX2 YBR071W CDC48 SKS1 GAS1 UTH1 YMR315W FAA1 SRO9 NFG1 ATG42 YML131W CYC2 PIR3 M…
Ert1	0.0575	0.4026	1.00066e-05	↓	PMA1 CWP2 TKL1 ICT1 OYE2 ADE17 YDR209C PHO5 ARG4 YDL206W ERG20 PRB1 ADY2 PDC1 ARC1 ADI1 GLY1 UBP7 AQR1 MAE1 RTS3 BAG7 HUA1 YNL058C AYR1 HHT1 PCK1 MIX17 GRE2 ADE1 DFR1 SHM2 BXI1 ICY1 ATP4 MRP8 GAT1 VMA3 CSR2 DUS3 GCV1 ERG6 FKS1 YNR071C IMD2 SED5 LSC2 GPX2 LGE1 MCH5 DCP2 YBR071W ETR1 FAA1 PDR16 RHO5 ERG3 ATO3 PHO91 IZH4 ATF2 TPO1 MCH4 SWI5 TOS4 PRE6 FBP1 FRS2 YAP1802 FBP26 HSC82 REG2 CYB2 SSA2 CPR6…
Gsm1	0.0342	0.4438	1.0084e-05	↑	CDC19 RPL16B RPL2A RPL18A RPL30 OYE2 RPS13 GCR1 RPL16A RPL26B RPL43B RPS28B ECM8 NEW1 RPP1B PMP1 YNL208W GSM1 SKO1 CRS1 YOP1 RTS3 DPS1 RPL14A YRF1-4 ERG28 ORM2 DIA3 PUS1 YGR201C ERG6 TRX1 BOP3 MTR4 YHL050C SSS1 RPS14A RPL14B RPP2B EGH1 MCH4 YIL024C RPA135 YOR343W-B ATP5 HSC82 COP1 HAT2 RPS27B MAD1 NAT1 YBL113C RRP5 GOT1 YRF1-7 TGL1 RPL33B PKR1 VPS68 ADR1 CRP1 YHR219W TVP18 KRE33 YRF1-6 ASP3-3 RPL…
Aca1	0.0525	0.4007	2.97483e-05	↓	TDH3 RPL3 TDH2 RPP0 YMR295C AVT3 RPS4B ASC1 MET17 TIP1 SCW4 YDL012C ICT1 ALD3 RPL2B ADH1 RPL4A RPS0A ELP6 SRL1 GPI16 CIS3 LYS1 URA1 OAC1 SAM1 ARC1 ADH2 AKR2 ELO3 RPL37A RPL4B IOC4 PRY2 DUG1 LYS21 YNL058C BAT1 GSP1 OXA1 SSU1 GRE2 NSG1 RPL35A IMD4 RPS4A YOR019W ATP4 SPB1 SCW10 YNR071C IMD2 DPP1 LAP2 KRE1 THR1 ERR3 TOS6 LDS2 YIH1 MCA1 UTH1 ARO2 ERG3 NFG1 ILV6 MEF2 FIT3 MIF2 SSH1 ADH3 GDT1 YEA6 SAD1 …
Smp1	0.0525	0.3979	4.27211e-05	↑	CCW12 CWP2 TKL1 RPS9B EXG1 FRE1 YOL014W RPL12A FLO9 RPL7B RPS19A RPL16A RPS29B RPL12B TOP3 CIS3 RPL31A EGD2 PDC6 URA7 ASH1 GTO3 RPL23A SMP1 SSB1 YGR079W BAG7 PAC1 GPT2 YRF1-4 MRX3 DFR1 CCW14 RIM101 YLR326W ROX3 LRP1 YHR022C GAT1 ECM34 RPL36B RPS24A EEB1 ART10 ERR3 GND2 PPH22 YBR071W PXA2 YPS6 YLL067C YPR1 RPL21A PTC2 YLL066C PIR3 CDC20 YBR053C MCH4 YIL177C BCH2 CWP1 FRS2 KTI12 FLO10 TSR1 YAL065C …
YGR067C	0.0342	0.4098	0.000257037	↑	CMK2 NCW2 RCN2 YMR295C YOR385W PEP12 YDL012C YOL014W ICT1 DIA1 YDR209C PHO5 YLR257W ERG20 PRB1 RCR1 EDC2 MET14 YNL208W ADI1 AQR1 HUA1 OPY1 AYR1 GPD1 BXI1 MRP8 CUP2 AIM17 FPK1 YDC1 GPX2 BUD3 YBR071W FAA1 LSB1 IZH4 YPS1 TMC1 PRE6 CIT1 PNC1 ARP2 RRP12 MRX18 ASF1 YRF1-7 OCH1 LAF1 ATG32 PUP2 FUI1 RSM19 POX1 AVO2 MRPL39 SNA3 CRP1 TSC10 YHR219W ERJ5 MCY1 TPO4 GCV3 CCS1 SEI1 YPT10 ZRT1 YIL054W MUM3 YMR31…
Dig1	0.0502	0.3846	0.000303967	↑	RPL10 RCN2 YMR295C RPS1A RPS1B YHB1 STM1 RPL13B RPS12 RPL20B RPL22B HTA2 RVS161 ENB1 STE12 YDR209C RPS31 PHO5 TCB1 ARG4 ERG20 RPC34 RPS6A RPL31A IDI1 RPS25A URA1 EDC2 MET14 RPL27A RPL24A OAC1 RPL11B RPL6A AQR1 RPL38 PRY2 YNL058C OPY1 HHT1 MIX17 ORM2 MRP8 HTB1 RPL36B SSO1 WRS1 SCW10 ARG7 GCV2 ATP7 FSH1 SED5 EAR1 GPX2 ARO7 ARD1 YLL067C ARO2 RPS7B LSB1 CYC2 TMC1 TOS4 DBF2 ATP14 HHF1 CPR6 HTA1 RPS27A…
Com2	0.0434	0.3862	0.000612682	↑	NCW2 YRO2 MET6 LYS9 LYS20 CHS1 PST1 SPI1 GYP7 MET5 PHO5 HOM3 LYS2 ARG4 ARO8 LEU9 LYS1 MET14 PIC2 OAC1 SAM1 YMR084W TMA10 MET30 LYS21 RGI1 ILV5 MSS1 SSU1 GPD1 GAD1 YPL247C SOL4 ARO9 CDC5 ETT1 STP3 SUL2 LYS4 IGD1 ARG7 MET3 EEB1 AIM17 YDC1 YBR287W ARO7 ILV3 IZH4 GSY2 YPS1 DYS1 SYM1 GLR1 ATP5 CIP1 CIT1 BRX1 DBF2 FRT1 FRE5 RNA1 PGM2 NDI1 FDO1 MET22 SAM4 CLN1 RTC3 EXO1 COS4 STP4 UBC6 GSY1 BER1 NRE1 ISA…
Tod6	0.0201	0.44	0.000615906	↑	YRO2 TKL1 ICT1 ARG4 CLB1 ADH2 TDH1 AQR1 ATG41 OPY1 MSS1 GGC1 GCV1 GCV2 GPX2 LDS2 RHO5 IZH4 TOS4 CIP1 TRP3 LDH1 HIS2 VHT1 ARP2 RRP12 ECL1 FDO1 GYP6 CLN1 STP4 PUP2 YOX1 CRP1 TSC10 ERJ5 MCY1 RHO2 YLR297W BUB3 GCV3 DCG1 YPT10 VBA3
YPR196W	0.0297	0.3892	0.00287999	↓	YRO2 DBR1 CHS1 PST1 SPI1 YDR209C IRC10 PHO5 CLB1 PIC2 YPS3 YGR079W OPY1 GAD1 GAT2 YPL247C CDC5 STP3 KIN3 IGD1 SED5 AIM17 YDC1 URC2 LDS2 RHO5 IZH4 YPS1 TOS4 PEX18 CIP1 FRT1 HST3 FRE5 PGM2 NDI1 CTF18 ECL1 FDO1 YDR222W CLN1 ASF1 TEM1 STP4 UBC6 GSY1 NRE1 UTP9 YOX1 MRPL9 CRP1 TSC10 ERJ5 MLC1 MCY1 RHO2 QCR6 YLR297W BUB3 MTL1 TPO4 GCV3 YPT10 BSC1 YLR415C
Urc2	0.0502	0.3618	0.00367227	↑	PUN1 RPS1B RPS20 RPL13A OSW2 DBR1 PST1 MPD1 PHO5 ARG4 ERG20 RPC34 IDI1 URA1 ARI1 GPI18 RPS10A OAC1 YPS3 GTO3 RPS10B RPL38 MSS1 RPL34A FRE3 RPS26A ARO9 CDC5 STP3 LRP1 YNL019C HTB1 LIH1 YGL185C SED5 YBR287W UTP25 SKS1 SSS1 FUR1 YBR137W FTH1 YLL067C RPL34B FUR4 SUP45 DYS1 RPL35B TAD2 CIP1 KTI12 APE3 NOP8 DRS2 FRE5 RPS27A YFH1 AIM7 YOR342C ROQ1 AGP2 FDO1 SAM4 CLN1 FRE8 FRT2 KRE2 YDR034C-A STP4 UBC6 B…
Lap3	0.0073	0.5	0.00405326	↓	ARG1 PHO5 URA1 ARI1 MAL12 SCW10 LAP3 URC2 CTS1 CLN1 ZAP1 RIB4 HXT17 RGI2 HXT13 HXT10
YLR278C	0.0675	0.3474	0.00575614	↑	PUN1 YRO2 EXG1 TIP1 DBR1 CYB5 CHS1 PST1 SPI1 YDR209C PHO5 ARG4 RPC34 IDI1 RPL19B PIC2 YPS3 YMR084W CCL1 TDH1 YGR079W ILV5 MSS1 GPD1 GAD1 GRE2 SLX5 GAT2 YPL247C ROX3 SOL4 ORM2 PTR3 CDC5 SRP68 STP3 LRP1 KIN3 RPL36B GCV1 SRP72 YNR071C IOC2 SED5 AIM17 YDC1 LGE1 RFU1 UTP25 ARO7 ARD1 TOP1 RMA1 RHO5 ATO3 NFG1 RPL24B IZH4 GSY2 YPS1 SEN54 SYM1 CMR3 MCH4 CDC3 TOS4 PRE6 CIP1 CIT1 KTI12 TAN1 FRT1 DIP2 HST3 R…
Sip4	0.0406	0.3603	0.0089034	↓	YMR295C RPS1B TIP1 XRS2 SRF1 YDL012C ICT1 OYE2 RPS7A YDR209C RPC34 IGO1 LEU9 ADY2 EDC2 MET14 VPS51 RPL27A ADH2 AQR1 RTS3 OPY1 MSS1 PGI1 PCK1 ADE1 APC2 GUS1 AGP3 IRC23 SIP4 YOR019W ETT1 KIN3 ECM34 DCN1 GCV1 GCV2 ACS1 FPK1 GPX2 DCP2 SSS1 ETR1 ACO1 RPS7B CMR3 NIT3 FBP1 REG2 FRT1 DPL1 RNA1 SAM4 CLN1 ISU2 FRE8 MRX18 YHL042W KNS1 SNR37 CRC1 OCH1 PUP2 RSM19 YSP2 MRPL9 CRP1 TSC10 MCY1 YUR1 MSH1 ATO2 SKM1…
Tbs1	0.0183	0.3922	0.0120481	↑	CWP2 JEN1 TIP1 ARG1 HSP12 YIL067C LYS20 YDR209C PHO5 OAC1 RRT8 LYS21 YNL134C ILV5 MSS1 MSN4 GAT2 ARO9 CAR2 ICY1 LDS2 RHO5 MCH4 CWP1 COX7 YDR222W GRS2 ASF1 POG1 DAL1 CRP1 CYC1 YLR460C TPO4 ATP18 IRC13 AGA2 YCR050C CDA1 YOR008C-A
Snf1	0.0438	0.3491	0.0181161	↑	HXT1 SRF1 HIS5 LYS12 CYB5 YGK3 ADE17 YDR209C ARG4 ERG20 CLB1 LYS1 GPI18 OAC1 SKP2 YGR079W ILV5 OPY1 BAT1 OXA1 MSS1 AYR1 MIX17 ERG11 HXT3 GGC1 SHM2 HNM1 GAT1 YER152C ARG7 GCV2 SNF1 DPP1 KRE1 ERF2 TOS6 ETR1 FAA1 ACO1 RHO5 ATG42 IZH4 HTD2 SED4 ATF2 MCH4 CLN2 ADH3 MMP1 COX7 TOS4 NNR1 SCM4 REG2 FRT1 HIS2 ARP2 YFH1 SUR1 YKL069W UBP9 RRP12 GIC2 INO2 FDO1 TPK3 MDH1 ATG39 YPL278C CLN1 GAL2 STP4 BNA1 YLR12…
Msn5	0.0009	0.6667	0.0253201	↑	ADH2 HAA1
Stb3	0.0068	0.4286	0.0293843	↑	ICT1 PHO5 ARG4 STB3 GRE2 CAR2 TOS6 IZH4 RIX7 RQT4 FIT2 PHO11 MUM3 HXT9 PHO89
Tos4	0.0324	0.3515	0.0299442	↓	RPS20 APJ1 TIP1 MET6 HIS1 HTA2 CTF4 LYS12 RSN1 TIS11 STE12 HSP150 PBP4 BUL1 FHN1 CRH1 DED81 SGA1 THI80 YEF3 ROX3 AFR1 YBL029W TRX3 SOL3 RAX2 SEN54 KAP122 UBS1 BCH2 KIC1 POP1 YFH1 ALG7 NUT1 PBY1 MNN14 RAM1 PTP2 SLX8 TEF2 VTC5 RIC1 GSY1 ATG18 PAN5 YER039C-A MRPL31 VPS68 MTC6 IOC3 NUP100 INP2 YPP1 LOC1 UBA3 RTT105 YGL081W GTO1 GIC1 HIS6 TAE1 TMA22 ECO1 YEL068C YCL074W ECM15 MRPL33 RTT109 MRPS12 ERR1
Dot6	0.026	0.3562	0.0344798	↑	HXT1 YDL012C ICT1 OYE2 PHO5 EFM4 ARG4 ERG20 YMR085W MET14 VPS51 AQR1 SPG5 OPY1 MSS1 ADE1 ADE13 ETT1 KIN3 GCV1 EAR1 GPX2 YBR071W DPH1 ETR1 RPS7B UPC2 SLG1 SCM4 FRT1 QNS1 GIC2 ECL1 PIB1 FDO1 VHS2 SAM4 GYP6 CLN1 COF1 FUI1 MRX12 DIG1 CRP1 TSC10 EHD3 SPO77 MER1 MCY1 UBA3 YLR297W RNH203 GCV3 SIP18 ACF4 SHH4 YMR321C
Msa2	0.0009	0.5	0.0789894	↓	HSP12 FLO11
Spt8	0.0005	0.5	0.0862548	↑	SER3
Stp4	0.0137	0.3529	0.094294	↓	ICT1 PHO5 RTS3 OPY1 MSS1 RCK2 SRP68 ETT1 HOF1 GPX2 DCP2 DPH1 HSU1 UPC2 ANT1 NAT1 FMP23 SAM4 GYP6 UME6 GTT2 YLL056C CRP1 ERJ5 LOC1 MCY1 YCT1 YJL193W PAU4 YEL008W
YKL222C	0.0096	0.3443	0.155953	↑	PHO5 AKR2 YRF1-4 PBI1 BUD3 MCH4 RIX7 RQT4 YRF1-7 YHR219W RRP17 YKL222C RTT107 COG5 YLR297W CLB6 YRF1-5 YRF1-3 DCG1 CGR1 PHO89
Arg81	0.0507	0.3162	0.15671	↑	BDF2 JLP1 RPL9B ARG1 RPL22B OYE2 RPS26B SAS5 PHO5 CAR1 FLO1 RPL12B RPS28B EGD2 CLB2 RPL27A RPS10A AKR2 YDR034W-B RPL42B RPS29A TYE7 RPL35A AGP3 CAR2 SIP4 SRP68 MPC54 ATG1 YBL029W TEF1 MCH5 NOC2 DLD3 RPS21A SSS1 NTF2 RET1 RPS30A ARD1 ATO3 ADE4 MCH4 IST2 COX7 RBS1 RPN7 FSF1 YGL117W HAT2 ATG9 CYT2 RPS27B DIG2 TDA6 KTR1 AAC1 ECM21 PBY1 RRP14 YCS4 GAL7 RGT1 TFB3 PEP3 PEX21 YOL057W NIP7 CTR3 LHS1 PEX5 …
Plm2	0.0265	0.3135	0.246569	↓	RPL3 BDF2 FRE1 RPL22B RPS16B SIM1 GLN1 GFD1 KRS1 RPS10B YNR048W GCN4 RAD4 GPT2 ATG20 YHL012W RPL35A CSE2 ERG28 PTR3 LYS4 VBA2 FOL1 MTR4 MCA1 PEX15 YIL108W PTC2 PDB1 UPC2 ANT1 SED1 GDT1 APE3 CYT2 YFH1 ROT2 PBY1 RAM1 RPC19 ASF2 SNC2 UPS3 PTI1 YDL218W CAX4 YIL001W POL2 FIR1 SNF6 HIS6 TAE1 GCV3 CPD1 URB2 YDL114W YPR071W SSP1
Dal80	0.0278	0.305	0.329501	↓	RPS0B GDH1 PHO3 ICT1 PHO5 CAR1 YDL206W YAL064W-B ARO1 PMP1 MEP1 PRP3 MED4 SIP3 SMP1 NRS1 OPY1 MSS1 YHI9 VSB1 ARO9 GAT1 DCN1 FOL1 GPX2 NSL1 MCH5 ARO10 MCA1 TOS4 FAR1 YBL113C ATG39 MRX18 THI21 ABZ2 LAF1 CDC73 DAL1 CRP1 MAK16 YRF1-6 HPA3 REC104 HAT1 DAL80 MGT1 DCG1 PHO11 PAU22 YCL074W YRF1-1 SPS22 YCR099C PRM7 DAL3 PAU4 HXT14 PHO89 PAU12 MATALPHA2
Srd1	0.0073	0.2807	0.520332	↑	RPL31A PRP3 DNL4 GUS1 IGD1 NUS1 RIX7 UTP21 PEX5 KRE2 MRX10 SLH1 MRPL9 PSD2 NPR2 RIF2

## Sheet: Table S10
Table S10 DEGs regulated by 78 differentially expressed TFs
gene_id	KCR3	KF7	log2FoldChange	pvalue	padj	gene_name	gene_chr	gene_start	gene_end	gene_strand	gene_length	gene_biotype	gene_description	tf_family
851193	9310.46	172159	-4.20872	0	0	CDC19	NC_001133.9	71786	73288	+	1503	protein_coding	pyruvate kinase CDC19 && P00549.2 RecName: Full=Pyruvate kinase 1; Short=PK 1; AltName: Full=cell division cycle protein 19 && PF00224:Pyruvate kinase, barrel domain|PF02887:Pyruvate kinase, alpha/beta domain	PK
853106	4291.27	235372	-5.77736	0	0	TDH3	NC_001139.9	882812	883810	-	999	protein_coding	glyceraldehyde-3-phosphate dehydrogenase (phosphorylating) TDH3 && P00359.3 RecName: Full=Glyceraldehyde-3-phosphate dehydrogenase 3; Short=GAPDH 3 && PF00044:Glyceraldehyde 3-phosphate dehydrogenase, NAD binding domain|PF02800:Glyceraldehyde 3-phosphate dehydrogenase, C-terminal domain	-
856579	2800.73	168961	-5.91469	0	0	ENO2	NC_001140.6	451327	452640	+	1314	protein_coding	phosphopyruvate hydratase ENO2 && P00925.2 RecName: Full=Enolase 2; AltName: Full=2-phospho-D-glycerate hydro-lyase 2; AltName: Full=2-phosphoglycerate dehydratase 2 && PF00113:Enolase, C-terminal TIM barrel domain|PF03952:Enolase, N-terminal domain	-
854229	5558.81	62496.1	-3.49088	0	0	RPL3	NC_001147.6	444686	445849	+	1164	protein_coding	ribosomal 60S subunit protein L3 && P14126.4 RecName: Full=60S ribosomal protein L3; AltName: Full=Maintenance of killer protein 8; AltName: Full=RP1; AltName: Full=Trichodermin resistance protein; AltName: Full=YL1 && PF00297:Ribosomal protein L3	-
854144	106053	3554.82	4.89881	0	0	CMK2	NC_001147.6	294777	296120	-	1344	protein_coding	calmodulin-dependent protein kinase CMK2 && P22517.2 RecName: Full=Calcium/calmodulin-dependent protein kinase II && PF00069:Protein kinase domain	Pkinase
850891	58308.5	2768.65	4.39632	0	0	NCW2	NC_001144.5	540809	541573	-	765	protein_coding	Ncw2p && Q05777.1 RecName: Full=Cell wall protein YLR194C; Flags: Precursor && -	-
851488	74688	2052.98	5.18496	0	0	BDF2	NC_001136.10	331024	332940	+	1917	protein_coding	Bdf2p && Q07442.1 RecName: Full=Bromodomain-containing factor 2 && PF17035:Bromodomain extra-terminal - transcription regulation|PF00439:Bromodomain	Bromodomain
850764	7089.06	59606.8	-3.07179	0	0	RPL10	NC_001144.5	282927	283592	+	666	protein_coding	ribosomal 60S subunit protein L10 && P41805.1 RecName: Full=60S ribosomal protein L10; AltName: Full=L9; AltName: Full=Ubiquinol-cytochrome C reductase complex subunit VI-requiring protein && PF00252:Ribosomal protein L16p/L10e	-
851132	70704.8	7599.21	3.21793	0	0	PUN1	NC_001144.5	953353	954144	-	792	protein_coding	Pun1p && Q06991.1 RecName: Full=Protein PUN1; AltName: Full=Plasma membrane protein up-regulated during nitrogen stress 1 && PF06687:SUR7/PalI family	-
852876	633.694	96374.3	-7.24849	0	0	PMA1	NC_001139.9	479910	482666	-	2757	protein_coding	H(+)-exporting P2-type ATPase PMA1 && P05030.2 RecName: Full=Plasma membrane ATPase 1; AltName: Full=Proton pump 1 && PF00122:E1-E2 ATPase|PF00690:Cation transporter/ATPase, N-terminus|PF00702:haloacid dehalogenase-like hydrolase	E1-E2_ATPase
853465	1393.11	96415.6	-6.1125	0	0	TDH2	NC_001142.9	453683	454681	-	999	protein_coding	glyceraldehyde-3-phosphate dehydrogenase (phosphorylating) TDH2 && P00358.3 RecName: Full=Glyceraldehyde-3-phosphate dehydrogenase 2; Short=GAPDH 2 && PF00044:Glyceraldehyde 3-phosphate dehydrogenase, NAD binding domain|PF02800:Glyceraldehyde 3-phosphate dehydrogenase, C-terminal domain	-
855704	32778.6	1839.55	4.15569	0	0	CRZ1	NC_001146.8	579580	581616	+	2037	protein_coding	DNA-binding transcription factor CRZ1 && P53968.1 RecName: Full=Transcriptional regulator CRZ1 && PF00096:Zinc finger, C2H2 type	zf-C2H2
850669	76687.9	1308.13	5.87321	0	0	JLP1	NC_001144.5	25756	26994	-	1239	protein_coding	sulfonate dioxygenase && Q12358.1 RecName: Full=Alpha-ketoglutarate-dependent sulfonate dioxygenase && PF02668:Taurine catabolism dioxygenase TauD, TfdA family	-
850800	4080.13	46647	-3.51506	0	0	CCW12	NC_001144.5	369697	370098	-	402	protein_coding	Ccw12p && Q12127.1 RecName: Full=Covalently-linked cell wall protein 12; AltName: Full=Protein Alpha0.6; Flags: Precursor && PF13928:Flocculin type 3 repeat	-
855972	5356.66	40861.3	-2.93129	0	0	RPL5	NC_001148.4	303121	304014	+	894	protein_coding	ribosomal 60S subunit protein L5 && P26321.4 RecName: Full=60S ribosomal protein L5; AltName: Full=L1; AltName: Full=L1a; AltName: Full=Ribosomal 5S RNA-binding protein; AltName: Full=YL3 && PF14204:Ribosomal L18 C-terminal region|PF00861:Ribosomal L18p/L5e family	-
853765	2792.95	46463.3	-4.0562	0	0	CWP2	NC_001143.9	259253	259531	+	279	protein_coding	Cwp2p && P43497.1 RecName: Full=Cell wall protein CWP2; AltName: Full=Low pH resistance protein 1; Flags: Precursor && PF00399:Yeast PIR protein repeat	-
852343	1218.59	63004.9	-5.69188	0	0	YRO2	NC_001134.8	343101	344135	+	1035	protein_coding	Yro2p && P38079.1 RecName: Full=Protein YRO2 && PF01036:Bacteriorhodopsin-like protein	-
851052	1854.47	32719.6	-4.14082	0	0	RPP0	NC_001144.5	805887	806825	+	939	protein_coding	ribosomal protein P0 && P05317.2 RecName: Full=60S acidic ribosomal protein P0; Short=A0; AltName: Full=L10E && PF00428:60s Acidic ribosomal protein|PF00466:Ribosomal protein L10	-
854395	55655.4	3863.69	3.84849	0	0	RCN2	NC_001147.6	755328	756125	+	798	protein_coding	Rcn2p && Q12044.1 RecName: Full=Regulator of calcineurin 2; AltName: Full=Weak suppressor of PAT1 ts protein 1 && -	-
852742	4401.48	31613.5	-2.84444	0	0	RPL1B	NC_001139.9	254641	255294	+	654	protein_coding	ribosomal 60S subunit protein L1B && P0CX43.1 RecName: Full=60S ribosomal protein L1-A; AltName: Full=L10a >P0CX44.1 RecName: Full=60S ribosomal protein L1-B; AltName: Full=L10a && PF00687:Ribosomal protein L1p/L10e family	-
852754	3468.5	31221.7	-3.17022	0	0	RPS2	NC_001139.9	277617	278381	+	765	protein_coding	ribosomal 40S subunit protein S2 && P25443.3 RecName: Full=40S ribosomal protein S2; AltName: Full=Omnipotent suppressor protein SUP44; AltName: Full=RP12; AltName: Full=S4; AltName: Full=YS5 && PF03719:Ribosomal protein S5, C-terminal domain|PF00333:Ribosomal protein S5, N-terminal domain	-
855341	41557.9	5969.99	2.79936	0	0	YMR295C	NC_001145.3	858297	858890	-	594	protein_coding	uncharacterized protein && Q03559.1 RecName: Full=Uncharacterized protein YMR295C && PF10295:Uncharacterised protein (DUF2406)	-
854516	41581.9	5520.41	2.91311	0	0	YOR338W	NC_001147.6	956898	957989	+	1092	protein_coding	uncharacterized protein && Q99326.1 RecName: Full=SWIRM domain-containing protein YOR338W && -	-
851162	2669.23	28617.4	-3.42231	0	0	RPS1A	NC_001144.5	1018141	1018908	-	768	protein_coding	ribosomal 40S subunit protein S1A && P33442.2 RecName: Full=40S ribosomal protein S1-A; AltName: Full=RP10A >B3RHV0.1 RecName: Full=40S ribosomal protein S1-A >C7GSL4.1 RecName: Full=40S ribosomal protein S1-A >B5VNY0.1 RecName: Full=40S ribosomal protein S1-A >A7A1W1.1 RecName: Full=40S ribosomal protein S1-A && PF01015:Ribosomal S3Ae family	-
854506	35648.6	1418.07	4.65248	0	0	PDR10	NC_001147.6	931803	936497	+	4695	protein_coding	ATP-binding cassette multidrug transporter PDR10 && P51533.1 RecName: Full=ATP-dependent permease PDR10 && PF00005:ABC transporter|PF06422:CDR ABC transporter|PF01061:ABC-2 type transporter|PF14510:ABC-transporter extracellular N-terminal	ABC2_membrane
854567	32821.9	1773.83	4.2098	0	0	YOR385W	NC_001147.6	1065043	1065915	+	873	protein_coding	uncharacterized protein && Q08909.1 RecName: Full=Uncharacterized protein YOR385W && -	-
850682	2282.53	31572.6	-3.78977	0	0	RPL8B	NC_001144.5	47859	48629	-	771	protein_coding	ribosomal 60S subunit protein L8B && P29453.3 RecName: Full=60S ribosomal protein L8-B; AltName: Full=L4; AltName: Full=L4-1; AltName: Full=RP6; AltName: Full=YL5 && PF01248:Ribosomal protein L7Ae/L30e/S12e/Gadd45 family	-
856494	1798.11	42797.7	-4.57313	0	0	HXT1	NC_001140.6	290913	292625	-	1713	protein_coding	hexose transporter HXT1 && P32465.1 RecName: Full=Low-affinity glucose transporter HXT1 && PF00083:Sugar (and other) transporter	Sugar_tr
853710	33431.2	2771.88	3.59252	0	0	AVT3	NC_001143.9	171783	173861	+	2079	protein_coding	Avt3p && P36062.1 RecName: Full=Vacuolar amino acid transporter 3 && PF01490:Transmembrane amino acid transporter protein	Aa_trans
854939	2244.26	27584.2	-3.6194	0	0	RPS1B	NC_001145.3	146482	147249	+	768	protein_coding	ribosomal 40S subunit protein S1B && P23248.3 RecName: Full=40S ribosomal protein S1-B; AltName: Full=RP10B >B3LLJ2.1 RecName: Full=40S ribosomal protein S1-B >B5VP69.1 RecName: Full=40S ribosomal protein S1-B >A6ZM02.1 RecName: Full=40S ribosomal protein S1-B && PF01015:Ribosomal S3Ae family	-
854201	36791.9	2655.88	3.79184	0	0	PEP12	NC_001147.6	400348	401214	+	867	protein_coding	SNAP receptor PEP12 && P32854.2 RecName: Full=Syntaxin PEP12; AltName: Full=Carboxypeptidase Y-deficient protein 12; AltName: Full=Vacuolar protein sorting-associated protein 6; AltName: Full=Vacuolar protein-targeting protein 13 && PF05739:SNARE domain|PF14523:Syntaxin-like protein	SNARE
850716	2230.18	26862.5	-3.59049	0	0	RPL15A	NC_001144.5	201976	202590	-	615	protein_coding	ribosomal 60S subunit protein L15A && P05748.3 RecName: Full=60S ribosomal protein L15-A; AltName: Full=L13; AltName: Full=RP15R; AltName: Full=YL10; AltName: Full=YP18 && PF00827:Ribosomal L15	-
855655	2412.69	24532.7	-3.34588	0	0	RPL16B	NC_001146.8	493956	495001	-	597	protein_coding	ribosomal 60S subunit protein L16B && P26785.3 RecName: Full=60S ribosomal protein L16-B; AltName: Full=L21; AltName: Full=RP23; AltName: Full=YL15 && PF00572:Ribosomal protein L13	-
853663	13376.1	1655.26	3.01478	0	0	JEN1	NC_001143.9	22234	24084	+	1851	protein_coding	Jen1p && P36035.1 RecName: Full=Carboxylic acid transporter protein homolog && PF00083:Sugar (and other) transporter	Sugar_tr
853149	1286.41	24331.1	-4.24128	0	0	YHB1	NC_001139.9	959904	961103	+	1200	protein_coding	flavohemoglobin && P39676.2 RecName: Full=Flavohemoprotein; AltName: Full=Flavohemoglobin; AltName: Full=Hemoglobin-like protein; AltName: Full=Nitric oxide dioxygenase; Short=NO oxygenase; Short=NOD && PF00042:Globin|PF00970:Oxidoreductase FAD-binding domain	FAD_binding_6
856188	2261.71	23919.1	-3.40247	0	0	TKL1	NC_001148.4	692796	694838	-	2043	protein_coding	transketolase TKL1 && P23254.4 RecName: Full=Transketolase 1; Short=TK 1 && PF02779:Transketolase, pyrimidine binding domain|PF00456:Transketolase, thiamine diphosphate binding domain|PF02780:Transketolase, C-terminal domain	-
850843	1399.14	22187.9	-3.98717	0	0	STM1	NC_001144.5	440467	441288	+	822	protein_coding	Stm1p && P39015.3 RecName: Full=Suppressor protein STM1; AltName: Full=3BP1; AltName: Full=GU4 nucleic-binding protein 2; Short=G4p2 protein; AltName: Full=POP2 multicopy suppressor protein 4; AltName: Full=Ribosomal subunits association factor; Short=AF; AltName: Full=TOM1 suppressor protein 1; AltName: Full=Triplex-binding protein 1 && PF09598:Stm1	-
856610	2334.24	21693.3	-3.21612	0	0	RPS4B	NC_001140.6	504476	505530	-	786	protein_coding	ribosomal 40S subunit protein S4B && P0CX35.1 RecName: Full=40S ribosomal protein S4-A; AltName: Full=RP5; AltName: Full=S7; AltName: Full=YS6 >P0CX36.1 RecName: Full=40S ribosomal protein S4-B; AltName: Full=RP5; AltName: Full=S7; AltName: Full=YS6 && PF00900:Ribosomal family S4e|PF08071:RS4NT (NUC023) domain|PF00467:KOW motif|PF16121:40S ribosomal protein S4 C-terminus|PF01479:S4 domain	Ribosomal_S4e
850825	1803.25	19604.2	-3.44231	0	0	PDC5	NC_001144.5	410723	412414	+	1692	protein_coding	indolepyruvate decarboxylase 5 && P16467.4 RecName: Full=Pyruvate decarboxylase isozyme 2 && PF00205:Thiamine pyrophosphate enzyme, central domain|PF02775:Thiamine pyrophosphate enzyme, C-terminal TPP binding domain|PF02776:Thiamine pyrophosphate enzyme, N-terminal TPP binding domain	TPP_enzyme_N
856371	1368.51	22703.1	-4.05222	0	0	RPS20	NC_001140.6	75412	75777	+	366	protein_coding	ribosomal 40S subunit protein S20 && P38701.3 RecName: Full=40S ribosomal protein S20 && PF00338:Ribosomal protein S10p/S20e	Ribosomal_S10
855173	2148.23	22509.6	-3.38934	0	0	RPL13B	NC_001145.3	550206	551207	-	600	protein_coding	ribosomal 60S subunit protein L13B && P40212.1 RecName: Full=60S ribosomal protein L13-B && PF01294:Ribosomal protein L13e	-
856352	814.935	17742.8	-4.44381	0	0	RPL8A	NC_001140.6	35255	36025	-	771	protein_coding	ribosomal 60S subunit protein L8A && P17076.4 RecName: Full=60S ribosomal protein L8-A; AltName: Full=L4; AltName: Full=L4-2; AltName: Full=L7a-1; AltName: Full=Maintenance of killer protein 7; AltName: Full=RP6; AltName: Full=YL5 && PF01248:Ribosomal protein L7Ae/L30e/S12e/Gadd45 family	-
854758	1986.06	27556.7	-3.79415	0	0	GPP1	NC_001141.2	255115	255867	+	753	protein_coding	glycerol-1-phosphatase RHR2 && P41277.3 RecName: Full=Glycerol-1-phosphate phosphohydrolase 1; AltName: Full=(DL)-glycerol-3-phosphatase 1; AltName: Full=Related to HOR2 protein 2 && PF13419:Haloacid dehalogenase-like hydrolase	-
852487	830.576	22909.3	-4.78552	0	0	RPS9B	NC_001134.8	604508	605508	+	588	protein_coding	ribosomal 40S subunit protein S9B && P05755.4 RecName: Full=40S ribosomal protein S9-B; AltName: Full=RP21; AltName: Full=S13; AltName: Full=YP28; AltName: Full=YS11 && PF01479:S4 domain	S4
855143	1157.92	19675.7	-4.0868	0	0	ASC1	NC_001145.3	499456	500688	-	960	protein_coding	guanine nucleotide-binding protein subunit beta && P38011.4 RecName: Full=Guanine nucleotide-binding protein subunit beta-like protein; AltName: Full=Receptor for activated C kinase; AltName: Full=Receptor of activated protein kinase C 1; Short=RACK1 && PF00400:WD domain, G-beta repeat	WD40
854551	1082.13	23012.7	-4.41047	0	0	RPS12	NC_001147.6	1028194	1028625	-	432	protein_coding	ribosomal 40S subunit protein S12 && P48589.1 RecName: Full=40S ribosomal protein S12 && PF01248:Ribosomal protein L7Ae/L30e/S12e/Gadd45 family	-
850737	2666.91	19570	-2.87536	0	0	RPS0B	NC_001144.5	242232	243349	+	759	protein_coding	ribosomal 40S subunit protein S0B && P46654.2 RecName: Full=40S ribosomal protein S0-B; AltName: Full=Nucleic acid-binding protein NAB1B >B3LT19.1 RecName: Full=40S ribosomal protein S0-B; AltName: Full=Nucleic acid-binding protein NAB1B >A7A0V3.1 RecName: Full=40S ribosomal protein S0-B; AltName: Full=Nucleic acid-binding protein NAB1B && PF00318:Ribosomal protein S2	-
850590	2208.38	20582.5	-3.22042	0	0	RPL2A	NC_001138.5	220507	221418	-	765	protein_coding	ribosomal 60S subunit protein L2A && P0CX45.1 RecName: Full=60S ribosomal protein L2-A; AltName: Full=L5; AltName: Full=RP8; AltName: Full=YL6 >P0CX46.1 RecName: Full=60S ribosomal protein L2-B; AltName: Full=L5; AltName: Full=RP8; AltName: Full=YL6 && PF03947:Ribosomal Proteins L2, C-terminal domain|PF00181:Ribosomal Proteins L2, RNA binding domain	Ribosomal_L2_C
854347	28221.7	1998.06	3.82051	0	0	HEM15	NC_001147.6	662401	663582	+	1182	protein_coding	ferrochelatase HEM15 && P16622.1 RecName: Full=Ferrochelatase, mitochondrial; AltName: Full=Heme synthase; AltName: Full=Protoheme ferro-lyase; Flags: Precursor && PF00762:Ferrochelatase	-
855647	24687.5	2680.85	3.20309	0	0	APJ1	NC_001146.8	481391	482977	+	1587	protein_coding	Apj1p && P53940.1 RecName: Full=J domain-containing protein APJ1 && PF01556:DnaJ C terminal domain|PF00684:DnaJ central domain|PF00226:DnaJ domain	DnaJ_C
850364	11309.5	663.868	4.09061	0	0	YCR007C	NC_001135.5	126011	126730	-	720	protein_coding	DUP240 family protein && P25354.1 RecName: Full=DUP240 protein YCR007C && PF00674:DUP family	-
851007	1614	19163.2	-3.56965	0	0	EXG1	NC_001144.5	728955	730301	+	1347	protein_coding	glucan 1%2C3-beta-glucosidase && P23776.1 RecName: Full=Glucan 1,3-beta-glucosidase I/II; AltName: Full=Exo-1,3-beta-glucanase I/II; AltName: Full=Soluble cell wall protein 6; Flags: Precursor && PF00150:Cellulase (glycosyl hydrolase family 5)	-
851010	1086.49	25619.1	-4.55896	0	0	MET17	NC_001144.5	732542	733876	+	1335	protein_coding	bifunctional cysteine synthase/O-acetylhomoserine aminocarboxypropyltransferase MET17 && P06106.3 RecName: Full=Homocysteine/cysteine synthase; AltName: Full=O-acetylserine/O-acetylhomoserine sulfhydrylase; Short=OAS-OAH SHLase; Short=OAS-OAH sulfhydrylase && PF01053:Cys/Met metabolism PLP-dependent enzyme	Cys_Met_Meta_PP
854029	532.741	20233.8	-5.24652	0	0	RPL18A	NC_001147.6	93395	94402	-	561	protein_coding	ribosomal 60S subunit protein L18A && P0CX49.1 RecName: Full=60S ribosomal protein L18-A; AltName: Full=RP28 >P0CX50.1 RecName: Full=60S ribosomal protein L18-B; AltName: Full=RP28 && -	-
854489	1646.86	16806.5	-3.35129	0	0	RPL20B	NC_001147.6	900250	901194	-	519	protein_coding	ribosomal 60S subunit protein L20B && P0CX23.1 RecName: Full=60S ribosomal protein L20-A; AltName: Full=L18a >P0CX24.1 RecName: Full=60S ribosomal protein L20-B; AltName: Full=L18a && PF01775:Ribosomal L18ae/LX protein domain	-
852359	685.647	13899.8	-4.34206	0	0	TIP1	NC_001134.8	372103	372735	-	633	protein_coding	putative lipase && P27654.1 RecName: Full=Temperature shock-inducible protein 1; Flags: Precursor && PF00660:Seripauperin and TIP1 family	-
855658	1946.78	15004.3	-2.94612	0	0	RPL9B	NC_001146.8	499681	500256	+	576	protein_coding	ribosomal 60S subunit protein L9B && P51401.1 RecName: Full=60S ribosomal protein L9-B; AltName: Full=L8; AltName: Full=RP24; AltName: Full=YL11 && PF00347:Ribosomal protein L6	-
852804	730.987	15112	-4.36921	0	0	RPL7A	NC_001139.9	364335	365996	-	735	protein_coding	ribosomal 60S subunit protein L7A && P05737.3 RecName: Full=60S ribosomal protein L7-A; AltName: Full=L6; AltName: Full=RP11; AltName: Full=YL8 && PF08079:Ribosomal L30 N-terminal domain|PF00327:Ribosomal protein L30p/L7e	-
851477	1202.84	11663.7	-3.27762	0	0	RPL13A	NC_001136.10	308424	309388	+	600	protein_coding	ribosomal 60S subunit protein L13A && Q12690.1 RecName: Full=60S ribosomal protein L13-A && PF01294:Ribosomal protein L13e	-
851975	18211.2	1075.36	4.08192	0	0	XRS2	NC_001136.10	1215016	1217580	-	2565	protein_coding	Xrs2p && P33301.1 RecName: Full=DNA repair protein XRS2 && -	-
854557	1674.49	21834.1	-3.7049	0	0	GDH1	NC_001147.6	1041678	1043042	-	1365	protein_coding	glutamate dehydrogenase (NADP(+)) GDH1 && P07262.2 RecName: Full=NADP-specific glutamate dehydrogenase 1; Short=NADP-GDH 1; AltName: Full=NADP-dependent glutamate dehydrogenase 1 && PF02812:Glu/Leu/Phe/Val dehydrogenase, dimerisation domain|PF00208:Glutamate/Leucine/Phenylalanine/Valine dehydrogenase	-
850846	676.572	12199.8	-4.17192	0	0	ACS2	NC_001144.5	445524	447575	-	2052	protein_coding	acetate--CoA ligase ACS2 && P52910.1 RecName: Full=Acetyl-coenzyme A synthetase 2; AltName: Full=Acetate--CoA ligase 2; AltName: Full=Acyl-activating enzyme 2 && PF16177:Acetyl-coenzyme A synthetase N-terminus|PF13193:AMP-binding enzyme C-terminal domain|PF00501:AMP-binding enzyme	AMP-binding
850743	22559.1	168.126	7.06734	0	0	OSW2	NC_001144.5	248717	250978	-	2175	protein_coding	Osw2p && Q12202.2 RecName: Full=Outer spore wall protein 2 && -	-
856839	684.599	12395.5	-4.17808	0	0	RPS8B	NC_001137.3	363100	363702	+	603	protein_coding	ribosomal 40S subunit protein S8B && P0CX39.1 RecName: Full=40S ribosomal protein S8-A; AltName: Full=RP19; AltName: Full=S14; AltName: Full=YS9 >P0CX40.1 RecName: Full=40S ribosomal protein S8-B; AltName: Full=RP19; AltName: Full=S14; AltName: Full=YS9 && PF01201:Ribosomal protein S8e	-
851423	13450.5	1573.72	3.0958	0	0	SRF1	NC_001136.10	222427	223740	+	1314	protein_coding	Srf1p && Q12516.1 RecName: Full=Regulator of phospholipase D SRF1; AltName: Full=SPO14 regulatory factor 1 && -	-
856026	1663.92	13527.3	-3.02299	0	0	RPL21B	NC_001148.4	406636	407539	+	483	protein_coding	ribosomal 60S subunit protein L21B && Q12672.1 RecName: Full=60S ribosomal protein L21-B && PF01157:Ribosomal protein L21e	-
853680	14905.8	1763.41	3.07946	0	0	TPO5	NC_001143.9	120380	122236	-	1857	protein_coding	Tpo5p && P36029.1 RecName: Full=Polyamine transporter TPO5 && PF00324:Amino acid permease	AA_permease
853708	20913.8	772.699	4.75782	0	0	DBR1	NC_001143.9	167612	168829	-	1218	protein_coding	RNA lariat debranching enzyme && P24309.1 RecName: Full=Lariat debranching enzyme && PF05011:Lariat debranching enzyme, C-terminal domain|PF00149:Calcineurin-like phosphoesterase	Metallophos
854096	2518.56	23688.2	-3.23347	0	0	ARG1	NC_001147.6	219211	220473	+	1263	protein_coding	argininosuccinate synthase && P22768.3 RecName: Full=Argininosuccinate synthase; AltName: Full=Citrulline--aspartate ligase && PF00764:Arginosuccinate synthase	-
850911	13607.1	1247.87	3.44722	0	0	FRE1	NC_001144.5	568567	570627	+	2061	protein_coding	ferric/cupric-chelate reductase && P32791.1 RecName: Full=Ferric/cupric reductase transmembrane component 1; AltName: Full=Ferric-chelate reductase 1; Flags: Precursor && PF08030:Ferric reductase NAD binding domain|PF08022:FAD-binding domain|PF01794:Ferric reductase like transmembrane component	FAD_binding_8
850532	707.707	24739.6	-5.12712	0	0	HSP12	NC_001138.5	107256	107585	+	330	protein_coding	lipid-binding protein HSP12 && P22943.1 RecName: Full=12 kDa heat shock protein; AltName: Full=Glucose and lipid-regulated protein && PF04119:Heat shock protein 9/12	-
851597	286.399	23319.5	-6.34729	0	0	MRH1	NC_001136.10	508147	509109	+	963	protein_coding	Mrh1p && Q12117.1 RecName: Full=Protein MRH1; AltName: Full=Membrane protein related to HSP30 && PF01036:Bacteriorhodopsin-like protein	-
853196	1005.67	15030.8	-3.90139	0	0	SCW4	NC_001139.9	1048798	1049958	-	1161	protein_coding	putative family 17 glucosidase && P53334.1 RecName: Full=Probable family 17 glucosidase SCW4; AltName: Full=Soluble cell wall protein 4; Flags: Precursor && PF00332:Glycosyl hydrolases family 17	Glyco_hydro_17
850750	455.593	13580.3	-4.89693	0	0	RPL22A	NC_001144.5	263194	263948	+	366	protein_coding	ribosomal 60S subunit protein L22A && P05749.3 RecName: Full=60S ribosomal protein L22-A; AltName: Full=L1c; AltName: Full=RP4; AltName: Full=YL31 && PF01776:Ribosomal L22e protein family	-
855711	14860.3	1208.07	3.62116	0	0	ARK1	NC_001146.8	595623	597539	-	1917	protein_coding	serine/threonine protein kinase ARK1 && P53974.1 RecName: Full=Actin-regulating kinase 1 && PF00069:Protein kinase domain	Pkinase
856933	13466.3	775.633	4.11893	0	0	TOG1	NC_001137.3	556296	558680	-	2385	protein_coding	Tog1p && P39961.1 RecName: Full=Uncharacterized transcriptional regulatory protein YER184C && PF04082:Fungal specific transcription factor domain|PF00172:Fungal Zn(2)-Cys(6) binuclear cluster domain	Fungal_trans
851938	12980.4	1038.86	3.64327	0	0	YDR338C	NC_001136.10	1147379	1149466	-	2088	protein_coding	uncharacterized protein && Q05497.1 RecName: Full=Uncharacterized transporter YDR338C && PF01554:MatE	MatE
853698	12262.7	668.367	4.19823	0	0	RCN1	NC_001143.9	153816	154451	-	636	protein_coding	Rcn1p && P36054.1 RecName: Full=Calcipressin-like protein; AltName: Full=Down syndrome candidate region 1-like protein; AltName: Full=Regulator of calcineurin 1 && PF04847:Calcipressin	-
850749	867.182	7207.19	-3.05476	0	0	FRS1	NC_001144.5	260979	262766	+	1788	protein_coding	phenylalanine--tRNA ligase subunit beta && P15624.3 RecName: Full=Phenylalanine--tRNA ligase beta subunit; AltName: Full=Phenylalanyl-tRNA synthetase beta subunit; Short=PheRS && PF03483:B3/4 domain|PF03484:tRNA synthetase B5 domain	-
851169	971.753	11301.2	-3.53941	0	0	RPL6B	NC_001144.5	1028854	1029768	+	531	protein_coding	ribosomal 60S subunit protein L6B && P05739.4 RecName: Full=60S ribosomal protein L6-B; AltName: Full=L17; AltName: Full=RP18; AltName: Full=YL16 && PF01159:Ribosomal protein L6e	-
853889	13609.7	603.768	4.49445	0	0	IRS4	NC_001143.9	476216	478063	-	1848	protein_coding	Irs4p && P36115.1 RecName: Full=Increased rDNA silencing protein 4 && -	-
856268	1210.96	18353.8	-3.92157	0	0	ASN1	NC_001148.4	822620	824338	+	1719	protein_coding	asparagine synthase (glutamine-hydrolyzing) 1 && P49089.2 RecName: Full=Asparagine synthetase [glutamine-hydrolyzing] 1; AltName: Full=Glutamine-dependent asparagine synthetase 1 && PF00733:Asparagine synthase|PF13537:Glutamine amidotransferase domain	-
852730	384.063	8449.75	-4.45965	0	0	RPL9A	NC_001139.9	227754	228329	-	576	protein_coding	ribosomal 60S subunit protein L9A && P05738.2 RecName: Full=60S ribosomal protein L9-A; AltName: Full=L8; AltName: Full=RP24; AltName: Full=YL11 && PF00347:Ribosomal protein L6	-
853249	220.687	10737.3	-5.60438	0	0	RPS22A	NC_001142.9	74910	75302	-	393	protein_coding	ribosomal 40S subunit protein S22A && P0C0W1.2 RecName: Full=40S ribosomal protein S22-A; AltName: Full=RP50; AltName: Full=S24; AltName: Full=YP58; AltName: Full=YS22 && PF00410:Ribosomal protein S8	-
855501	953.876	11087.5	-3.53874	0	0	ADE12	NC_001146.8	234413	235714	+	1302	protein_coding	adenylosuccinate synthase && P80210.3 RecName: Full=Adenylosuccinate synthetase; Short=AMPSase; Short=AS-synthetase; Short=AdSS; AltName: Full=IMP--aspartate ligase >C7GPD7.1 RecName: Full=Adenylosuccinate synthetase; Short=AMPSase; Short=AdSS; AltName: Full=IMP--aspartate ligase && PF00709:Adenylosuccinate synthetase	-
851736	1088.06	12763.8	-3.55202	0	0	HOM2	NC_001136.10	770357	771454	+	1098	protein_coding	aspartate-semialdehyde dehydrogenase && P13663.1 RecName: Full=Aspartate-semialdehyde dehydrogenase; Short=ASA dehydrogenase; Short=ASADH; AltName: Full=Aspartate-beta-semialdehyde dehydrogenase && PF01118:Semialdehyde dehydrogenase, NAD binding domain|PF02774:Semialdehyde dehydrogenase, dimerisation domain	-
852058	406.938	10247.7	-4.65352	0	0	RPS17B	NC_001136.10	1354829	1355553	-	411	protein_coding	ribosomal 40S subunit protein S17B && P14127.1 RecName: Full=40S ribosomal protein S17-B; AltName: Full=RP51B && PF00833:Ribosomal S17	-
852551	706.614	12620.2	-4.15843	0	0	ARO4	NC_001134.8	716882	717994	-	1113	protein_coding	3-deoxy-7-phosphoheptulonate synthase ARO4 && P32449.2 RecName: Full=Phospho-2-dehydro-3-deoxyheptonate aldolase, tyrosine-inhibited; AltName: Full=3-deoxy-D-arabino-heptulosonate 7-phosphate synthase; AltName: Full=DAHP synthase; AltName: Full=Phospho-2-keto-3-deoxyheptonate aldolase && PF00793:DAHP synthetase I family	-
856825	823.535	9960.15	-3.59617	0	0	MET6	NC_001137.3	339864	342167	-	2304	protein_coding	5-methyltetrahydropteroyltriglutamate-homocysteine S-methyltransferase && P05694.4 RecName: Full=5-methyltetrahydropteroyltriglutamate--homocysteine methyltransferase; AltName: Full=Cobalamin-independent methionine synthase; AltName: Full=Delta-P8 protein; AltName: Full=Methionine synthase, vitamin-B12 independent isozyme && PF08267:Cobalamin-independent synthase, N-terminal domain|PF01717:Cobala…	-
851550	10296	773.455	3.73434	0	0	YDL012C	NC_001136.10	431108	431517	-	324	protein_coding	uncharacterized protein && Q12489.1 RecName: Full=Cysteine-rich and transmembrane domain-containing protein YDL012C && -	-
853230	692.583	7685.97	-3.47215	0	0	ACO2	NC_001142.9	56444	58813	-	2370	protein_coding	aconitate hydratase ACO2 && P39533.1 RecName: Full=Homocitrate dehydratase, mitochondrial; AltName: Full=Aconitase 2; Flags: Precursor && PF00330:Aconitase family (aconitate hydratase)|PF00694:Aconitase C-terminal domain	Aconitase
856832	10939.6	714.638	3.93649	0	0	SHC1	NC_001137.3	351698	353236	+	1539	protein_coding	Shc1p && P39000.1 RecName: Full=Protein SHC1; AltName: Full=Sporulation-specific homolog of CSD4 && -	-
852389	89.0006	14053.9	-7.29905	0	0	PHO3	NC_001134.8	427698	429101	-	1404	protein_coding	acid phosphatase PHO3 && P24031.2 RecName: Full=Constitutive acid phosphatase; Flags: Precursor && PF00328:Histidine phosphatase superfamily (branch 2)	Acid_phosphat_A
851725	10181	1353.42	2.91128	0	0	EKI1	NC_001136.10	751631	753235	+	1605	protein_coding	bifunctional choline kinase/ethanolamine kinase EKI1 && Q03764.1 RecName: Full=Ethanolamine kinase; Short=EK && PF04428:Choline kinase N terminus|PF01633:Choline/ethanolamine kinase	Choline_kinase
852414	732.644	9657.91	-3.72085	0	0	TKL2	NC_001134.8	474392	476437	-	2046	protein_coding	transketolase TKL2 && P33315.1 RecName: Full=Transketolase 2; Short=TK 2 && PF02779:Transketolase, pyrimidine binding domain|PF00456:Transketolase, thiamine diphosphate binding domain|PF02780:Transketolase, C-terminal domain	-
854741	508.106	6326.8	-3.63785	0	0	RPS24B	NC_001141.2	231553	232369	-	408	protein_coding	ribosomal 40S subunit protein S24B && P0CX31.1 RecName: Full=40S ribosomal protein S24-A; AltName: Full=RP50 >P0CX32.1 RecName: Full=40S ribosomal protein S24-B; AltName: Full=RP50 && PF01282:Ribosomal protein S24e	Ribosomal_S24e
855029	434.891	8395.46	-4.27053	0	0	ERG5	NC_001145.3	300869	302485	-	1617	protein_coding	C-22 sterol desaturase && P54781.1 RecName: Full=Cytochrome P450 61; AltName: Full=C-22 sterol desaturase && PF00067:Cytochrome P450	p450
850491	687.767	8136.2	-3.56442	0	0	DAK2	NC_001138.5	23423	25198	+	1776	protein_coding	dihydroxyacetone kinase && P43550.1 RecName: Full=Dihydroxyacetone kinase 2; Short=DHA kinase 2; AltName: Full=Glycerone kinase 2; AltName: Full=Triokinase 2; AltName: Full=Triose kinase 2 && PF02734:DAK2 domain|PF02733:Dak1 domain	-
856782	886.259	7450.34	-3.0718	0	0	HIS1	NC_001137.3	264892	265785	-	894	protein_coding	ATP phosphoribosyltransferase && P00498.1 RecName: Full=ATP phosphoribosyltransferase; Short=ATP-PRT; Short=ATP-PRTase && PF08029:HisG, C-terminal domain|PF01634:ATP phosphoribosyltransferase	-
855786	301.922	7428.69	-4.62099	0	0	LYS9	NC_001146.8	714048	715388	-	1341	protein_coding	saccharopine dehydrogenase (NADP+%2C L-glutamate-forming) && P38999.1 RecName: Full=Saccharopine dehydrogenase [NADP(+), L-glutamate-forming]; AltName: Full=Saccharopine reductase && PF03435:Saccharopine dehydrogenase NADP binding domain|PF16653:Saccharopine dehydrogenase C-terminal domain	Saccharop_dh
852284	471.389	8035.26	-4.09128	0	0	HTB2	NC_001134.8	236492	236887	+	396	protein_coding	histone H2B && P02294.2 RecName: Full=Histone H2B.2 && PF00125:Core histone H2A/H2B/H3/H4	Histone
850509	454.786	5340.18	-3.55328	0	0	RPL22B	NC_001138.5	64243	64932	-	369	protein_coding	ribosomal 60S subunit protein L22B && P56628.2 RecName: Full=60S ribosomal protein L22-B; AltName: Full=L1c; AltName: Full=RP4; AltName: Full=YL31 && PF01776:Ribosomal L22e protein family	-
854690	447.482	8085.85	-4.1752	0	0	HIS5	NC_001141.2	142928	144085	+	1158	protein_coding	histidinol-phosphate transaminase && P07172.2 RecName: Full=Histidinol-phosphate aminotransferase; AltName: Full=Imidazole acetol-phosphate transaminase && PF00155:Aminotransferase class I and II	Aminotran_1_2
854146	4289.39	248.202	4.10893	0	0	YOL014W	NC_001147.6	299693	300067	+	375	protein_coding	uncharacterized protein && Q08110.1 RecName: Full=Putative uncharacterized protein YOL014W && -	-
852283	120.901	5919.31	-5.61123	0	0	HTA2	NC_001134.8	235394	235792	-	399	protein_coding	histone H2A && P04912.2 RecName: Full=Histone H2A.2 && PF16211:C-terminus of histone H2A|PF00125:Core histone H2A/H2B/H3/H4	Histone
856934	3152.4	164.692	4.26139	0	0	PUG1	NC_001137.3	559454	560365	+	912	protein_coding	Pug1p && P40100.1 RecName: Full=Protoporphyrin uptake protein 1 && PF04479:RTA1 like protein	RTA1
852550	337.726	4471.45	-3.72761	0	0	HIS7	NC_001134.8	714807	716465	-	1659	protein_coding	imidazoleglycerol-phosphate synthase && P33734.2 RecName: Full=Imidazole glycerol phosphate synthase hisHF; Short=IGP synthase; Short=IGPS; Short=ImGP synthase; Includes: RecName: Full=Glutamine amidotransferase; Includes: RecName: Full=Cyclase && PF00977:Histidine biosynthesis protein|PF00117:Glutamine amidotransferase class-I	GATase
856656	1169.97	13938.1	-3.57434	1.05423e-306	6.11647e-305	RPL12A	NC_001137.3	52721	53218	-	498	protein_coding	ribosomal 60S subunit protein L12A && P0CX53.1 RecName: Full=60S ribosomal protein L12-A; AltName: Full=L15; AltName: Full=YL23 >P0CX54.1 RecName: Full=60S ribosomal protein L12-B; AltName: Full=L15; AltName: Full=YL23 && PF03946:Ribosomal protein L11, N-terminal domain|PF00298:Ribosomal protein L11, RNA binding domain	-
856254	8737.5	1077.42	3.02004	1.36199e-306	7.82958e-305	CTF4	NC_001148.4	799234	802017	+	2784	protein_coding	chromatin-binding protein CTF4 && Q01454.2 RecName: Full=DNA polymerase alpha-binding protein; AltName: Full=Chromosome replication protein CHL15; AltName: Full=Chromosome transmission fidelity protein 4; AltName: Full=Protein POB1 && PF12341:Minichromosome loss protein, Mcl1, middle region	-
854743	12570.7	1524.64	3.04359	2.52927e-306	1.44076e-304	YIL067C	NC_001141.2	235724	237760	-	2037	protein_coding	uncharacterized protein && P40514.1 RecName: Full=Uncharacterized protein YIL067C && PF03815:LCCL domain	LCCL
851346	1309.07	9991.66	-2.93191	1.22511e-304	6.91577e-303	LYS20	NC_001136.10	133437	134723	+	1287	protein_coding	homocitrate synthase LYS20 && P48570.1 RecName: Full=Homocitrate synthase, cytosolic isozyme && PF00682:HMGL-like	HMGL-like
854394	12883.4	1607.98	3.00247	7.62568e-304	4.26629e-302	STE13	NC_001147.6	752214	755009	-	2796	protein_coding	Ste13p && P33894.1 RecName: Full=Dipeptidyl aminopeptidase A; Short=DPAP A; AltName: Full=YSCIV && PF00326:Prolyl oligopeptidase family|PF00930:Dipeptidyl peptidase IV (DPP IV) N-terminal region	-
851122	257.617	3101.11	-3.59011	2.1585e-302	1.19692e-300	RPL31B	NC_001144.5	931065	931755	-	342	protein_coding	ribosomal 60S subunit protein L31B && P0C2H9.1 RecName: Full=60S ribosomal protein L31-B; AltName: Full=L34; AltName: Full=YL28 && PF01198:Ribosomal protein L31e	Ribosomal_L31e
850788	21209.6	2786.12	2.92863	1.2051e-301	6.62381e-300	ICT1	NC_001144.5	339744	340928	-	1185	protein_coding	lysophosphatidic acid acyltransferase ICT1 && Q12385.1 RecName: Full=1-acylglycerol-3-phosphate O-acyltransferase ICT1; AltName: Full=Increased copper tolerance protein 1; AltName: Full=Lysophosphatidic acid acyltransferase ICT1; Short=LPAAT && PF00561:alpha/beta hydrolase fold	Abhydrolase_1
853781	1501.09	13008.4	-3.11506	1.59167e-301	8.67252e-300	TEF4	NC_001143.9	282891	284455	+	1239	protein_coding	translation elongation factor EF1B gamma && P36008.1 RecName: Full=Elongation factor 1-gamma 2; Short=EF-1-gamma 2; AltName: Full=Eukaryotic elongation factor 1Bgamma 2; Short=eEF1Bgamma 2; AltName: Full=Translation elongation factor 1B gamma 2 && PF02798:Glutathione S-transferase, N-terminal domain|PF00647:Elongation factor 1 gamma, conserved domain|PF00043:Glutathione S-transferase, C-terminal …	GST_N
850367	35096.5	6463.9	2.4408	4.16495e-301	2.24979e-299	RVS161	NC_001135.5	130745	131542	-	798	protein_coding	amphiphysin-like protein RVS161 && P25343.1 RecName: Full=Reduced viability upon starvation protein 161 && PF03114:BAR domain	-
850600	11796.1	1849.17	2.6734	8.12216e-301	4.34987e-299	OSW7	NC_001138.5	232012	233544	-	1533	protein_coding	Osw7p && P43611.1 RecName: Full=Outer spore wall protein 7; Flags: Precursor && -	-
855364	12940.7	1434.72	3.17291	2.06811e-300	1.0982e-298	DIA1	NC_001145.3	904825	905835	+	1011	protein_coding	Dia1p && P54005.1 RecName: Full=Protein DIA1; AltName: Full=Digs into agar protein 1 && -	-
855205	1177.16	10584	-3.16842	6.97268e-297	3.6715e-295	ALD3	NC_001145.3	599352	600872	-	1521	protein_coding	aldehyde dehydrogenase (NAD(+)) ALD3 && P54114.1 RecName: Full=Aldehyde dehydrogenase [NAD(P)+] 2 && PF00171:Aldehyde dehydrogenase family	Aldedh
854714	1575.43	10404.4	-2.72338	2.35222e-296	1.22825e-294	LYS12	NC_001141.2	186517	187632	-	1116	protein_coding	homoisocitrate dehydrogenase && P40495.1 RecName: Full=Homoisocitrate dehydrogenase, mitochondrial; Short=HIcDH; Flags: Precursor && PF00180:Isocitrate/isopropylmalate dehydrogenase	-
852853	1151.55	14177.3	-3.62188	2.70489e-290	1.40073e-288	RPL30	NC_001139.9	439091	439638	+	318	protein_coding	ribosomal 60S subunit protein L30 && P14120.3 RecName: Full=60S ribosomal protein L30; AltName: Full=L32; AltName: Full=RP73; AltName: Full=YL38 && PF01248:Ribosomal protein L7Ae/L30e/S12e/Gadd45 family	-
855174	134.79	2370.83	-4.1363	4.08745e-288	2.09934e-286	RPS16A	NC_001145.3	551928	552903	+	432	protein_coding	ribosomal 40S subunit protein S16A && P0CX51.1 RecName: Full=40S ribosomal protein S16-A; AltName: Full=RP61R >P0CX52.1 RecName: Full=40S ribosomal protein S16-B; AltName: Full=RP61R && PF00380:Ribosomal protein S9/S16	-
854099	1474.83	12438.6	-3.07622	9.74461e-288	4.9642e-286	THI20	NC_001147.6	224420	226075	-	1656	protein_coding	trifunctional hydroxymethylpyrimidine kinase/phosphomethylpyrimidine kinase/thiaminase && Q08224.1 RecName: Full=Hydroxymethylpyrimidine/phosphomethylpyrimidine kinase THI20; AltName: Full=Hydroxymethylpyrimidine kinase; Short=HMP kinase; AltName: Full=Hydroxymethylpyrimidine phosphate kinase; Short=HMP-P kinase; Short=HMP-phosphate kinase; Short=HMPP kinase && PF03070:TENA/THI-4/PQQC family|PF08…	-
856277	43590.2	4349.56	3.32505	1.20607e-287	6.09455e-286	PIN3	NC_001148.4	834565	835212	+	648	protein_coding	Pin3p && Q06449.1 RecName: Full=[PSI+] inducibility protein 3; AltName: Full=LAS seventeen-binding protein 2; Short=LAS17-binding protein 2 && PF00018:SH3 domain	SH3_1
[truncated: 2,030 more rows]

[truncated: 1 more sheets: Table S11]
